# Supplementary material for: Expression of Random Sequences and de novo Evolved Genes From the Mouse in Human Cells Reveals Functional Diversity and Specificity
Source: Genome Biol Evol. 2024 Dec 12;16(12):evae175. doi: 10.1093/gbe/evae175 (PMC11635099; doi:10.1093/gbe/evae175)
Supplement: evae175_Supplementary_Data [file evae175_supplementary_data.zip]

Archive with 2 entries (2 files):
- supplementaryTables_all.xlsx
- Supplementary_files_all.docx
