# Supplementary material for: Expression of Random Sequences and de novo Evolved Genes From the Mouse in Human Cells Reveals Functional Diversity and Specificity
Source: Genome Biol Evol. 2024 Dec 12;16(12):evae175. doi: 10.1093/gbe/evae175 (PMC11635099; doi:10.1093/gbe/evae175)
Supplement: evae175_Supplementary_Data [file evae175_supplementary_data.zip › supplementaryTables_all.xlsx]

## Sheet: supplementary Table S1
IDs and associated information for all clones that were traced in the random sequence library
seq.name	log2FoldChange	padj	growth	read.seq	read.len	read.gc	orf.seq	orf.len	orf.gc	pep.seq	pep.len	pasta.best.e	ids.short.avg	ids.short.frac	ids.long.avg	ids.long.frac	len.cat	flag	W	F	Y	I	M	L	V	N	C	T	A	G	R	D	H	Q	K	S	E	P
EUK0001	-5.82551	0.0163158	DOWN	ATGGCCTCGACATTGTTGTGGATTGCTTACCATTGTTGCCGTTGCGCGTGTGCTCAGAAGAAGATCCTGGACTCAGGCAGGGATGATACTTTTTGGCTATGGATGCCTGTGATTTATCGTTCGAGCCGTGCTCTTTCCTTTTGATTTTTGCTTTTGCATCATCACCATCACCACTGAGCGGCCGC	185	49.189	ATGGCCTCGACATTGTTGTGGATTGCTTACCATTGTTGCCGTTGCGCGTGTGCTCAGAAGAAGATCCTGGACTCAGGCAGGGATGATACTTTTTGGCTATGGATGCCTGTGATTTATCGTTCGAGCCGTGCTCTTTCCTTT	141	48.936	MASTLLWIAYHCCRCACAQKKILDSGRDDTFWLWMPVIYRSSRALSF	47	-4.51853	0.096034	0.0851064	0.00960426	0	[37+]	outOfFrame	0.0638298	0.0425532	0.0425532	0.0638298	0.0425532	0.106383	0.0212766	NA	0.0851064	0.0425532	0.106383	0.0212766	0.0851064	0.0638298	0.0212766	0.0212766	0.0425532	0.106383	NA	0.0212766
EUK0002	-4.17841	0.263585	NS	ATGGCCACGTCGCCGTTGGAACTTCAAGCCTTTAACCGTCCTCGGTAGACACCTGGAGGCATGTCGCTAAAGGATTTTGGATGTAATGCTTTTCTGCTACGGCTAGTTTCTCAGGTGTATTCTTGTCGGGGTGTGTGCTTTACGGTGGTGTTAGGGCATCATCACCATCACCACTGAGCGGCCGC	185	52.432	ATGGCCACGTCGCCGTTGGAACTTCAAGCCTTTAACCGTCCTCGG	45	57.778	MATSPLELQAFNRPR	15	0.253331	0.856987	1	0.661153	0.933333	[14-22]	outOfFrame	NA	0.0666667	NA	NA	0.0666667	0.133333	NA	0.0666667	NA	0.0666667	0.133333	NA	0.133333	NA	NA	0.0666667	NA	0.0666667	0.0666667	0.133333
EUK0003	-3.41238	5.50452e-13	DOWN	ATGGCCCTGTACTGTTATTTTTGTGGGTTATATTCTTTTGCCCACTGTGTGTCGCGCGAGTAGCGGGATCGCGTCGCGAATTAGTGGATCTCCCTGGCCTTCCGGGTCTCAGCAGTGCTCGTCAGCATTCATTTGGAGCTTTGCGAAACTGTGATACATCATCACCATCACCACTGAGCGGCCGC	185	52.973	ATGGCCCTGTACTGTTATTTTTGTGGGTTATATTCTTTTGCCCACTGTGTGTCGCGCGAG	60	46.667	MALYCYFCGLYSFAHCVSRE	20	-5.68509	0.036435	0	0.00037	0	[14-22]	outOfFrame	NA	0.1	0.15	NA	0.05	0.1	0.05	NA	0.15	NA	0.1	0.05	0.05	NA	0.05	NA	NA	0.1	0.05	NA
EUK0004	-2.34447	5.09795e-06	DOWN	ATGGCCCAGTTTTTGGCTTGTGGAGAAGCGGCGTAGGTGGTTTCTACCGGTCCCGTTGTCTCTGTTGTTTTTTTTGATATCTAGTAGTCCCTTGGGAAATACACAAATTATACTTTTTCGCTTTCGGCGGTTGATTACCTCGGCCGTTTGTTGTCTCACATCACCATCACCACTGAGCGGCCGC	184	48.37	ATGGCCCAGTTTTTGGCTTGTGGAGAAGCGGCG	33	57.576	MAQFLACGEAA	11	-1.21587	0.6124	1	0.0327	0	[7-13]	outOfFrame	NA	0.0909091	NA	NA	0.0909091	0.0909091	NA	NA	0.0909091	NA	0.363636	0.0909091	NA	NA	NA	0.0909091	NA	NA	0.0909091	NA
EUK0006	-2.80518	3.87206e-10	DOWN	ATGGCCATACGTTTCCTTGTCTTGTACTCACCTTGTTCAGGGGCTTTGACCGGTAACTTTTCCCGGGCGAGAGTTAGTCAGGTGAATTTCAGTTGACTCGGCTGGGTCGTTTTCTCTAGGTCTTGCAAGGGGTCTACCGATTATTAATGTAGGTTACATCATCACCATCACCACTGAGCGGCCGC	185	49.73	ATGGCCATACGTTTCCTTGTCTTGTACTCACCTTGTTCAGGGGCTTTGACCGGTAACTTTTCCCGGGCGAGAGTTAGTCAGGTGAATTTCAGT	93	48.387	MAIRFLVLYSPCSGALTGNFSRARVSQVNFS	31	-5.56416	0.224948	0.16129	0.0486387	0	[23-36]	outOfFrame	NA	0.0967742	0.0322581	0.0322581	0.0322581	0.0967742	0.0967742	0.0645161	0.0322581	0.0322581	0.0967742	0.0645161	0.0967742	NA	NA	0.0322581	NA	0.16129	NA	0.0322581
EUK0007	-3.02586	0.00276769	DOWN	ATGGCCAAATGCTTAGTAAGGTAATAATGCCGTGTTCGGACACAGGAGCGTTTTGGCAGTAGTTTAAAAGGCGTTCGTCTGCGTAGAAGTGTTGTAGAGCAGTAACGCTGTTTCAGTAAAGTTTTTGACGTCGCAGGGGTGTGTGGTTGGGGCCGCGCATCATCACCATCACCACTGAGCGGCCGC	186	51.075	ATGGCCAAATGCTTAGTAAGG	21	42.857	MAKCLVR	7	-1.58217	0.9653	1	0.3286	0	[7-13]	inFrame	NA	NA	NA	NA	0.142857	0.142857	0.142857	NA	0.142857	NA	0.142857	NA	0.142857	NA	NA	NA	0.142857	NA	NA	NA
EUK0008	0.902472	3.15079e-07	UP	ATGGCCTTTAATCGCTATATTGTACAACAGTTTTACGCACGTAACGAAAGGGGGCTGGGATCTCGGTCCGTTGCTTCCATCCTTTTATTCTTTTGTGTGGGTCTCGTATCCGCATAGATGGGATGAGGGGGTATCTCTATATTCTTGCTTTATGTACATCATCACCATCACCACTGAGCGGCCGC	185	47.027	ATGGCCTTTAATCGCTATATTGTACAACAGTTTTACGCACGTAACGAAAGGGGGCTGGGATCTCGGTCCGTTGCTTCCATCCTTTTATTCTTTTGTGTGGGTCTCGTATCCGCA	114	46.491	MAFNRYIVQQFYARNERGLGSRSVASILLFFCVGLVSA	38	-9.60277	0.0859132	0.0263158	0.0115184	0	[37+]	outOfFrame	NA	0.105263	0.0526316	0.0526316	0.0263158	0.105263	0.105263	0.0526316	0.0263158	NA	0.105263	0.0789474	0.105263	NA	NA	0.0526316	NA	0.105263	0.0263158	NA
EUK0010	-0.360462	NA	NS	ATGGCCTATTGTTGTTTCGCTACTTCTCGGTGCAGCTTGTAGAATCCCGTTGTGATGCAGTTTAGTAGGGGGTACGCTATCGTCGTCGCGCCACCTTTCTGTCTTTATTTCTTGTTCTCTGCCTGCCTTCTTATCGGTGTATTTTCTCGGCCGCGGCATCATCACATCACCACTGAGCGGCCGC	184	51.63	ATGGCCTATTGTTGTTTCGCTACTTCTCGGTGCAGCTTG	39	48.718	MAYCCFATSRCSL	13	-4.81871	0.0413615	0	0.000253846	0	[7-13]	outOfFrame	NA	0.0769231	0.0769231	NA	0.0769231	0.0769231	NA	NA	0.230769	0.0769231	0.153846	NA	0.0769231	NA	NA	NA	NA	0.153846	NA	NA
EUK0012	0.137685	0.845606	NS	ATGGCCGATAAGTTCGGTATTTTTGGGTTTATACTTAGTCTATGTACGTTCTCGACCGGGTAGTGTAGACGTCCTCGAGGATGATTGTGTCCACTTTATGGGTATAGGTTAGTTCGGCCTGTTGTTGCTTATTACTAATTTACGGGTTGGGTATTGCATCATCACCATCACCACTGAGCGGCCGC	185	45.946	ATGGCCGATAAGTTCGGTATTTTTGGGTTTATACTTAGTCTATGTACGTTCTCGACCGGG	60	43.333	MADKFGIFGFILSLCTFSTG	20	-6.27658	0.139065	0	0.003035	0	[14-22]	outOfFrame	NA	0.2	NA	0.1	0.05	0.1	NA	NA	0.05	0.1	0.05	0.15	NA	0.05	NA	NA	0.05	0.1	NA	NA
EUK0013	-2.35949	NA	NS	ATGGCCATTATTGGGCGACTTTTTGTTGTATTAAAGGCGTTGCGCGCGGTCGTAGTGCGGCTTACAACGTTGTTTTAGTCTCACGATTTCACTCATAGTACGTCCCGCCACGATCTTGTTTTTCAAGTGTGGTAATTTGTTGTCGTGGTGAACGGACATCATCACCATCACCACTGAGCGGCCGC	185	48.649	ATGGCCATTATTGGGCGACTTTTTGTTGTATTAAAGGCGTTGCGCGCGGTCGTAGTGCGGCTTACAACGTTGTTT	75	48	MAIIGRLFVVLKALRAVVVRLTTLF	25	-12.2667	0.029628	0	0.001124	0	[23-36]	outOfFrame	NA	0.08	NA	0.08	0.04	0.2	0.2	NA	NA	0.08	0.12	0.04	0.12	NA	NA	NA	0.04	NA	NA	NA
EUK0014	-3.94424	0.333729	NS	ATGGCCGGGGTACGCAGTTGGATGGTAACGGGTGCAAGAGTAATGGATGTAACCGTTCCCGTCACCAGTGTCCTTGGGGGGTTCCCCTCCTCCGATCGTTTACTTCTTTTTGGGACTTTGTCGTGAACGTGGGGAGGTTTTTTTTGATCTGCCGCATCATCACCATCACCACTGAGCGGCCGC	183	54.645	ATGGCCGGGGTACGCAGTTGGATGGTAACGGGTGCAAGAGTAATGGATGTAACCGTTCCCGTCACCAGTGTCCTTGGGGGGTTCCCCTCCTCCGATCGTTTACTTCTTTTTGGGACTTTGTCG	123	54.472	MAGVRSWMVTGARVMDVTVPVTSVLGGFPSSDRLLLFGTLS	41	-4.95378	0.266671	0.195122	0.0990366	0	[37+]	inFrame	0.0243902	0.0487805	NA	NA	0.0731707	0.121951	0.170732	NA	NA	0.097561	0.0487805	0.121951	0.0731707	0.0487805	NA	NA	NA	0.121951	NA	0.0487805
EUK0015	-6.92929	2.77692e-05	DOWN	ATGGCCTGGATCCTACCTAGATTTCCCTTTGGGTGGACAGTTCGTGCCTATTCGTGCGTTTGCACAACGTATGCTTAACCTGGCTATTCAGAGTATGACCGGTGTGGTTGTTGAATTAGTGAGGGTGTTGCCGTTATTGCATAACGTATAGGCGTCATCATCACCATCACCACTGAGCGGCCGC	184	50	ATGGCCTGGATCCTACCTAGATTTCCCTTTGGGTGGACAGTTCGTGCCTATTCGTGCGTTTGCACAACGTATGCT	75	50.667	MAWILPRFPFGWTVRAYSCVCTTYA	25	-5.17715	0.11858	0	0.004248	0	[23-36]	outOfFrame	0.08	0.08	0.08	0.04	0.04	0.04	0.08	NA	0.08	0.12	0.12	0.04	0.08	NA	NA	NA	NA	0.04	NA	0.08
EUK0016	-0.150329	0.085272	NS	TGGCCCGGAACTACGGGGGACTAATATATCATTCGCGCTCCTATCGGGGTATGTCTTTAACCTGTTCGTAGGTATGTCTCATGGGACCATTCTGCTTCCTGGGATGGTCTTATTCTCTTGATCTTTTGCCGGTTCGAGTGCATGCTCTGCTCTCTCATCATCACCATCACCACTGAGCGGCCGC	184	51.63	ATGTCTTTAACCTGTTCG	18	38.889	MSLTCS	6	-1.3213	0.9943	1	0.2436	0	[0-6]	outOfFrame	NA	NA	NA	NA	0.166667	0.166667	NA	NA	0.166667	0.166667	NA	NA	NA	NA	NA	NA	NA	0.333333	NA	NA
EUK0018	-6.23643	3.08024e-06	DOWN	ATGGCCCATTTCCGACTTTGTGTGCCCTGGTGATGATTCGGTTGTATGGAGTTGGGCGCCTTTAGTTCCTCTTTATTCGTCTCCGATTCGGGGTAACGTGAGACGAGATGTAGTTTGGACCTACTTCAGATTCGTTGTATTTTGATTTTCCATTGGCATCATCACACACCACTGAGCGGCCGC	183	48.634	ATGGCCCATTTCCGACTTTGTGTGCCCTGG	30	56.667	MAHFRLCVPW	10	-2.4714	0.4282	0	0.0023	0	[7-13]	inFrame	0.1	0.1	NA	NA	0.1	0.1	0.1	NA	0.1	NA	0.1	NA	0.1	NA	0.1	NA	NA	NA	NA	0.1
EUK0019	-1.60904	0.0959112	NS	ATGGCCAAGTTATGAGTTGTGGAGGGTGCACACGCATTTTTGAACCTTCGGAGTCTATACGGATTAGTGACAGCTGGTGACATGAGGTGTGCAGTTATGTATATTCTTGTAAAGCACAATATAATTTTGTCTCCCGATTTAGGTGTTTGGGGGAGCATCATCACCATCACCACTGAGCGGCCGC	184	46.196	ATGGCCAAGTTA	12	41.667	MAKL	4	0.904343	0.9988	1	0.0168	0	[0-6]	outOfFrame	NA	NA	NA	NA	0.25	0.25	NA	NA	NA	NA	0.25	NA	NA	NA	NA	NA	0.25	NA	NA	NA
EUK0021	-5.26911	0.277852	NS	ATGGCCCTGTCGTTGGGCTTATTACTTTTCGGCATATCCAGTATATGGTGAGGTGTTTCTCGTATTGACCGGTCACAATTTACTCACTTACGTTATGCTGGGTTATGTATGGAGCATTCGTGCGTTTACTGGCCGTTGGGTTATTGGCCCGTGTGACATCATCACCATCACCACTGAGCGGCCGC	185	49.189	ATGGCCCTGTCGTTGGGCTTATTACTTTTCGGCATATCCAGTATATGG	48	45.833	MALSLGLLLFGISSIW	16	-5.33891	0.0261063	0	0.000125	0	[14-22]	outOfFrame	0.0625	0.0625	NA	0.125	0.0625	0.3125	NA	NA	NA	NA	0.0625	0.125	NA	NA	NA	NA	NA	0.1875	NA	NA
EUK0022	0.302427	0.343016	NS	ATGGCCTGCGGCGTCTAAGATGTGTTTCTATGCAGATGGAGAGTCGTCTGGGAAATAAGTCATGGTTGTCAAGGAGGTCAGGCTGGTCATAACAGAATAGGCTGGATTTCTTTTCCCAGCAATTGGTATCTGTGAGAGGGGGATCTTTTGGGTTGACATCATCACCATCACCACTGAGCGGCCGC	185	49.73	ATGGCCTGCGGCGTC	15	73.333	MACGV	5	-0.924223	0.981	1	0.1643	0	[0-6]	outOfFrame	NA	NA	NA	NA	0.2	NA	0.2	NA	0.2	NA	0.2	0.2	NA	NA	NA	NA	NA	NA	NA	NA
EUK0023	-2.29704	1.56065e-10	DOWN	ATGGCCGTTACGGCTAGAATGTTTCTCTTGCCTTGTGGAATTACAATTGAGTTTTATGTGCCATTGGATGGTCCTTATTTGTTTAATTTTTACATTAGGTTCGCGTGTTACCTTACACCTCAAGGCCCCGCTCGTTTTGTGATTATGCGTGTGCTTCATCATCACCATCACCACTGAGCGGCCGC	185	44.865	ATGGCCGTTACGGCTAGAATGTTTCTCTTGCCTTGTGGAATTACAATTGAGTTTTATGTGCCATTGGATGGTCCTTATTTGTTTAATTTTTACATTAGGTTCGCGTGTTACCTTACACCTCAAGGCCCCGCTCGTTTTGTGATTATGCGTGTGCTTCATCATCACCATCACCAC	174	42.529	MAVTARMFLLPCGITIEFYVPLDGPYLFNFYIRFACYLTPQGPARFVIMRVLHHHHHH	58	-6.55629	0.0851052	0.0344828	0.00944483	0	[37+]	outOfFrame	NA	0.103448	0.0689655	0.0689655	0.0517241	0.103448	0.0689655	0.0172414	0.0344828	0.0517241	0.0689655	0.0517241	0.0689655	0.0172414	0.103448	0.0172414	NA	NA	0.0172414	0.0862069
EUK0024	-3.41647	NA	NS	ATGGCCAAGCACGTTGTTTTCTCAACTTTATGTATCTGGTGAGTGACTTCTGGTTTTTTTTCCCTTGGCTGTCTGTATTACCGAAGGGCATTAGGAAAGGAGTTGTATTGCGTTTATCGTGCACCGAGTCGAGGAACCTTATACCATCTTAGGGGCCATCATCACCATCACCACTGAGCGGCCGC	185	47.568	ATGGCCAAGCACGTTGTTTTCTCAACTTTATGTATCTGG	39	41.026	MAKHVVFSTLCIW	13	-8.01339	0.199015	0	0.00303077	0	[7-13]	outOfFrame	0.0769231	0.0769231	NA	0.0769231	0.0769231	0.0769231	0.153846	NA	0.0769231	0.0769231	0.0769231	NA	NA	NA	0.0769231	NA	0.0769231	0.0769231	NA	NA
EUK0025	-6.98114	0.337926	NS	ATGGCCGTGGGTGCGACTAGCTTCCGGGGTGCAGCTGTTCTCGCGCTTGTATGCTCGAGGTTCGCTGCCCATGGTTCCTGTTTAATTTTGGGTATTCGCTGCGTTCATTGATTGTGCCATGACCTTGTTTAACCTACCTGTCCATTGCATCGTATCCATCATCACCATCACCACTGAGCGGCCGC	185	53.514	ATGGCCGTGGGTGCGACTAGCTTCCGGGGTGCAGCTGTTCTCGCGCTTGTATGCTCGAGGTTCGCTGCCCATGGTTCCTGTTTAATTTTGGGTATTCGCTGCGTTCAT	108	55.556	MAVGATSFRGAAVLALVCSRFAAHGSCLILGIRCVH	36	-6.00056	0.0904167	0.0555556	0.00710556	0	[23-36]	outOfFrame	NA	0.0555556	NA	0.0555556	0.0277778	0.111111	0.111111	NA	0.0833333	0.0277778	0.194444	0.111111	0.0833333	NA	0.0555556	NA	NA	0.0833333	NA	NA
EUK0026	0.767413	0.0219486	UP	ATGGCCACTGCGATCTCATGGGAGGGTTTAACGGGCGTGGTGGCTTCCGTTCGGCGACTAGCTCCTTTGTTACACATCTAGCAGACTGACGTGATCTTCTTCTTGGGGCGGTGGAGGTTGACGCTTATCCTAGACGCTACGTCTCTTTGAGGTGTGCATCATCACCATCACCACTGAGCGGCCGC	185	55.676	ATGGCCACTGCGATCTCATGGGAGGGTTTAACGGGCGTGGTGGCTTCCGTTCGGCGACTAGCTCCTTTGTTACACATC	78	56.41	MATAISWEGLTGVVASVRRLAPLLHI	26	-4.84608	0.235131	0.192308	0.0297308	0	[23-36]	outOfFrame	0.0384615	NA	NA	0.0769231	0.0384615	0.153846	0.115385	NA	NA	0.0769231	0.153846	0.0769231	0.0769231	NA	0.0384615	NA	NA	0.0769231	0.0384615	0.0384615
EUK0027	-5.81511	0.397456	NS	TGGCCGGTTTTTTATTTGTGGTCTCTGATCTGGGTGCGACCTCTTGGAGGTCATGATGTGCGGGTTTTACTCGTGGTGATGTTCTGTTGCAACAGTTGCCTTGGTCGTTTTCGTGTTTCATGCATTTGTATTGAGTTTCGACTGTACTAGTGAGCCCATCATCACCATCACCACTGAGCGGCCGC	185	49.189	ATGATGTGCGGGTTTTACTCGTGG	24	50	MMCGFYSW	8	-2.05125	0.5412	1	0.0001	0	[7-13]	outOfFrame	0.125	0.125	0.125	NA	0.25	NA	NA	NA	0.125	NA	NA	0.125	NA	NA	NA	NA	NA	0.125	NA	NA
EUK0029	-3.46477	1.90632e-20	DOWN	ATGGCCGATCGGATGATTGGTTATCTCGTTCACTGCTTTTATCTCATCACATTCGTGGGCTTTGTGAATCAGGAGTTATTACAATGGGGAGCGAGGACCAATGGATCGGCATTCTGGCTCAGTTTACTATATATTTCACTGGGTGTTTCTTTCAGTCATCATCACCATCACCACTGAGCGGCCGC	185	46.486	ATGGCCGATCGGATGATTGGTTATCTCGTTCACTGCTTTTATCTCATCACATTCGTGGGCTTTGTGAATCAGGAGTTATTACAATGGGGAGCGAGGACCAATGGATCGGCATTCTGGCTCAGTTTACTATATATTTCACTGGGTGTTTCTTTCAGTCATCATCACCATCACCAC	174	44.253	MADRMIGYLVHCFYLITFVGFVNQELLQWGARTNGSAFWLSLLYISLGVSFSHHHHHH	58	-12.5839	0.0802931	0.0689655	0.00835862	0	[37+]	outOfFrame	0.0344828	0.0862069	0.0517241	0.0517241	0.0344828	0.137931	0.0689655	0.0344828	0.0172414	0.0344828	0.0517241	0.0862069	0.0344828	0.0172414	0.12069	0.0344828	NA	0.0862069	0.0172414	NA
EUK0030	0.440991	0.112283	NS	ATGGCCGATTGGTAGTGTTGACGCGACTCTAACTTTAGCGTGTCCAAGTCACTGGCCAATGTCCAACAGGTCTTTGCTACCACGCGCCTTTTGCGTTGGTTTTTTCTTGGCTTTATGGAGTAGGTAGTGCTAGGTAGTATGGTGTTTGTTATGGGTCATCATCACCATCACCACTGAGCGGCCGC	185	49.73	ATGGCCGATTGG	12	58.333	MADW	4	0.907952	0.9994	1	0.0109	0	[0-6]	outOfFrame	0.25	NA	NA	NA	0.25	NA	NA	NA	NA	NA	0.25	NA	NA	0.25	NA	NA	NA	NA	NA	NA
EUK0031	-0.36059	NA	NS	ATGGCCAATTCACAAGAAATGGGCGACTGCGTGGAGTAAAGGACGCACGATTTTAGTTCCTCTTGTTCATACGCGCCGAGGACCCGTTGCGCGCCCGCCGGGTAGAAATTCCTCGCTGATGTTAGTCTGCATTGGTTATTTGTTCGTTTGTGTTCGCATCATCACCATCACCACTGAGCGGCCGC	185	52.973	ATGGCCAATTCACAAGAAATGGGCGACTGCGTGGAG	36	52.778	MANSQEMGDCVE	12	0.5689	0.939508	1	0.781717	1	[7-13]	outOfFrame	NA	NA	NA	NA	0.166667	NA	0.0833333	0.0833333	0.0833333	NA	0.0833333	0.0833333	NA	0.0833333	NA	0.0833333	NA	0.0833333	0.166667	NA
EUK0032	-6.17011	0.0569089	NS	ATGGCCGGGGATTATCCCCTAGTGTATCGGCTTGTGTTGAGGTAGTGCGAGGAGGAAGTGTTGATCGTTGGGGTAGTGATTCAATCTCGGTCTATGACTTACATTCGGTTCAGGAGTACTTTTATCAAACTGATGTACTTTTTTTTTGCGGATTTGCATCATCACCATCACCACTGAGCGGCCGC	185	47.027	ATGGCCGGGGATTATCCCCTAGTGTATCGGCTTGTGTTGAGG	42	54.762	MAGDYPLVYRLVLR	14	-5.46328	0.28325	0.0714286	0.00611429	0	[14-22]	outOfFrame	NA	NA	0.142857	NA	0.0714286	0.214286	0.142857	NA	NA	NA	0.0714286	0.0714286	0.142857	0.0714286	NA	NA	NA	NA	NA	0.0714286
EUK0033	-3.27277	2.33638e-05	DOWN	ATGGCCTACACAAAATCGATCAATCTTGGTTTGCATTGCCTTATGTTGGGAGTCTGGGTTAGTAGCAGTACTACTGTAAAGTGGATCATGCATAGCGTCTGTCTAATCCGCGTGGCCTCGTTGCGTCTGGTTTATTTCTCTTTATTAGGCTGATTTCATCATCACCATCACCACTGAGCGGCCGC	185	46.486	ATGGCCTACACAAAATCGATCAATCTTGGTTTGCATTGCCTTATGTTGGGAGTCTGGGTTAGTAGCAGTACTACTGTAAAGTGGATCATGCATAGCGTCTGTCTAATCCGCGTGGCCTCGTTGCGTCTGGTTTATTTCTCTTTATTAGGC	150	44.667	MAYTKSINLGLHCLMLGVWVSSSTTVKWIMHSVCLIRVASLRLVYFSLLG	50	-17.3475	0.058722	0.04	0.004842	0	[37+]	outOfFrame	0.04	0.02	0.04	0.06	0.06	0.18	0.12	0.02	0.04	0.06	0.04	0.06	0.04	NA	0.04	NA	0.04	0.14	NA	NA
EUK0034	0.615481	0.483015	NS	ATGGCCTTGATATCGCGTGTATGTTGTATGGTTACCTTAGCCACATGGAGGGGTGGAGTGGGTCGAATTTAGGGGCTTATCTTTGTGAGGGTGGACCAGGTTTTCGGGTCCCGAATCCTAGCCGCGGTTGTGCGTTTCATCCATGCGTTCGGTTTTCATCATCACCATCACCACTGAGCGGCCGC	185	53.514	ATGGCCTTGATATCGCGTGTATGTTGTATGGTTACCTTAGCCACATGGAGGGGTGGAGTGGGTCGAATT	69	49.275	MALISRVCCMVTLATWRGGVGRI	23	-6.46095	0.249	0.217391	0.0259261	0	[23-36]	outOfFrame	0.0434783	NA	NA	0.0869565	0.0869565	0.0869565	0.130435	NA	0.0869565	0.0869565	0.0869565	0.130435	0.130435	NA	NA	NA	NA	0.0434783	NA	NA
EUK0035	-0.681749	0.000235893	DOWN	ATGGCCCTCTAGACGGCTTTCCGCGGGCTCTTCGTGGTTTAATGTAGGTGATGTCTTGTACGGTGGATTGTCATGGAGATACACACAAATGGTGTTTAGCGTGCGCTATCGCAATGTCGCGTCAAGGGGCAGCCACTTATCAATCTTGTAGTCGGCCATCATCACCATCACCACTGAGCGGCCGC	185	52.973	ATGGCCCTC	9	66.667	MAL	3	NA	0.9989	1	0.0034	0	[0-6]	outOfFrame	NA	NA	NA	NA	0.333333	0.333333	NA	NA	NA	NA	0.333333	NA	NA	NA	NA	NA	NA	NA	NA	NA
EUK0036	-4.95521	NA	NS	ATGGCCGATAGTCGCCTGCAAGCGTATAGATACGAAGGAGAAGAAGATCTTATTGACGAAGGAATATTCAGCTTTCATATCATTGGCACATAGGATGTCTGTCGGCCGAGATGCGCAGTTGTAATTGTCCGCCTGTAGGGTGGGATCCTGTAGCCGCATCATCACCATCACCACTGAGCGGCCGC	185	50.811	ATGGCCGATAGTCGCCTGCAAGCGTATAGATACGAAGGAGAAGAAGATCTTATTGACGAAGGAATATTCAGCTTTCATATCATTGGCACA	90	42.222	MADSRLQAYRYEGEEDLIDEGIFSFHIIGT	30	-6.94743	0.395997	0.3	0.172653	0	[23-36]	outOfFrame	NA	0.0666667	0.0666667	0.133333	0.0333333	0.0666667	NA	NA	NA	0.0333333	0.0666667	0.1	0.0666667	0.1	0.0333333	0.0333333	NA	0.0666667	0.133333	NA
EUK0039	-2.34225	0.0059699	DOWN	ATGGCCGTTATCTGTAACCTCGATAGGAGTTGATCAAGATAATATTCCTCACCTGATTATATGCATCCGGCATTTTCCCGGTGGTAAGAGTCTATGTATGGTTTCGCAGCATTGTTCAGCTTGGTTTTCACATCTGGTCATCCCCAGCTTTTTTGTCATCATCACCATCACCACTGAGCGGCCGC	185	45.946	ATGGCCGTTATCTGTAACCTCGATAGGAGT	30	46.667	MAVICNLDRS	10	-4.78196	0.8118	1	0.1349	0	[7-13]	outOfFrame	NA	NA	NA	0.1	0.1	0.1	0.1	0.1	0.1	NA	0.1	NA	0.1	0.1	NA	NA	NA	0.1	NA	NA
EUK0040	-1.08347	0.720989	NS	ATGGCCGCGGCGCTTGGCGTGGTGACTAGTGTCAGCCGGACCGCGTTTGCGCGCGTTGCTCGCTCATCGTAAGGTTTTAATTCCGGCGTACAGTTGCCAACATTATGGTGGTCGTTTGGTAGGTCCTACCGGACATGCCTGAGCCGTGTAAGTTGGCATCATCACCATCACCACTGAGCGGCCGC	185	58.378	ATGGCCGCGGCGCTTGGCGTGGTGACTAGTGTCAGCCGGACCGCGTTTGCGCGCGTTGCTCGCTCATCG	69	68.116	MAAALGVVTSVSRTAFARVARSS	23	-5.42739	0.381796	0.391304	0.149674	0	[23-36]	outOfFrame	NA	0.0434783	NA	NA	0.0434783	0.0434783	0.173913	NA	NA	0.0869565	0.26087	0.0434783	0.130435	NA	NA	NA	NA	0.173913	NA	NA
EUK0041	-1.42617	1.7138e-06	DOWN	ATGGCCATTATCTACATTAGCTTGAAGGATGGGTCTTTTTTGAGTTTCAAGTTGTTTTGTATGTTAAGACGAACGTACGACTTAGGGCCAAGGCTTTCGTATTACGTAATTGTCTGTTCGTTCAGGGCCATTTTTATGCCCGTTCGGTCACGGCTTCATCATCACCATCACCACTGAGCGGCCGC	185	45.405	ATGGCCATTATCTACATTAGCTTGAAGGATGGGTCTTTTTTGAGTTTCAAGTTGTTTTGTATGTTAAGACGAACGTACGACTTAGGGCCAAGGCTTTCGTATTACGTAATTGTCTGTTCGTTCAGGGCCATTTTTATGCCCGTTCGGTCACGGCTTCATCATCACCATCACCAC	174	43.103	MAIIYISLKDGSFLSFKLFCMLRRTYDLGPRLSYYVIVCSFRAIFMPVRSRLHHHHHH	58	-8.52409	0.10841	0.0689655	0.0206724	0	[37+]	outOfFrame	NA	0.0862069	0.0689655	0.0862069	0.0517241	0.12069	0.0517241	NA	0.0344828	0.0172414	0.0344828	0.0344828	0.103448	0.0344828	0.103448	NA	0.0344828	0.103448	NA	0.0344828
EUK0042	-1.38448	8.73579e-07	DOWN	ATGGCCTGAATTGGGGTGTTTCAGATGTGCTGTAGGTGAGTTTAGCTATAGGCTGGGGGGGCATTTCACTGTTTTGGGATTGGGGTGCTGGGTATCTGGTTTCCTCGTTTTTGTTGGGGGTGATCGATCTTTGGGGGGACCTGGTGGGTAATTTTTCATCATCACCATCACCACTGAGCGGCCGC	185	51.892	ATGGCC	6	66.667	MA	2	NA	1	1	0.6712	1	[0-6]	outOfFrame	NA	NA	NA	NA	0.5	NA	NA	NA	NA	NA	0.5	NA	NA	NA	NA	NA	NA	NA	NA	NA
EUK0043	-2.07327	0.163796	NS	ATGGCCGTGTGTCGCTATGCCTTTGTCCCCGTTGCTCGTTTCGATATAGGCGGTTTGAGTACGAGGAGTAGGTTTTCGGATGTTTCGTGTGTTTGTGTTAGTCGCGGCACCGTATGTACTTCGCTGCTCACTGGGTAGGTAGTTTATATGGTTGCTCATCATCACCATCACCACTGAGCGGCCGC	185	51.892	ATGGCCGTGTGTCGCTATGCCTTTGTCCCCGTTGCTCGTTTCGATATAGGCGGTTTGAGTACGAGGAGTAGGTTTTCGGATGTTTCGTGTGTTTGTGTTAGTCGCGGCACCGTATGTACTTCGCTGCTCACTGGG	135	52.593	MAVCRYAFVPVARFDIGGLSTRSRFSDVSCVCVSRGTVCTSLLTG	45	-5.48761	0.132718	0.0888889	0.0218444	0	[37+]	outOfFrame	NA	0.0666667	0.0222222	0.0222222	0.0222222	0.0666667	0.155556	NA	0.0888889	0.0888889	0.0666667	0.0888889	0.111111	0.0444444	NA	NA	NA	0.133333	NA	0.0222222
EUK0045	-3.53729	NA	NS	ATGGCCGTCTAAGCAGTGGAATATGGATAGCACCGGATCTATGAGTGATAGTTTCTTCAATCCTTCCTAAAGTTGGCTCGTTGGTGCACGAATCCTTTGTGTCCTCTGTTGGAGGGTATTGTTTAGAGTATGTTTGTCTCACTGTCATCTGCCTGGCATCATCACCATCACCACTGAGCGGCCGC	185	48.108	ATGGCCGTC	9	66.667	MAV	3	NA	0.9989	1	0.0049	0	[0-6]	outOfFrame	NA	NA	NA	NA	0.333333	NA	0.333333	NA	NA	NA	0.333333	NA	NA	NA	NA	NA	NA	NA	NA	NA
EUK0046	-3.68336	0.00112231	DOWN	ATGGCCCCCCGTACTGGTATCTGGTGCGTGCGAAGGACATAATTGCGCTCATTCGCGCGGTCCGGGTTGGATGCGCTTACCTCGATTCGCAGCAACAGCTTCTCCCGTTGTTGATTTCGTGGGTTTAAGTCGTGTTTGCTTATGTCACGAAACTTTCATCATCACCATCACCACTGAGCGGCCGC	185	54.054	ATGGCCCCCCGTACTGGTATCTGGTGCGTGCGAAGGACA	39	61.538	MAPRTGIWCVRRT	13	-4.94843	0.756008	1	0.322731	0	[7-13]	outOfFrame	0.0769231	NA	NA	0.0769231	0.0769231	NA	0.0769231	NA	0.0769231	0.153846	0.0769231	0.0769231	0.230769	NA	NA	NA	NA	NA	NA	0.0769231
EUK0047	-1.8969	9.82774e-08	DOWN	ATGGCCGTATTCCATAAGTATCATTTACTTCTTGTAGTGGTTGTTCATAGTCGAGTGAGGGGATATTATTTTTTCGCCGCGGCAGCTTATGTTGTAGGGACAATGTTTATTTCGTTAAATGGTACTTTTACGACCTGCTGGTTCGTAGGCTTGTCTCATCATCACCATCACCACTGAGCGGCCGC	185	44.324	ATGGCCGTATTCCATAAGTATCATTTACTTCTTGTAGTGGTTGTTCATAGTCGAGTGAGGGGATATTATTTTTTCGCCGCGGCAGCTTATGTTGTAGGGACAATGTTTATTTCGTTAAATGGTACTTTTACGACCTGCTGGTTCGTAGGCTTGTCTCATCATCACCATCACCAC	174	41.954	MAVFHKYHLLLVVVVHSRVRGYYFFAAAAYVVGTMFISLNGTFTTCWFVGLSHHHHHH	58	-20.1348	0.0468362	0.0172414	0.00530862	0	[37+]	outOfFrame	0.0172414	0.103448	0.0689655	0.0172414	0.0344828	0.0862069	0.155172	0.0172414	0.0172414	0.0689655	0.0862069	0.0689655	0.0344828	NA	0.155172	NA	0.0172414	0.0517241	NA	NA
EUK0048	-0.360376	NA	NS	ATGGCCGCGGTTTTGCTTTTTGCGGTCCATTGGTTCTACTTTGAGATTAGCATGTCGTTAATGGTGTTGCGGTTATGGGCAAGTGTCGTGCACGGGACTAACTGGGTTTCGGTAGGCCTCTTGAAGTATATTGATTGGTTATTATTGAGTTATGAGCATCATCACCATCACCACTGAGCGGCCGC	185	47.568	ATGGCCGCGGTTTTGCTTTTTGCGGTCCATTGGTTCTACTTTGAGATTAGCATGTCGTTAATGGTGTTGCGGTTATGGGCAAGTGTCGTGCACGGGACTAACTGGGTTTCGGTAGGCCTCTTGAAGTATATTGATTGGTTATTATTGAGTTATGAGCATCATCACCATCACCAC	174	45.402	MAAVLLFAVHWFYFEISMSLMVLRLWASVVHGTNWVSVGLLKYIDWLLLSYEHHHHHH	58	-19.901	0.0392534	0.0344828	0.00252414	0	[37+]	outOfFrame	0.0689655	0.0517241	0.0517241	0.0344828	0.0517241	0.172414	0.12069	0.0172414	NA	0.0172414	0.0689655	0.0344828	0.0172414	0.0172414	0.137931	NA	0.0172414	0.0862069	0.0344828	NA
EUK0049	-0.0778102	0.849988	NS	ATGGCCTGCCCCAGATATATCGGAGCACGGACCGAATTGGTTCGTGTTGGTTTCTTATAGTTATCGCGCGTGTGATATTTGGTTGCGTTGTGAATCTCTATATTAGACTTTCTAAGGGGTTCGGGATCGACCTTAGCGGTTAGTGTCAGTGCACGTCATCATCACCATCACCACTGAGCGGCCGC	185	49.73	ATGGCCTGCCCCAGATATATCGGAGCACGGACCGAATTGGTTCGTGTTGGTTTCTTA	57	50.877	MACPRYIGARTELVRVGFL	19	-3.82686	0.312984	0.263158	0.0354842	0	[14-22]	outOfFrame	NA	0.0526316	0.0526316	0.0526316	0.0526316	0.105263	0.105263	NA	0.0526316	0.0526316	0.105263	0.105263	0.157895	NA	NA	NA	NA	NA	0.0526316	0.0526316
EUK0050	-3.30449	1.42836e-22	DOWN	ATGGCCAGTGTCGTCGTTTCTTTTCACGCAGGACCTGGCATAGGCGCGGGGGTTTATGAAGAATGCGGTCTCTTTATAAGGGTGCTAAGGTTTTATACTCGATTATCCGTGGTTGGTGTGGTTGGGTAGGTTTCACGAAAATGCTTGTGTGTGTTGCATCATCACCATCACCACTGAGCGGCCGC	185	50.27	ATGGCCAGTGTCGTCGTTTCTTTTCACGCAGGACCTGGCATAGGCGCGGGGGTTTATGAAGAATGCGGTCTCTTTATAAGGGTGCTAAGGTTTTATACTCGATTATCCGTGGTTGGTGTGGTTGGG	126	50	MASVVVSFHAGPGIGAGVYEECGLFIRVLRFYTRLSVVGVVG	42	-10.8083	0.10999	0.0952381	0.00969762	0	[37+]	outOfFrame	NA	0.0714286	0.047619	0.047619	0.0238095	0.0714286	0.214286	NA	0.0238095	0.0238095	0.0714286	0.166667	0.0714286	NA	0.0238095	NA	NA	0.0714286	0.047619	0.0238095
EUK0051	-2.44967	1.82861e-06	DOWN	ATGGCCAGGATGGGCACCTTTCGTACTTACAGGTTGTTATTAGATAAGGTCGTGGTGAGTGACTGTAAGGTGAGCTCTACGTGTTGGGACGTTCGTTATGTGAAGAAGGTGTACATGTCAGCTAGGGCGCTTTGATTTGTTGATTGTGGGTTGCCTCATCATCACATCACCACTGAGCGGCCGC	184	49.457	ATGGCCAGGATGGGCACCTTTCGTACTTACAGGTTGTTATTAGATAAGGTCGTGGTGAGTGACTGTAAGGTGAGCTCTACGTGTTGGGACGTTCGTTATGTGAAGAAGGTGTACATGTCAGCTAGGGCGCTT	132	48.485	MARMGTFRTYRLLLDKVVVSDCKVSSTCWDVRYVKKVYMSARAL	44	-6.02146	0.155239	0.136364	0.0266795	0	[37+]	outOfFrame	0.0227273	0.0227273	0.0681818	NA	0.0681818	0.0909091	0.159091	NA	0.0454545	0.0681818	0.0681818	0.0227273	0.113636	0.0681818	NA	NA	0.0909091	0.0909091	NA	NA
EUK0053	-1.60732	6.90625e-09	DOWN	ATGGCCTCTAAGTGGTCTTTTAGAAAGTGACTTAATTATTACCTTAAGGTTTTGTTGCGTCTGAGTGTCGTGGATCAGACTCTATGATTTAACTGTGCGTCGCTCTGGGTCATGACTGCAGCTGATTTGTGTAGTTATTAATTTAATACCAGTTTTCATCATCACCATCACCACTGAGCGGCCGC	185	42.162	ATGGCCTCTAAGTGGTCTTTTAGAAAG	27	40.741	MASKWSFRK	9	-1.04784	0.9235	1	0.1373	0	[7-13]	outOfFrame	0.111111	0.111111	NA	NA	0.111111	NA	NA	NA	NA	NA	0.111111	NA	0.111111	NA	NA	NA	0.222222	0.222222	NA	NA
EUK0054	-7.1101	0.0106838	DOWN	ATGGCCCTTGTGAGAAGGTTGCATGGTGGTCGGGTGGAACGTATCCGGCGTTGCGATGGAGCTCTGGACGTGGTCTCTATCCACTTCAGGCAATCGTGTGTGCGCTCTCGCTGTCGTTGAGTTCTTGTTGGTCCTGTTGCTTTGGCGACGGTTGGTCATCATCACCATCACCACTGAGCGGCCGC	185	57.297	ATGGCCCTTGTGAGAAGGTTGCATGGTGGTCGGGTGGAACGTATCCGGCGTTGCGATGGAGCTCTGGACGTGGTCTCTATCCACTTCAGGCAATCGTGTGTGCGCTCTCGCTGTCGT	117	58.12	MALVRRLHGGRVERIRRCDGALDVVSIHFRQSCVRSRCR	39	-6.12147	0.228677	0.153846	0.112872	0	[37+]	outOfFrame	NA	0.025641	NA	0.0512821	0.025641	0.0769231	0.128205	NA	0.0769231	NA	0.0512821	0.0769231	0.25641	0.0512821	0.0512821	0.025641	NA	0.0769231	0.025641	NA
EUK0055	-2.37657	0.00516266	DOWN	ATGGCCGAGAGGTTTCTGGGTCACACCCGTCACATAAGTGGATTTTTTTGACTGGAATTTCACCACTAGTTTGGGCGTATTTTAACGGGTCTTTTAACGCCTTACAGCCGAGGGTCCTTGGTCTCGTCCTACAGTTTTTAACTGATTTCACCTTGTCATCATCACCATCACCACTGAGCGGCCGC	185	48.108	ATGGCCGAGAGGTTTCTGGGTCACACCCGTCACATAAGTGGATTTTTT	48	47.917	MAERFLGHTRHISGFF	16	-1.75882	0.526419	0.5625	0.0977563	0	[14-22]	outOfFrame	NA	0.1875	NA	0.0625	0.0625	0.0625	NA	NA	NA	0.0625	0.0625	0.125	0.125	NA	0.125	NA	NA	0.0625	0.0625	NA
EUK0056	-3.73466	5.38797e-07	DOWN	ATGGCCGTGAGAATTGTCTCTAAGTCTGGCTCCGTTGGGTGCAAGTGACGCAGTTTAAGTCAGGGAGAGTCTTTGCATTACTGTTCATTCTCGGCGCTGTGGGGAGTGATTCTGGTCTTAGGTCTACTGGTCAATTACTCTGCTGTAGCGAATGGTCATCATACCATCACCACTGAGCGGCCGC	184	51.087	ATGGCCGTGAGAATTGTCTCTAAGTCTGGCTCCGTTGGGTGCAAG	45	53.333	MAVRIVSKSGSVGCK	15	-4.73171	0.729053	1	0.31256	0	[14-22]	outOfFrame	NA	NA	NA	0.0666667	0.0666667	NA	0.2	NA	0.0666667	NA	0.0666667	0.133333	0.0666667	NA	NA	NA	0.133333	0.2	NA	NA
EUK0058	1.01748	0.0368823	UP	ATGGCTTATACTTTTAGGTCCAGTTTGGGCTGGTATTTCTTGCGATCTGAGTGCTTCTGAATCGTTATAATGAGGGCTAGTTCCGTCACCGTTTCGGTCCGGGCCCTTCTACTGGCCGGGACATTAGGGCATCCGTTCTTGTCGTTTTCTTAGTCCATCATCACCATCACCACTGAGCGGCCGC	184	51.087	ATGGCTTATACTTTTAGGTCCAGTTTGGGCTGGTATTTCTTGCGATCTGAGTGCTTC	57	43.86	MAYTFRSSLGWYFLRSECF	19	-2.99921	0.129547	0	0.00223158	0	[14-22]	outOfFrame	0.0526316	0.157895	0.105263	NA	0.0526316	0.105263	NA	NA	0.0526316	0.0526316	0.0526316	0.0526316	0.105263	NA	NA	NA	NA	0.157895	0.0526316	NA
EUK0059	0.770623	0.0540238	NS	ATGGCCATCGATGTCCTCGTTCAGAGGAGCTCGACTGATAAGCTCCCCGCGCGTATTCTTGTCGGATGCTTGTTGGGTGTTCAGACCAGCAACGATTTGCTGCCCCATGGTACTAGACCAAGGGTGGGTGAGATTGTATTGATAGGTTTTTTGGTTCATCATCACCATCACCACTGAGCGGCCGC	185	52.432	ATGGCCATCGATGTCCTCGTTCAGAGGAGCTCGACTGATAAGCTCCCCGCGCGTATTCTTGTCGGATGCTTGTTGGGTGTTCAGACCAGCAACGATTTGCTGCCCCATGGTACTAGACCAAGGGTGGGTGAGATTGTATTGATAGGTTTTTTGGTTCATCATCACCATCACCAC	174	50.575	MAIDVLVQRSSTDKLPARILVGCLLGVQTSNDLLPHGTRPRVGEIVLIGFLVHHHHHH	58	-9.02117	0.258634	0.12069	0.163988	0	[37+]	outOfFrame	NA	0.0172414	NA	0.0689655	0.0172414	0.155172	0.12069	0.0172414	0.0172414	0.0517241	0.0344828	0.0862069	0.0689655	0.0517241	0.12069	0.0344828	0.0172414	0.0517241	0.0172414	0.0517241
EUK0060	-0.436784	0.276146	NS	ATGGCCTCTTCTTTCACTTGAGCGGTTTATAGTGGACAATTCTGGGTTTGTTAGCTAGCCTGGAATGAAATGTGGGTGTAATCCCTGGGTTCTGACGTCAGCTTAACCTTTAGGCGTGGACCTTCGGAGTTTGATAGCTAATTTATGGCTCACTGCCATCATCACCATCACCACTGAGCGGCCGC	185	48.649	ATGGCCTCTTCTTTCACT	18	44.444	MASSFT	6	0.085452	0.9824	1	0.0948	0	[0-6]	outOfFrame	NA	0.166667	NA	NA	0.166667	NA	NA	NA	NA	0.166667	0.166667	NA	NA	NA	NA	NA	NA	0.333333	NA	NA
EUK0061	-0.892215	0.000202429	DOWN	ATGGCTCTTAAATTCTTAGTTGGGAGAAATGACAGTGCGACTCGGCATGGATCATTTGCATTTATTTGGTGAATTAGGAGGCGCTGGAGCCTAGGCGGCTTAGTCTTTACAGGTCTTGATGGCTCAAGATGCGCAGTTGTGTTAACGTGAGACGCCATCATCACCATCACCACTGAGCGGCCGC	184	49.457	ATGGCTCTTAAATTCTTAGTTGGGAGAAATGACAGTGCGACTCGGCATGGATCATTTGCATTTATTTGG	69	40.58	MALKFLVGRNDSATRHGSFAFIW	23	-4.15166	0.320987	0.26087	0.0391435	0	[23-36]	outOfFrame	0.0434783	0.130435	NA	0.0434783	0.0434783	0.0869565	0.0434783	0.0434783	NA	0.0434783	0.130435	0.0869565	0.0869565	0.0434783	0.0434783	NA	0.0434783	0.0869565	NA	NA
EUK0062	0.0300681	0.984688	NS	ATGGCCATTGTACGTAAGGTCAAGCCTCGGAGGGCCTATGTCGATAGTGGTTGACCGGGTGTCTCGTCGTTGGTCGAGGATAGTGACTCGGTCTTACGTTCTTCTACTGGATTTAACTGTAGCTTTGTTTGCTACGTAAGTTCGGTGAGGCGTATCCATCATCACCATCACCACTGAGCGGCCGC	185	51.892	ATGGCCATTGTACGTAAGGTCAAGCCTCGGAGGGCCTATGTCGATAGTGGT	51	52.941	MAIVRKVKPRRAYVDSG	17	-3.6548	0.690806	1	0.396182	0.0588235	[14-22]	outOfFrame	NA	NA	0.0588235	0.0588235	0.0588235	NA	0.176471	NA	NA	NA	0.117647	0.0588235	0.176471	0.0588235	NA	NA	0.117647	0.0588235	NA	0.0588235
EUK0063	1.09507	1.64629e-53	UP	ATGGCCGGCACAGGAGATCTGTGATAGTTGCGATACCGGTTAAGGTGGAATAAGGTCTCGTATGTGAATAATTTGGCGAGTGATTCTTCGTTCGTTAAATTAACTGGTTCTCTTGATTCGGGTCCTTTGCTTGTGATGGAATTCGCACGGTGTCTGCATCATCACCATCACCACTGAGCGGCCGC	185	48.108	ATGGCCGGCACAGGAGATCTG	21	61.905	MAGTGDL	7	1.45495	0.9917	1	0.4369	0	[7-13]	outOfFrame	NA	NA	NA	NA	0.142857	0.142857	NA	NA	NA	0.142857	0.142857	0.285714	NA	0.142857	NA	NA	NA	NA	NA	NA
EUK0064	0.890208	0.126717	NS	ATGGCCGCCAACGTCGTCCCACAAAATTTATTTGCTGATGATGGCGGCGTGGTACGAGGGCCACTATTCGCTCTCTCTAGCATCATAGTCTTGAGGCTGGTACTGCAGTACTAGTGGGGGGTATTAGATGGTCTTACGGATGGTCTGGGCTAGTTTCATCATCACCATCACCACTGAGCGGCCGC	185	52.973	ATGGCCGCCAACGTCGTCCCACAAAATTTATTTGCTGATGATGGCGGCGTGGTACGAGGGCCACTATTCGCTCTCTCTAGCATCATAGTCTTGAGGCTGGTACTGCAGTAC	111	52.252	MAANVVPQNLFADDGGVVRGPLFALSSIIVLRLVLQY	37	-9.5447	0.123389	0.0810811	0.0208108	0	[37+]	outOfFrame	NA	0.0540541	0.027027	0.0540541	0.027027	0.162162	0.162162	0.0540541	NA	NA	0.108108	0.0810811	0.0540541	0.0540541	NA	0.0540541	NA	0.0540541	NA	0.0540541
EUK0065	-5.23183	0.211898	NS	ATGGCCGTCATGTGGTCAGAGAAGTAGCCCTGTTTCTTGGTTTCAGGTTTTCGGTGTGTGAGGGACGAGCTTACCAGATGTCTCCGTCGTTCTCTGGTATCCTTATGTTGTGTAGGGTATCGGTGCGAATGGGGCTAGTCTATATCTGATCCCCTCATCATCACCATCACCACTGAGCGGCCGC	184	52.174	ATGGCCGTCATGTGGTCAGAGAAG	24	54.167	MAVMWSEK	8	-2.76209	0.976	1	0.4087	0	[7-13]	outOfFrame	0.125	NA	NA	NA	0.25	NA	0.125	NA	NA	NA	0.125	NA	NA	NA	NA	NA	0.125	0.125	0.125	NA
EUK0067	-1.28149	0.541879	NS	ATGGCCAGCTCTGTTTCGCTGCAGAGCTTAAGCTGTTGGGAGTAAGGTTTTAGGTTGGCCCACGGTGCAGTCGTGTCTCGTTGTTTAGCCTGATCTTATATTGATGGAAGTGTTTTGCTACCACGTCAGCGTAGTTTGGTTTTTATGCGGTGTATGCATCATCACCATCACCACTGAGCGGCCGC	185	49.73	ATGGCCAGCTCTGTTTCGCTGCAGAGCTTAAGCTGTTGGGAG	42	54.762	MASSVSLQSLSCWE	14	-1.42908	0.587007	1	0.0388	0	[14-22]	outOfFrame	0.0714286	NA	NA	NA	0.0714286	0.142857	0.0714286	NA	0.0714286	NA	0.0714286	NA	NA	NA	NA	0.0714286	NA	0.357143	0.0714286	NA
EUK0068	-0.360367	NA	NS	ATGGCCTTGTTATGGGGGTCCGAAGGGCTAGGACGGACGTTTAAGACTGGTCTCTCTATTGGTTAATGTTTCTGGAATTTTTGTCGTTCCAGGTTTCTCATTTCTTGTGTAATTGGTTCGATTTTGTATGCAGTCGTTTTGGCGGTGGATTTCGTTCATCATCACCATCACCACTGAGCGGCCGC	185	46.486	ATGGCCTTGTTATGGGGGTCCGAAGGGCTAGGACGGACGTTTAAGACTGGTCTCTCTATTGGT	63	52.381	MALLWGSEGLGRTFKTGLSIG	21	-2.09271	0.457986	0.47619	0.0977381	0	[14-22]	outOfFrame	0.047619	0.047619	NA	0.047619	0.047619	0.190476	NA	NA	NA	0.0952381	0.047619	0.238095	0.047619	NA	NA	NA	0.047619	0.0952381	0.047619	NA
EUK0069	-3.92358	0.594844	NS	ATGGCCGTGTGCGGTACAATGGTCGTGTGTGAGAGCTGCTAAAGGTTTTTGATTGACTACATTCCGTTGCATTCACTATTTTGGGGTTAGGGATCGTACTTCAGGGTGTCATTTATCTTATGAGTTCTGTTAGCATTGTCTCCATTCACTGTCTTGCATCATCACCATCACCACTGAGCGGCCGC	185	46.486	ATGGCCGTGTGCGGTACAATGGTCGTGTGTGAGAGCTGC	39	58.974	MAVCGTMVVCESC	13	-5.07792	0.0761923	0	0.00147692	0	[7-13]	outOfFrame	NA	NA	NA	NA	0.153846	NA	0.230769	NA	0.230769	0.0769231	0.0769231	0.0769231	NA	NA	NA	NA	NA	0.0769231	0.0769231	NA
EUK0070	1.43696	9.73173e-25	UP	ATGGCCTTTGTTCGACGTTGTAGGGGTTATCGGCGTTTTGAGTCACGACTTTTGTTCGTTCAACAGGTTCCGATTCGGGGGTACTAACAGCGTATGAACCTGTGCCTTAAGTGTGTAACTTGGTATATCGTCTGCGTGTGGTGGTAATATCGCCAACATCATCACCATCACCACTGAGCGGCCGC	185	49.73	ATGGCCTTTGTTCGACGTTGTAGGGGTTATCGGCGTTTTGAGTCACGACTTTTGTTCGTTCAACAGGTTCCGATTCGGGGGTAC	84	50	MAFVRRCRGYRRFESRLLFVQQVPIRGY	28	-4.40686	0.232475	0.142857	0.0254571	0	[23-36]	outOfFrame	NA	0.107143	0.0714286	0.0357143	0.0357143	0.0714286	0.107143	NA	0.0357143	NA	0.0357143	0.0714286	0.25	NA	NA	0.0714286	NA	0.0357143	0.0357143	0.0357143
EUK0074	-0.930345	0.00473378	DOWN	ATGGCCATTGAGGAACATCTGCTAGATTTATCACCGCTCTAATAAGCAATCGTTTGCCTCCGCTGTGGTTGCTGGGGTGCTTTTTGTATGGTTCTTTTCCGGTTTGGAAGTGACGGTGATGTTTGTGCTAATTGAGGGGATGAGCTCGGAAGGCCTCATCATCACCATCACCACTGAGCGGCCGC	185	50.27	ATGGCCATTGAGGAACATCTGCTAGATTTATCACCGCTC	39	46.154	MAIEEHLLDLSPL	13	-0.782929	0.617523	1	0.112523	0	[7-13]	outOfFrame	NA	NA	NA	0.0769231	0.0769231	0.307692	NA	NA	NA	NA	0.0769231	NA	NA	0.0769231	0.0769231	NA	NA	0.0769231	0.153846	0.0769231
EUK0076	0.895685	1.83673e-11	UP	ATGGCCGGGTTGGGCGAACTGAACGCTGTTGTGTAGGGTATGAGCAGAAGTACATCTGACTTCCCTGTGTCCCAAAAATGTCCGTTGCGCTGATCGTTATGCGTGGGAATGTGTCCAGTCCGTTCTACCCGCTTCAGTGTTTAGGGTCTATAGATCCATCATCACCATCACCACTGAGCGGCCGC	185	52.973	ATGGCCGGGTTGGGCGAACTGAACGCTGTTGTG	33	60.606	MAGLGELNAVV	11	-4.24255	0.6124	1	0.0194	0	[7-13]	outOfFrame	NA	NA	NA	NA	0.0909091	0.181818	0.181818	0.0909091	NA	NA	0.181818	0.181818	NA	NA	NA	NA	NA	NA	0.0909091	NA
EUK0077	-0.0531115	0.737886	NS	TGGCCATAATGTTCCGGAGGTTGATAATGTTGTATTTAGAGGATCGTTCTGGCCTCCTGGGTCTTTTACCGTAAACCCTGCCTCCTTTGGGTATGTAATCATTTCAAAGATTGTATTGAGATTTATTGTAGGGTATGGACGGTCTGGATTACCGCCATCATCACCATCACCACTGAGCGGCCGC	184	46.196	ATGTTCCGGAGGTTGATAATGTTGTATTTAGAGGATCGTTCTGGCCTCCTGGGTCTTTTACCG	63	46.032	MFRRLIMLYLEDRSGLLGLLP	21	-4.8553	0.156805	0.0952381	0.00804286	0	[14-22]	outOfFrame	NA	0.047619	0.047619	0.047619	0.0952381	0.333333	NA	NA	NA	NA	NA	0.0952381	0.142857	0.047619	NA	NA	NA	0.047619	0.047619	0.047619
EUK0079	-7.92608	2.61087e-05	DOWN	ATGGCCGCCCGTCGTTGCGGGTGTGATTAAGCCTGGTTTTAAGGTGTATAGTATTCAGAGCTGTGGAGTGATTCCAACGTGGATAATTTGCATTTTAGCCATGTGGGCGCGTGCCTAACTGGCTGTTTTTAGGAGGTATTTTTCTTGCGTTGTTTGCATCATCACCATCACCACTGAGCGGCCGC	185	49.189	ATGGCCGCCCGTCGTTGCGGGTGTGAT	27	66.667	MAARRCGCD	9	-1.98742	0.6124	1	0.0055	0	[7-13]	outOfFrame	NA	NA	NA	NA	0.111111	NA	NA	NA	0.222222	NA	0.222222	0.111111	0.222222	0.111111	NA	NA	NA	NA	NA	NA
EUK0080	-3.44162	NA	NS	ATGGCCAGCGCTATTCCCTGTATAATATTCGTTTTGTATGGACGAGCTCAATGGTTTGTTCTGTATTGTTGCTGGAGGCCGTCTCTGTTACAAATGCCCACGAGTGCCTGGGTTTTGTGTATGGGTGCAGGGCGGATGGTCGAGGTCAGATTGTTGCATCATCACCATCACCACTGAGCGGCCGC	185	51.351	ATGGCCAGCGCTATTCCCTGTATAATATTCGTTTTGTATGGACGAGCTCAATGGTTTGTTCTGTATTGTTGCTGGAGGCCGTCTCTGTTACAAATGCCCACGAGTGCCTGGGTTTTGTGTATGGGTGCAGGGCGGATGGTCGAGGTCAGATTGTTGCATCATCACCATCACCAC	174	49.425	MASAIPCIIFVLYGRAQWFVLYCCWRPSLLQMPTSAWVLCMGAGRMVEVRLLHHHHHH	58	-9.81227	0.09945	0.0862069	0.0110086	0	[37+]	outOfFrame	0.0517241	0.0344828	0.0344828	0.0517241	0.0689655	0.12069	0.0862069	NA	0.0689655	0.0172414	0.0862069	0.0517241	0.0689655	NA	0.103448	0.0344828	NA	0.0517241	0.0172414	0.0517241
EUK0081	1.12158	4.71607e-13	UP	ATGGCCGAACTTAAGTCAAGCCCAATTCCGTAGGTGTAATCCGGGACTTTAGAAGGCACGCTGTTGATGCCTGCTGGTCTTGCGCATGTTTAGCTTGGCCGGCAGAGTACGCGGTTGTGTATTTAACCTTTGGTTACTCAGGGGCGCTATTGGTCCCATCATCACCATCACCACTGAGCGGCCGC	185	53.514	ATGGCCGAACTTAAGTCAAGCCCAATTCCG	30	50	MAELKSSPIP	10	-0.005323	0.9624	1	0.6482	1	[7-13]	outOfFrame	NA	NA	NA	0.1	0.1	0.1	NA	NA	NA	NA	0.1	NA	NA	NA	NA	NA	0.1	0.2	0.1	0.2
EUK0082	0.869601	0.139978	NS	ATGGCCGATGTCTGCTTCTCCTATCGGATTTCCGGCACTTATTCTTGGGGGCACGATTAATTTAATTCTAAGCCGGGCACTCGCCTTAATTCGTTGGATGTGGCCTCATGGAATTTACATAGGTTTGCGTAGTTGTTTATTGAGACTTTCGCGTGCATCATCACCATCACCACTGAGCGGCCGC	184	48.37	ATGGCCGATGTCTGCTTCTCCTATCGGATTTCCGGCACTTATTCTTGGGGGCACGAT	57	52.632	MADVCFSYRISGTYSWGHD	19	-3.54255	0.316742	0.315789	0.0163263	0	[14-22]	outOfFrame	0.0526316	0.0526316	0.105263	0.0526316	0.0526316	NA	0.0526316	NA	0.0526316	0.0526316	0.0526316	0.105263	0.0526316	0.105263	0.0526316	NA	NA	0.157895	NA	NA
EUK0083	-6.34097	9.61551e-14	DOWN	ATGGCCAAGGTGCCTCTTTGCCCATTTCGATTATAATGGTTAGCGGGGGGGTGGTGGCGGTAATGGACTTTTAGTGGTAGATAACCTTTATAGGGGTTTCCCTTTAGTGGTTACTTCAGCCTATTAGATCACATTATATTATACAGTAATGGGTTTCATCATCACCATCACCACTGAGCGGCCGC	185	45.405	ATGGCCAAGGTGCCTCTTTGCCCATTTCGATTA	33	48.485	MAKVPLCPFRL	11	-0.343124	0.5762	1	0.0151	0	[7-13]	outOfFrame	NA	0.0909091	NA	NA	0.0909091	0.181818	0.0909091	NA	0.0909091	NA	0.0909091	NA	0.0909091	NA	NA	NA	0.0909091	NA	NA	0.181818
EUK0084	-3.57162	0.0478504	DOWN	ATGGCCCGGAATAGTTCGCTAGTCGATTTTGGATGGCATGGATTGGAAATGATTTCGCGGTTAAGTCTGGGCCTCCTCAAGGAATTGGGCTTTCTGCAGCGTGGTGCTGCTGGGTCTAGTAGCTGGGGTAATGAGCTTAGAAGCATTGGATGTCAGCATCATCACCATCACCACTGAGCGGCCGC	185	52.432	ATGGCCCGGAATAGTTCGCTAGTCGATTTTGGATGGCATGGATTGGAAATGATTTCGCGGTTAAGTCTGGGCCTCCTCAAGGAATTGGGCTTTCTGCAGCGTGGTGCTGCTGGGTCTAGTAGCTGGGGTAATGAGCTTAGAAGCATTGGATGTCAGCATCATCACCATCACCAC	174	50.575	MARNSSLVDFGWHGLEMISRLSLGLLKELGFLQRGAAGSSSWGNELRSIGCQHHHHHH	58	-4.21124	0.271341	0.206897	0.203153	0.0344828	[37+]	outOfFrame	0.0344828	0.0344828	NA	0.0344828	0.0344828	0.155172	0.0172414	0.0344828	0.0172414	NA	0.0517241	0.137931	0.0689655	0.0172414	0.12069	0.0344828	0.0172414	0.137931	0.0517241	NA
EUK0085	-0.1688	0.564717	NS	ATGGCCACCCTATATGTTGGCTCCGTGATGTGTCTCTTGAAAGCTATTCTATCGTCCACAGGTATGTTGGGGGCCGAGTATTTTCGGGGTTAATTGCGTCTACGTCCCCGTATTGCGCCCTTTCGGTCGTTAAGGGGCAAACGTTAGGTACTTGCTCATCATCACCATCACCACTGAGCGGCCGC	185	52.432	ATGGCCACCCTATATGTTGGCTCCGTGATGTGTCTCTTGAAAGCTATTCTATCGTCCACAGGTATGTTGGGGGCCGAGTATTTTCGGGGT	90	50	MATLYVGSVMCLLKAILSSTGMLGAEYFRG	30	-5.93104	0.15102	0.1	0.0103367	0	[23-36]	outOfFrame	NA	0.0333333	0.0666667	0.0333333	0.1	0.166667	0.0666667	NA	0.0333333	0.0666667	0.1	0.133333	0.0333333	NA	NA	NA	0.0333333	0.1	0.0333333	NA
EUK0086	-1.05835	0.0400935	DOWN	ATGGCCGTGTATTTTTCTTGACGCATCTCAACTGAGACGGCTTACGACTAAGGAGGTCTGATTTCTCAGACTAGGTCTCACCTTTTGCTTTTTTCTGAACATTTTTTGTGTGGGCGGAGGGGGTCGCACGCATTTATGCCCCTTGGTTGCTTCGTGCATCATCACCATCACCACTGAGCGGCCGC	185	50.27	ATGGCCGTGTATTTTTCT	18	38.889	MAVYFS	6	-3.00545	0.7034	1	0	0	[0-6]	outOfFrame	NA	0.166667	0.166667	NA	0.166667	NA	0.166667	NA	NA	NA	0.166667	NA	NA	NA	NA	NA	NA	0.166667	NA	NA
EUK0087	-2.92952	1.48833e-07	DOWN	ATGGCCTGGGAGCACGGGTCGTATCTTTGACTTGCTACCGGTAGCGCATTATTGGTGACTGCCGGACATTATTTATGTATGAATTTTCTATGGTTACGGGTGACCGGGTGACTTATTAGGCGTTTGTTAGTTCATCTGTGTTAGTTGTGCCTCCCGCATCATCACCATCACCACTGAGCGGCCGC	185	49.73	ATGGCCTGGGAGCACGGGTCGTATCTT	27	59.259	MAWEHGSYL	9	0.393605	0.6756	1	0.0038	0	[7-13]	outOfFrame	0.111111	NA	0.111111	NA	0.111111	0.111111	NA	NA	NA	NA	0.111111	0.111111	NA	NA	0.111111	NA	NA	0.111111	0.111111	NA
EUK0088	0.456224	0.000120637	UP	ATGGCCATAGGTAGTTAGGGGAGTTCGTCTGATTGTATAGTGCTTTCTATGGTCTATGTAAGTCTCAATGTTCTGTCGCTAGCCAATTTGCGTAGATCGCAGTTTTCCGTTCGTTATGGCAACCGGCATTAAAACTCGGGCGTCCCTGATGGTGTGCATCATCACCATCACCACTGAGCGGCCGC	185	49.189	ATGGCCATAGGTAGT	15	46.667	MAIGS	5	-0.315647	0.9994	1	0.2002	0	[0-6]	outOfFrame	NA	NA	NA	0.2	0.2	NA	NA	NA	NA	NA	0.2	0.2	NA	NA	NA	NA	NA	0.2	NA	NA
EUK0089	-1.09382	6.5498e-05	DOWN	ATGGCCTGCGTGTAAGTGCTGCCGAATGCTTGATCTACTTTGCGGTCGGCCTGGTGTGTGGTTATAACTCTTTCTGGGTGGCAGGGGATAGCCTTTATGAGTAGCCAGGCTTCAAGGGTAATTTCGGTGTTTGCTTCATTACTCTGGTTGTTATCCATCATCACCATCACCACTGAGCGGCCGC	184	51.087	ATGGCCTGCGTG	12	66.667	MACV	4	-1.75273	0.9879	1	0.0494	0	[0-6]	outOfFrame	NA	NA	NA	NA	0.25	NA	0.25	NA	0.25	NA	0.25	NA	NA	NA	NA	NA	NA	NA	NA	NA
EUK0090	-3.42603	1.77492e-21	DOWN	ATGGCCTGCCCTATGTGTTAGTTTGTGTGATTTGTAGTGTTGCTTTTACATTGCCTGGGTGCGATTCCAGTTAACTGTTTCGTACGCGCGGATTAGATAGGGTACCTGGGGTTTGTGATCTAGGACTGCTTGAGTGCAGGCATCTTCGCGTTTCTCCATCATCACCATCACCACTGAGCGGCCGC	185	50.27	ATGGCCTGCCCTATGTGT	18	55.556	MACPMC	6	-1.08983	0.442	0	0	0	[0-6]	outOfFrame	NA	NA	NA	NA	0.333333	NA	NA	NA	0.333333	NA	0.166667	NA	NA	NA	NA	NA	NA	NA	NA	0.166667
EUK0091	0.0785604	0.735666	NS	ATGGCCCTTAATTTGGGGTGGTTTGCTCTTTGTAATTGCTTTCGCTTGATCCTAGTTGTGGGAGGATCGAATGGGAGTTTGACGTGGTGATGTTTGTTGTAACTAGCTATTTGCGAGAGCCAGGCACCCTAGATTTTTTTCGTATGGTCCTCCGCGCATCATCACCATCACCACTGAGCGGCCGC	185	49.189	ATGGCCCTTAATTTGGGGTGGTTTGCTCTTTGTAATTGCTTTCGCTTGATCCTAGTTGTGGGAGGATCGAATGGGAGTTTGACGTGG	87	47.126	MALNLGWFALCNCFRLILVVGGSNGSLTW	29	-9.45645	0.0956862	0.0689655	0.00443793	0	[23-36]	outOfFrame	0.0689655	0.0689655	NA	0.0344828	0.0344828	0.206897	0.0689655	0.103448	0.0689655	0.0344828	0.0689655	0.137931	0.0344828	NA	NA	NA	NA	0.0689655	NA	NA
EUK0092	-6.25662	3.94755e-08	DOWN	ATGGCCACATTGTGTATCGCGTATATGTGGGGGATGTTCGTCGTCAAATTTCAGCGAGGCTCCCTGCTTAGCGCTCTATGCGGGAATATCCCGTGGCGTATATTGCTGTCTTCTCGAGTAGTATGTGATTCGCTGGCTCATTTTTTCTTTGTATGGCATCATCACCATCACCACTGAGCGGCCGC	185	50.27	ATGGCCACATTGTGTATCGCGTATATGTGGGGGATGTTCGTCGTCAAATTTCAGCGAGGCTCCCTGCTTAGCGCTCTATGCGGGAATATCCCGTGGCGTATATTGCTGTCTTCTCGAGTAGTATGTGATTCGCTGGCTCATTTTTTCTTTGTATGGCATCATCACCATCACCAC	174	48.276	MATLCIAYMWGMFVVKFQRGSLLSALCGNIPWRILLSSRVVCDSLAHFFFVWHHHHHH	58	-8.57714	0.0348379	0	0.0040431	0	[37+]	outOfFrame	0.0517241	0.0862069	0.0172414	0.0517241	0.0517241	0.12069	0.0862069	0.0172414	0.0517241	0.0172414	0.0689655	0.0517241	0.0517241	0.0172414	0.12069	0.0172414	0.0172414	0.0862069	NA	0.0172414
EUK0093	0.846436	8.65928e-11	UP	GACCAGGTGATTCTGCTAGCTCTGGTTTTTGTGCTTTTTCTTATCCGCGGTTTGCTATGCTCTGTACAATCTGCGTTCTCGTCTCTTGGGAGCCTTCTTAGTCATCCGTTCATCATCACCATCACCACTGAGCGGCCGC	139	50.36	ATGCTCTGTACAATCTGCGTTCTCGTCTCTTGGGAGCCTTCT	42	50	MLCTICVLVSWEPS	14	-8.12999	0.281736	0.0714286	0.00510714	0	[14-22]	outOfFrame	0.0714286	NA	NA	0.0714286	0.0714286	0.142857	0.142857	NA	0.142857	0.0714286	NA	NA	NA	NA	NA	NA	NA	0.142857	0.0714286	0.0714286
EUK0094	-0.882863	0.0115456	DOWN	ATGGCCATGATAATTTATTTGTAAGTTGGGGAAGAGTCCCTATTTGTATTCGTAGGGTGAGCTGCACGTATATATTTCGCCCTGGGGCTACGGTGCTGTTCACTCTGCGTTTCCGTTAGGAGGTGTTGGGCTGGCTCCACTTCGTTCCATTTGCACATCATCACCTCACCACTGAGCGGCCGC	183	50.82	ATGGCCATGATAATTTATTTG	21	28.571	MAMIIYL	7	-5.31441	0.2913	0	0	0	[7-13]	inFrame	NA	NA	0.142857	0.285714	0.285714	0.142857	NA	NA	NA	NA	0.142857	NA	NA	NA	NA	NA	NA	NA	NA	NA
EUK0095	-0.02137	0.968974	NS	ATGGCCGAGGTAATACGCGTCAGATTATGAGCATTTGCTGTGGCTACCCTGCTGGGCGTTTTTCGTGTTGGGGACGGTCATTTCGGACGTCTTCCTTCTTTCGGGGTGAACATCGGCACTATTTTCGTTACTGCCATCAAGCCGGGTGGGGTGCTCCATCATCACCATCACCACTGAGCGGCCGC	185	55.135	ATGGCCGAGGTAATACGCGTCAGATTA	27	48.148	MAEVIRVRL	9	-4.73171	0.6293	1	0.0047	0	[7-13]	outOfFrame	NA	NA	NA	0.111111	0.111111	0.111111	0.222222	NA	NA	NA	0.111111	NA	0.222222	NA	NA	NA	NA	NA	0.111111	NA
EUK0096	0.118759	0.681308	NS	ATGGCCTTGCGATCCTGGTTATCGCGTTGTAAATTTTCTCGCTCGGACCGAATACGGGCTTCGGATTATTGATTAGCAAGGTGGTAAGTGTGCATGACGTACTATCTTCGTAAGAGCACGCATCGTATGGTCGTCTTATTTTAGTATTGGTCATTCCATCATCACCATCACCACTGAGCGGCCGC	185	47.568	ATGGCCTTGCGATCCTGGTTATCGCGTTGTAAATTTTCTCGCTCGGACCGAATACGGGCTTCGGATTAT	69	49.275	MALRSWLSRCKFSRSDRIRASDY	23	-1.2623	0.418261	0.434783	0.0850783	0	[23-36]	outOfFrame	0.0434783	0.0434783	0.0434783	0.0434783	0.0434783	0.0869565	NA	NA	0.0434783	NA	0.0869565	NA	0.217391	0.0869565	NA	NA	0.0434783	0.217391	NA	NA
EUK0097	-7.21719	0.000321398	DOWN	ATGGCCGAGTAGACTGCGTTCCGGGCAGTCCCGGTTTGTGGCTCTTTCTTGTGACTGGTATCAACATTACAGCAGTGCAACTAGTGCGGTGCATTTAGCCAGACAACAGAGTTGATCGTGTGTCGTTTTATGAGCGGGTATTAGGGCCTTGTGATCATCATCACCATCACCACTGAGCGGCCGC	184	52.174	ATGGCCGAG	9	66.667	MAE	3	NA	1	1	1	1	[0-6]	outOfFrame	NA	NA	NA	NA	0.333333	NA	NA	NA	NA	NA	0.333333	NA	NA	NA	NA	NA	NA	NA	0.333333	NA
EUK0098	-1.85411	0.263585	NS	TGGCCATCGTACCTATCTGGTGGTTAGTTGTCTATGCTTTGAGAGTTCTGCCTCTTATCTGCGATTCTACATGTCATGGACATTCAATGCAGTGCTTTGTAATGTTGGTGTTTGCCCTCTGTGTTAAGGGTAATTGTCGCCTCGTTAATGCCACTCATCATCACCATCACCACTGAGCGGCCGC	184	47.283	ATGCTT	6	33.333	ML	2	NA	1	1	0.6712	1	[0-6]	outOfFrame	NA	NA	NA	NA	0.5	0.5	NA	NA	NA	NA	NA	NA	NA	NA	NA	NA	NA	NA	NA	NA
EUK0099	-2.5649	0.638795	NS	ATGGCCCCATGGTTTATATTGGTGCCGTGTATGCTAACACTTACCAACCGGATCCTTCATTGTCCGTGGGATCATATAGGATTGCATCGCTAACCTAGTGATTAGGTGATTTATTGTGTAGGTTTCCTGGGGCGGACGTCATTAATTATGCGTGCTCATCATCACCATACCACTGAGCGGCCGC	184	47.826	ATGGCCCCATGGTTTATATTGGTGCCGTGTATGCTAACACTTACCAACCGGATCCTTCATTGTCCGTGGGATCATATAGGATTGCATCGC	90	47.778	MAPWFILVPCMLTLTNRILHCPWDHIGLHR	30	-6.5239	0.110253	0.0333333	0.00763333	0	[23-36]	outOfFrame	0.0666667	0.0333333	NA	0.1	0.0666667	0.166667	0.0333333	0.0333333	0.0666667	0.0666667	0.0333333	0.0333333	0.0666667	0.0333333	0.1	NA	NA	NA	NA	0.1
EUK0100	-1.58563	1.33401e-06	DOWN	ATGGCCTGAGTGATTGAGGGGGTAGTACGCAGGATAGTTTTGTGATACTTGATCCTTGGTTCTTCGTTTTACGCGGAAACTTTACGTCCTTTGATTGCTTGGTATATATGGCCTTGTCTTTGGCGTTTCTTCGGGTTTATTAACCAGAATATTCGCATCATCACCATCACCACTGAGCGGCCGC	184	45.652	ATGGCC	6	66.667	MA	2	NA	1	1	0.6712	1	[0-6]	outOfFrame	NA	NA	NA	NA	0.5	NA	NA	NA	NA	NA	0.5	NA	NA	NA	NA	NA	NA	NA	NA	NA
EUK0101	-4.22726	3.36042e-10	DOWN	ATGGCCGATATCCGGTTTACATTGCAGGCTGACCATGCGGACAAAGAGGAGGAGCTCATACTACTGTCCTAATACATGAGTTGCCGGCTCTTCTTTCGTCTCGCTCCATTGCCCAGTGTGTTCGTTCTATTTTTTGTGTGCTTCGGGGCCTTCGCACATCATCACCATCACCACTGAGCGGCCGC	185	52.432	ATGGCCGATATCCGGTTTACATTGCAGGCTGACCATGCGGACAAAGAGGAGGAGCTCATACTACTGTCC	69	52.174	MADIRFTLQADHADKEEELILLS	23	-4.24271	0.495596	0.565217	0.251557	0	[23-36]	outOfFrame	NA	0.0434783	NA	0.0869565	0.0434783	0.173913	NA	NA	NA	0.0434783	0.130435	NA	0.0434783	0.130435	0.0434783	0.0434783	0.0434783	0.0434783	0.130435	NA
EUK0102	-1.62936	3.78195e-15	DOWN	ATGGCCAGTTTCGGTGGGGCATCCTAGGGAGGGGTCTTTTATAGGGGTGAGGTAAGGGCCTCCGTATCTCTTTTGTTGTTAATTCCTGACTGCCTGCCTCTGTTGCGCACGGACCACTTTCTCTGATCGTCTTTGTTTTTAGCTGGGTGATGTGTGCATCATCACCATCACCACTGAGCGGCCGC	185	52.973	ATGGCCAGTTTCGGTGGGGCATCC	24	62.5	MASFGGAS	8	0.098614	0.928	1	0.1251	0	[7-13]	outOfFrame	NA	0.125	NA	NA	0.125	NA	NA	NA	NA	NA	0.25	0.25	NA	NA	NA	NA	NA	0.25	NA	NA
EUK0103	-1.59668	0.239107	NS	ATGGCCATGTGTGTGTGTTCCCTTTGGAAGGGTTAATTCAAATCTCGTAAGTGTGGGAGCTCTCGTGGGGCACGTCTTTACGGGGCCTCTCACTTACTTGTGTATTCTCACATGGAGTCGGTCCCTGTCTTGAGTGGTCACAATTCGGATTTTGACATCATCACCATCACCACTGAGCGGCCGC	184	51.087	ATGGCCATGTGTGTGTGTTCCCTTTGGAAGGGT	33	51.515	MAMCVCSLWKG	11	-4.25837	0.3992	0	0.0032	0	[7-13]	outOfFrame	0.0909091	NA	NA	NA	0.181818	0.0909091	0.0909091	NA	0.181818	NA	0.0909091	0.0909091	NA	NA	NA	NA	0.0909091	0.0909091	NA	NA
EUK0105	-1.72985	4.21767e-05	DOWN	ATGGCCGGCCCGAGGTGGTCTTGGGTGTTGTGTGAATTAATAGAGCAATTTTTCGGTCACGCCTTTTTTTGTTTTTCTGATGTGTAATTTATCGAGAATAGATCGATAATGCGCTAACTGGCACTGCGCAGCTGTGGAACGTTTTTTGTGTTTCGTCATCATCACCATCACCACTGAGCGGCCGC	185	46.486	ATGGCCGGCCCGAGGTGGTCTTGGGTGTTGTGTGAATTAATAGAGCAATTTTTCGGTCACGCCTTTTTTTGTTTTTCTGATGTG	84	45.238	MAGPRWSWVLCELIEQFFGHAFFCFSDV	28	-4.07586	0.112611	0.0714286	0.00397857	0	[23-36]	outOfFrame	0.0714286	0.178571	NA	0.0357143	0.0357143	0.0714286	0.0714286	NA	0.0714286	NA	0.0714286	0.0714286	0.0357143	0.0357143	0.0357143	0.0357143	NA	0.0714286	0.0714286	0.0357143
EUK0106	-0.360385	NA	NS	ATGGCCGGTAAAGCAAGTGTTCGGTGGTTGCGTAGATTAAGCGGGTCGCTCTTGCCGTCAGGTGGGACCGAAATTCGAGTGCAAGTGTGGGTTCGATTGAACTATTTTATTTCTGGAGTTTCAATTTGGTCATCGTGGTGGCCATGCTTCGTTTCCCATCATCACCATCACCACTGAGCGGCCGC	185	51.351	ATGGCCGGTAAAGCAAGTGTTCGGTGGTTGCGTAGATTAAGCGGGTCGCTCTTGCCGTCAGGTGGGACCGAAATTCGAGTGCAAGTGTGGGTTCGATTGAACTATTTTATTTCTGGAGTTTCAATTTGGTCATCGTGGTGGCCATGCTTCGTTTCCCATCATCACCATCACCAC	174	49.425	MAGKASVRWLRRLSGSLLPSGGTEIRVQVWVRLNYFISGVSIWSSWWPCFVSHHHHHH	58	-11.6663	0.144705	0.103448	0.0444759	0	[37+]	outOfFrame	0.0862069	0.0344828	0.0172414	0.0517241	0.0172414	0.0862069	0.103448	0.0172414	0.0172414	0.0172414	0.0344828	0.0862069	0.0862069	NA	0.103448	0.0172414	0.0172414	0.155172	0.0172414	0.0344828
EUK0107	-6.35899	0.0293797	DOWN	ATGGCCTTTGGTGGTTTTTTTTTTCCTTTACCGTACAGTGGGGAGCGGGTTTTGTGTCATATCTAACTGTCTCTTATGCAGTCTCCGTTTTAGTGGCTGCTGTGATTCGGCGAATAGATAGTTCAATTGCACTGCTGGATTATTGTTAAGTGTCATCATCATCACCATCACCACTGAGCGGCCGC	185	45.405	ATGGCCTTTGGTGGTTTTTTTTTTCCTTTACCGTACAGTGGGGAGCGGGTTTTGTGTCATATC	63	44.444	MAFGGFFFPLPYSGERVLCHI	21	-4.72116	0.180205	0.047619	0.0053381	0	[14-22]	outOfFrame	NA	0.190476	0.047619	0.047619	0.047619	0.0952381	0.047619	NA	0.047619	NA	0.047619	0.142857	0.047619	NA	0.047619	NA	NA	0.047619	0.047619	0.0952381
EUK0108	-0.533356	0.0915848	NS	ATGGCCTCTGGGTTAAGCTCTTTTGTGCGAAGACCGGTAGTTTAGTTCGATCAGTGCAAGCAACTTTAGTTATTTTCCGTGTTCTGGAACTGACTTCTCATGGCGAGTAGGTCTCCAAATCGTTTATTAGGTAATCGATTTAACTGAGTGCTGTTGCATCATCACCATCACCACTGAGCGGCCGC	185	45.946	ATGGCCTCTGGGTTAAGCTCTTTTGTGCGAAGACCGGTAGTT	42	50	MASGLSSFVRRPVV	14	-2.31832	0.628986	1	0.1636	0	[14-22]	outOfFrame	NA	0.0714286	NA	NA	0.0714286	0.0714286	0.214286	NA	NA	NA	0.0714286	0.0714286	0.142857	NA	NA	NA	NA	0.214286	NA	0.0714286
EUK0109	0.413037	0.00159306	UP	ATGGCCTTAACTATGGCGTACGATTACTTTCAGTACATTATAGAGTAGGGGTTCTTTGGGAGGGCGTGGGTTTATCATGTCGTTTTCCTTCGTGTTCTGTGATTGTAAGGTATGAGAGGTGCCGGGCTTTCGGTAGGGTCCGCATGTGCTTATTAGCATCATCACCATCACCACTGAGCGGCCGC	185	49.189	ATGGCCTTAACTATGGCGTACGATTACTTTCAGTACATTATAGAG	45	37.778	MALTMAYDYFQYIIE	15	-4.26842	0.0826333	0	0.000973333	0	[14-22]	outOfFrame	NA	0.0666667	0.2	0.133333	0.133333	0.0666667	NA	NA	NA	0.0666667	0.133333	NA	NA	0.0666667	NA	0.0666667	NA	NA	0.0666667	NA
EUK0110	1.53458	7.41579e-84	UP	ATGGCCAGTCGATAGTGTGTTTGGAGATCCTGGGAGCCTTGTAGAAACTGGTTGTTGAGCTTGCAGAGGGTCAGGAGGCGCACTATTTCGATGGTACTGATCTCTTTTTTTGTCGCATATGTACTAGGAATGTCAATTGAGGGAAGGTCATTGGTCATCATCACCATCACCACTGAGCGGCCGC	184	48.913	ATGGCCAGTCGA	12	58.333	MASR	4	2.23706	1	1	1	1	[0-6]	outOfFrame	NA	NA	NA	NA	0.25	NA	NA	NA	NA	NA	0.25	NA	0.25	NA	NA	NA	NA	0.25	NA	NA
EUK0111	-2.12698	0.00854821	DOWN	ATGGCCACTGAATAAGGTGAGTGCTTCCTGGTTAGCATGGGTTTCTAGGGGCTATTTAGCCTAAGCCTTTATATGCACTCGCACACTCGTCTTGAAGCGTTTCTCCGTGCGATCAGGGCTTGAGTATGCCGTGGGCAATGCTTTCTGGGTGATGCCCATCATCACCATCACCACTGAGCGGCCGC	185	52.973	ATGGCCACTGAA	12	50	MATE	4	2.52964	1	1	1	1	[0-6]	outOfFrame	NA	NA	NA	NA	0.25	NA	NA	NA	NA	0.25	0.25	NA	NA	NA	NA	NA	NA	NA	0.25	NA
EUK0112	0.822572	1.36855e-05	UP	ATGGCCGCCCACGACTGGTTCTAACAGGGGAGGGTACATCATGTCTTTGTAGGACCTGTCTTGGTTTTGATCGCATGTGGGAGTTGATGTGTTTGGTTGTTCACTTGTTCATCGCGTTCGTGTAATTAAACATTTAGTTGGGATTCTTTATTGTTCATCATCACATCACCACTGAGCGGCCGC	183	46.448	ATGGCCGCCCACGACTGGTTC	21	66.667	MAAHDWF	7	-0.220443	0.8457	1	0.0039	0	[7-13]	inFrame	0.142857	0.142857	NA	NA	0.142857	NA	NA	NA	NA	NA	0.285714	NA	NA	0.142857	0.142857	NA	NA	NA	NA	NA
EUK0113	1.45547	3.6603e-25	UP	ATGGCCAGAGTGCGAGTGACTGTTGGCCGTATCCTTTCGTAAGTTTGCATGGGAGCGCGCTAAGCGCAAAGGTTCTTGGGACTCTTTTGCTACTGTTGAGGGTCGCCGGCGTGGTGTGTCGTTGTTTCTTGGCGTGCTGGTACGTTGTTAGGAAGTCATCATCACCATCACCACTGAGCGGCCGC	185	55.135	ATGGCCAGAGTGCGAGTGACTGTTGGCCGTATCCTTTCG	39	56.41	MARVRVTVGRILS	13	-4.98917	0.605985	1	0.0647462	0	[7-13]	outOfFrame	NA	NA	NA	0.0769231	0.0769231	0.0769231	0.230769	NA	NA	0.0769231	0.0769231	0.0769231	0.230769	NA	NA	NA	NA	0.0769231	NA	NA
EUK0114	-4.69662	2.44566e-06	DOWN	ATGGCCATTTTTGTAAACTGTTTTTTTCAAAGTGCTTTTTTTGTTAAGGGGTGATCTTGTTTTGGCTTCGACTGCGTTTCAGCAGTTTTCGCTTTAGGCATAGCTCTTTAATTCTCATTTTCTGTTGCGTCAGAAGATTTCCCTAATGCCACGAATCATCATCACCATCACCACTGAGCGGCCGC	185	41.622	ATGGCCATTTTTGTAAACTGTTTTTTTCAAAGTGCTTTTTTTGTTAAGGGG	51	31.373	MAIFVNCFFQSAFFVKG	17	-7.87527	0.0705588	0	0.000870588	0	[14-22]	outOfFrame	NA	0.294118	NA	0.0588235	0.0588235	NA	0.117647	0.0588235	0.0588235	NA	0.117647	0.0588235	NA	NA	NA	0.0588235	0.0588235	0.0588235	NA	NA
EUK0115	0.313204	0.00189013	UP	TGGCCTTCCATTCACTTAACAAAATGCATTTAGGATCGGATTTTTAGCGAATGTTTATCCTACAGGCAATATCTTGTTAGAGCGGCCGTGTAGCGTGTTTTTAGAGCTGGCCTGCCTGCCCTTAGGGTGGAAAGCCTGTCGAAGAGGTAATTGGACATCATCACCATCACCACTGAGCGGCCGC	184	48.37	ATGCATTTAGGATCGGATTTT	21	33.333	MHLGSDF	7	0.482393	0.9257	1	0.0209	0	[7-13]	outOfFrame	NA	0.142857	NA	NA	0.142857	0.142857	NA	NA	NA	NA	NA	0.142857	NA	0.142857	0.142857	NA	NA	0.142857	NA	NA
EUK0116	-1.59359	0.000119366	DOWN	ATGGCCGAGCCAAATCGGGGTCTTAGGGATCCCTAGTAGCGCCTTCTCTTAATTGGGTACATCTACGTTGTTTTATTGCATGGACAGGTATTTTACCCAAGTTTCATGCATTTGCGACGAGGGCGCCAGGACAGGTTCCATGGAGAGCACTGTTAGCATCATCACCATCACCACTGAGCGGCCGC	185	51.351	ATGGCCGAGCCAAATCGGGGTCTTAGGGATCCC	33	60.606	MAEPNRGLRDP	11	1.84944	0.9904	1	0.9797	1	[7-13]	outOfFrame	NA	NA	NA	NA	0.0909091	0.0909091	NA	0.0909091	NA	NA	0.0909091	0.0909091	0.181818	0.0909091	NA	NA	NA	NA	0.0909091	0.181818
EUK0117	-3.27072	0.0872947	NS	ATGGCCTCTCGATGAGTGTGAGGATGGGTAGGGGGTTTCGTTTCTTCGGAGGTATGATCAAGAGGCTTTCTTGGTATTTCTCCTTTCATATTGTCTGATGGTGACGGATGGGCAATTGTCTGTAGTCCTAGTTCTCGCCGTTGCCAAAGGTCGTTTCATCATCACCATCACCACTGAGCGGCCGC	185	50.27	ATGGCCTCTCGA	12	58.333	MASR	4	2.23706	1	1	1	1	[0-6]	outOfFrame	NA	NA	NA	NA	0.25	NA	NA	NA	NA	NA	0.25	NA	0.25	NA	NA	NA	NA	0.25	NA	NA
EUK0118	-5.50533	0.0940483	NS	ATGGCCGGTGGTTATTTCGTAAAGTGCTCTTCACAGTGGATGGTGACCTTTATGCGGATGTCGCCCAGATCAGTTGAAGAGTGCAGTTGATGCTTTAGGAAGGATCCTTGGGTGGGCCTTGAGTGTCTTTTGTTCGTTTGCATTTGACCTTTGGGCCATCATCACCATCACCACTGAGCGGCCGC	185	50.811	ATGGCCGGTGGTTATTTCGTAAAGTGCTCTTCACAGTGGATGGTGACCTTTATGCGGATGTCGCCCAGATCAGTTGAAGAGTGCAGT	87	49.425	MAGGYFVKCSSQWMVTFMRMSPRSVEECS	29	-4.63903	0.331859	0.275862	0.1124	0	[23-36]	outOfFrame	0.0344828	0.0689655	0.0344828	NA	0.137931	NA	0.103448	NA	0.0689655	0.0344828	0.0344828	0.0689655	0.0689655	NA	NA	0.0344828	0.0344828	0.172414	0.0689655	0.0344828
EUK0120	-6.42421	0.00633886	DOWN	ATGGCCATGGTCTGTTCATTATGCTGAATGGCGAGGTGGTTAGCAGGAGGTTCTGCCCGGTCATATTGTATGTGCGTAGGCGGCTTCTTGAGTCCTGGCATTCGTGTAAGTTTGTCTTTCAGGGAGATACAACGAGGTCTGATAGGCGTGAGGCCTCATCATCACCATCACCACTGAGCGGCCGC	185	52.973	ATGGCCATGGTCTGTTCATTATGC	24	45.833	MAMVCSLC	8	-2.41458	0.3885	0	0.0001	0	[7-13]	outOfFrame	NA	NA	NA	NA	0.25	0.125	0.125	NA	0.25	NA	0.125	NA	NA	NA	NA	NA	NA	0.125	NA	NA
EUK0121	-0.783827	0.0421989	DOWN	ATGGCCAAAGTAGGGCCATGAGTGTTATTAGATCGTACAATGTCAGAGGGACATTACGCAGTCATCTATAATTATTGGTATGCGGGTTCGGCGGTTCTCGTGTTGCCACTGGCTACTGGTGGCCCTCTAGGGTATCACGTTGTCACCTGGCTGCCTCATCATCACATCACCACTGAGCGGCCGC	184	52.174	ATGGCCAAAGTAGGGCCA	18	55.556	MAKVGP	6	-0.343124	0.9971	1	0.5211	1	[0-6]	outOfFrame	NA	NA	NA	NA	0.166667	NA	0.166667	NA	NA	NA	0.166667	0.166667	NA	NA	NA	NA	0.166667	NA	NA	0.166667
EUK0122	0.80797	2.40972e-08	UP	ATGGCCGTGCGCATAGTCGCTGTTAAATGTTTGATTTTTACAGCACTAGTCTTTTGGGGGTTCCTGTAAAGTACGGGTGTGTTCTGGGTTCTACTAAGAGATGTTTTTTATAGGACATCCCGTTTTTGCCGGGACTACGGCTTAGCTACGTTTTTCCATCATCACCATCACCACTGAGCGGCCGC	185	47.027	ATGGCCGTGCGCATAGTCGCTGTTAAATGTTTGATTTTTACAGCACTAGTCTTTTGGGGGTTCCTG	66	45.455	MAVRIVAVKCLIFTALVFWGFL	22	-13.0277	0.0141227	0	0.000218182	0	[14-22]	outOfFrame	0.0454545	0.136364	NA	0.0909091	0.0454545	0.136364	0.181818	NA	0.0454545	0.0454545	0.136364	0.0454545	0.0454545	NA	NA	NA	0.0454545	NA	NA	NA
EUK0123	-0.705318	0.210078	NS	ATGGCCGGTATAATTTGCTGTCAGCGACTAATCTTGCTGTTTGTTTAGGGTTCTCATATAATAAGTGTCAGTTCGCGAGTTGCGTCACTGAATTGGCTAATCTTGTTAATTGCAGCATTTCCCAGCGTTGGGAGCTATGTTTGTGGATGAGGGGCTCATCATCACTCACCACTGAGCGGCCGC	183	46.995	ATGGCCGGTATAATTTGCTGTCAGCGACTAATCTTGCTGTTTGTT	45	42.222	MAGIICCQRLILLFV	15	-8.53913	0.0364867	0	0.00062	0	[14-22]	inFrame	NA	0.0666667	NA	0.2	0.0666667	0.2	0.0666667	NA	0.133333	NA	0.0666667	0.0666667	0.0666667	NA	NA	0.0666667	NA	NA	NA	NA
EUK0125	1.57154	3.2905e-72	UP	ATGGCCGGACAGTTTGGTATTGGGGCAGCCGGTGGTTCCTCTGCTGCGTGACGCGAGTGCCTTTTGTGGATCTTGGCCGTATTACGTCGGGACCTTGTGTTTCCCCGTTAATGCGGTCTATTATACTAGCTTAGTATCTGACGGATTGAGATTAGCCATCATCACCATCACCACTGAGCGGCCGC	185	53.514	ATGGCCGGACAGTTTGGTATTGGGGCAGCCGGTGGTTCCTCTGCTGCG	48	62.5	MAGQFGIGAAGGSSAA	16	-0.191848	0.583425	0.625	0.179869	0	[14-22]	outOfFrame	NA	0.0625	NA	0.0625	0.0625	NA	NA	NA	NA	NA	0.3125	0.3125	NA	NA	NA	0.0625	NA	0.125	NA	NA
EUK0126	0.452457	0.136069	NS	ATGGCCAACGCTTTGCGTGATAGTTGTGCTCTTCTTGAGGGGAGTATTTCGACGCGTTTTGGGGGCAATGTAGGGTAATCGTTCTCCACCATTGAATATTTCGAATGCGATAGGCTGGTTTCACGCCCGATCTAAGTGTCTTGAGTGCACTTAGTGCATCATCACCATCACCACTGAGCGGCCGC	185	50.27	ATGGCCAACGCTTTGCGTGATAGTTGTGCTCTTCTTGAGGGGAGTATTTCGACGCGTTTTGGGGGCAATGTAGGG	75	52	MANALRDSCALLEGSISTRFGGNVG	25	-1.91726	0.445484	0.4	0.197956	0	[23-36]	outOfFrame	NA	0.04	NA	0.04	0.04	0.12	0.04	0.08	0.04	0.04	0.12	0.16	0.08	0.04	NA	NA	NA	0.12	0.04	NA
EUK0127	-0.360377	NA	NS	ATGGCCTTTAGAGAGGCTCACTCGATCCAATTATCGTGGATCTTGGTAGGTGGGTGCGCAGAGTTTGAGGAGGACGTTCATTTTCCATTGATTGGTCTCAAATTATATGACATGCTCCCAGTCTACTCCACGGGGGCTTTGCTTTCCGATCTTGTAGCATCATCACCATCACCACTGAGCGGCCGC	186	50	ATGGCCTTTAGAGAGGCTCACTCGATCCAATTATCGTGGATCTTGGTAGGTGGGTGCGCAGAGTTTGAGGAGGACGTTCATTTTCCATTGATTGGTCTCAAATTATATGACATGCTCCCAGTCTACTCCACGGGGGCTTTGCTTTCCGATCTTGTAGCATCATCACCATCACCACTGAGCGGCCGC	186	50	MAFREAHSIQLSWILVGGCAEFEEDVHFPLIGLKLYDMLPVYSTGALLSDLVASSPSPLSGR	62	-6.26418	0.164923	0.145161	0.0665758	0	[37+]	inFrame	0.016129	0.0483871	0.0322581	0.0483871	0.0322581	0.16129	0.0645161	NA	0.016129	0.016129	0.0806452	0.0806452	0.0322581	0.0483871	0.0322581	0.016129	0.016129	0.129032	0.0645161	0.0645161
EUK0128	-1.85625	0.166884	NS	ATGGCCGGGGGTGACTTTGATATTTGATTCAGGTACATGTTTAATTGTGTTTATTTATATGCCGTGTTTCCTCTACTAACTATATCGGGGTAATCTCGGTGTGGTTAATTTAACTGGTAATGGTTTCTGTACATCGTATGTTCTATACGTTTCAATCATCATCACCATCACCACTGAGCGGCCGC	185	40.541	ATGGCCGGGGGTGACTTTGATATT	24	50	MAGGDFDI	8	0.112671	0.9447	1	0.1373	0	[7-13]	outOfFrame	NA	0.125	NA	0.125	0.125	NA	NA	NA	NA	NA	0.125	0.25	NA	0.25	NA	NA	NA	NA	NA	NA
EUK0129	-1.91808	NA	NS	ATGGCCTTGCGAGTGGCTACTAGGCCGATTTTTTTAGTCCAATACTTTCCTCCTTTCTCACTCCACCACGTGGGGATTGTTCTTCTAATGTTTGGGACCTTCAGTGTTCTTACCTATTGGTCGTGCCCTACAGTAGTTGTATCGGAGCCTCTTGAGCATCATCACCATCACCACTGAGCGGCCGC	185	49.73	ATGGCCTTGCGAGTGGCTACTAGGCCGATTTTTTTAGTCCAATACTTTCCTCCTTTCTCACTCCACCACGTGGGGATTGTTCTTCTAATGTTTGGGACCTTCAGTGTTCTTACCTATTGGTCGTGCCCTACAGTAGTTGTATCGGAGCCTCTTGAGCATCATCACCATCACCAC	174	47.701	MALRVATRPIFLVQYFPPFSLHHVGIVLLMFGTFSVLTYWSCPTVVVSEPLEHHHHHH	58	-12.4222	0.11765	0.12069	0.0500276	0	[37+]	outOfFrame	0.0172414	0.0862069	0.0344828	0.0344828	0.0344828	0.12069	0.137931	NA	0.0172414	0.0689655	0.0344828	0.0344828	0.0344828	NA	0.137931	0.0172414	NA	0.0689655	0.0344828	0.0862069
EUK0130	-5.04223	NA	NS	ATGGGCCGAGTCCTCGATTTTTGTTTGTTGCGGGGGTTTGTAAGTGGGGACTCGAAGTGAATTAGTTTTATGGGCGGCATTGTGACGCTTAGTGTAGATTTTTGTTGGGTTGTGGCTTCAGGTTGACGGAGTTTTTTGGTAGACCCCGGCCTGACATCATCACATCACCACTGAGCGGCCGC	182	50.549	ATGGGCCGAGTCCTCGATTTTTGTTTGTTGCGGGGGTTTGTAAGTGGGGACTCGAAG	57	52.632	MGRVLDFCLLRGFVSGDSK	19	-4.05607	0.302363	0.210526	0.0180789	0	[14-22]	outOfFrame	NA	0.105263	NA	NA	0.0526316	0.157895	0.105263	NA	0.0526316	NA	NA	0.157895	0.105263	0.105263	NA	NA	0.0526316	0.105263	NA	NA
EUK0131	0.800504	0.0233123	UP	ATGGCCACCGGCACTGTGTCTGTGGTAACGTGAGGTCGGATGCGCGGTAAGGTTGGCCTGTCGTATAATTTTTTGGTAAGTGTGGTGCGTCTCACAGCTGCCGCGGTGGATGAGTTCCTTGGTAATGTTATCGGCTTTTCGTTGGCCAGTTCTGTTCATCATCACCATCACCACTGAGCGGCCGC	185	54.054	ATGGCCACCGGCACTGTGTCTGTGGTAACG	30	60	MATGTVSVVT	10	-5.50812	0.8595	1	0.3182	0	[7-13]	outOfFrame	NA	NA	NA	NA	0.1	NA	0.3	NA	NA	0.3	0.1	0.1	NA	NA	NA	NA	NA	0.1	NA	NA
EUK0132	-4.29576	NA	NS	ATGGCCGTTGGAGTGTGTTTACTTTTTCGGTGCTTTTGCTCTCAGTTTGCATCTTCCTGCCCAGAGACGTATGGTCGTCTCTAGGCTACGTTCCAGTGTGTCTTTGGTAGCTCAGCTGGTAAATTCATTTTGTTGGCGTTGGTCGCCTTATCGGAGCATCATCACCATCACCACTGAGCGGCCGC	185	50.811	ATGGCCGTTGGAGTGTGTTTACTTTTTCGGTGCTTTTGCTCTCAGTTTGCATCTTCCTGCCCAGAGACGTATGGTCGTCTC	81	49.383	MAVGVCLLFRCFCSQFASSCPETYGRL	27	-5.21316	0.086463	0.037037	0.00278148	0	[23-36]	outOfFrame	NA	0.111111	0.037037	NA	0.037037	0.111111	0.0740741	NA	0.148148	0.037037	0.0740741	0.0740741	0.0740741	NA	NA	0.037037	NA	0.111111	0.037037	0.037037
EUK0133	-0.322316	6.63015e-05	DOWN	ATGGCCTCGTCAGTTTGACTAGAGGGCTGGCAATCGACCATCGGACTCCTTCTCAAGCTGACGGTTTTCTTCTATGCGTTTATACGGCCGGCGGTGTGGGGTTCACGATTATTCCGCATATTGAATGACACCGAAGTTCCCCTGGCACGTTGTCTCCATCATCACCATCACCACTGAGCGGCCGC	185	54.054	ATGGCCTCGTCAGTT	15	53.333	MASSV	5	-0.350428	0.9994	1	0.4507	0	[0-6]	outOfFrame	NA	NA	NA	NA	0.2	NA	0.2	NA	NA	NA	0.2	NA	NA	NA	NA	NA	NA	0.4	NA	NA
EUK0135	-0.568702	0.149249	NS	ATGGCCTGCGGTAGAGTTAATTCTTAAGAGTGATTCTTGCCCTGGTGCAGCTGGAGCTTTTTCTGCCAGTAGCTCTAGTTTGTGCTCTACGTCATGCGACACTCTCGCTGAGTATCGGATCGTCAAGTCCGCTCGTTTTGCACTATTAGCGCTCCGCATCATCACCATCACCACTGAGCGGCCGC	185	52.432	ATGGCCTGCGGTAGAGTTAATTCT	24	45.833	MACGRVNS	8	-0.067082	0.9775	1	0.4831	0	[7-13]	outOfFrame	NA	NA	NA	NA	0.125	NA	0.125	0.125	0.125	NA	0.125	0.125	0.125	NA	NA	NA	NA	0.125	NA	NA
EUK0136	-1.00383	0.00323665	DOWN	ATGGCCATATACGTAGTCTGGTTTCTCCACCGAGGGGATTTAGTTTGGCCACTCCCCTGTCTCGGCCGCTTGGGTGTTTTTTTATGAAACTTATGATTGGGTAGGTATTTCCGGTTATCCTACTTCAGGGTCTACAGTATCAATGTGTTTGTTCTGCATCATCACCATCACCACTGAGCGGCCGC	185	48.108	ATGGCCATATACGTAGTCTGGTTTCTCCACCGAGGGGATTTAGTTTGGCCACTCCCCTGTCTCGGCCGCTTGGGTGTTTTTTTA	84	51.19	MAIYVVWFLHRGDLVWPLPCLGRLGVFL	28	-8.96205	0.0345571	0	0.00146429	0	[23-36]	outOfFrame	0.0714286	0.0714286	0.0357143	0.0357143	0.0357143	0.214286	0.142857	NA	0.0357143	NA	0.0357143	0.107143	0.0714286	0.0357143	0.0357143	NA	NA	NA	NA	0.0714286
EUK0137	-0.360479	NA	NS	ATGGCCGCCACATCAATGGCAGTTGACAAGGGTTCCACTCTAGTTGTCTTGGTCGTCGTATCTGCATGCTGGTCTCCAGTTTGCGTTCAGGCCCAGTTCTGTGGGCAACTGCGTAGCTCTGAGGTTTAGTGGTGACTGGGTGGCTCTATTCGCTAGCATCATCACCATCACCACTGAGCGGCCGC	185	55.135	ATGGCCGCCACATCAATGGCAGTTGACAAGGGTTCCACTCTAGTTGTCTTGGTCGTCGTATCTGCATGCTGGTCTCCAGTTTGCGTTCAGGCCCAGTTCTGTGGGCAACTGCGTAGCTCTGAGGTT	126	53.968	MAATSMAVDKGSTLVVLVVVSACWSPVCVQAQFCGQLRSSEV	42	-11.6151	0.16445	0.142857	0.0546976	0	[37+]	outOfFrame	0.0238095	0.0238095	NA	NA	0.047619	0.0714286	0.214286	NA	0.0714286	0.047619	0.119048	0.047619	0.0238095	0.0238095	NA	0.0714286	0.0238095	0.142857	0.0238095	0.0238095
EUK0138	-3.04475	0.0104233	DOWN	ATGGCCGACATGGTGAGTGTCTTAATTTCGCGTCATTGTGGGGTATGAAAAAAATATTCGAGGCTATGGGAGTTGCGCGAAACATCAAAATTAGGCGTTCGAGGCCCTTGATGTATTCGTTTTATTGTTTTGTGTTATTCATGGGGGTCCATCTCTCATCATCACCATCACCACTGAGCGGCCGC	185	45.946	ATGGCCGACATGGTGAGTGTCTTAATTTCGCGTCATTGTGGGGTA	45	48.889	MADMVSVLISRHCGV	15	-6.25036	0.553873	0.533333	0.0624533	0	[14-22]	outOfFrame	NA	NA	NA	0.0666667	0.133333	0.0666667	0.2	NA	0.0666667	NA	0.0666667	0.0666667	0.0666667	0.0666667	0.0666667	NA	NA	0.133333	NA	NA
EUK0139	0.418876	0.00154574	UP	ATGGCCTAGCCTCCAGCTGTATGTTTCGGGGAAGTGAGCGGGCGTGAGTGCTGAAGCATTCAATATAGTGCATCGAGAGTGGCTGCACACAACCGCGGTATGTTGCACGTGATGGTTCGCGGCTCGTGTACATGCATTTCTGCGCCTGTTTGTTAGCATCATCACCATCACCACTGAGCGGCCGC	185	55.135	ATGGCC	6	66.667	MA	2	NA	1	1	0.6712	1	[0-6]	outOfFrame	NA	NA	NA	NA	0.5	NA	NA	NA	NA	NA	0.5	NA	NA	NA	NA	NA	NA	NA	NA	NA
EUK0140	-0.814523	0.00249053	DOWN	ATGGCCTTGCTTCGCCACGGGGCTTTTGGTTTATGTTGTCATACGGTTTTAGAGTCCTTGTCTTCCAATAGTTGAGATATTGTAGTTGCGCCCCATATACGCGCGGGGTTCTTTTTTGAGGTCTTATGTACGGATTTTTATCGGTCGAACTCGTCTCATCATCACCATCACCACTGAGCGGCCGC	185	48.108	ATGGCCTTGCTTCGCCACGGGGCTTTTGGTTTATGTTGTCATACGGTTTTAGAGTCCTTGTCTTCCAATAGT	72	45.833	MALLRHGAFGLCCHTVLESLSSNS	24	-3.65655	0.270254	0.166667	0.0520542	0	[23-36]	outOfFrame	NA	0.0416667	NA	NA	0.0416667	0.208333	0.0416667	0.0416667	0.0833333	0.0416667	0.0833333	0.0833333	0.0416667	NA	0.0833333	NA	NA	0.166667	0.0416667	NA
EUK0141	1.72083	3.48589e-97	UP	ATGGCCGGTTTTGAGCGTTATGTTTTATCAACCCTTACTCTAACTACGGTTTTAAAAGAGTTTAGGGTACGCTCTATTGGTTCTAGGTCCGTTTTCGTTATCATTCGGGTGCAGTGGTTCTAGCCTGCAGTGTGTTATGTTTTCGCGCGCTGTGTCATCATCACCATCACCACTGAGCGGCCGC	184	47.283	ATGGCCGGTTTTGAGCGTTATGTTTTATCAACCCTTACTCTAACTACGGTTTTAAAAGAGTTTAGGGTACGCTCTATTGGTTCTAGGTCCGTTTTCGTTATCATTCGGGTGCAGTGGTTC	120	42.5	MAGFERYVLSTLTLTTVLKEFRVRSIGSRSVFVIIRVQWF	40	-10.9057	0.09654	0.05	0.009405	0	[37+]	outOfFrame	0.025	0.1	0.025	0.075	0.025	0.1	0.15	NA	NA	0.1	0.025	0.05	0.125	NA	NA	0.025	0.025	0.1	0.05	NA
EUK0142	-3.30678	NA	NS	ATGGCCTCTTCGGGCTACGTTAATTCCCTATGTGCGTGGGTGTGTGCCATAGATGCTAAGAGTGCCTTGTAGCCGCTTGTGCGGGTATAAGGTATCGGTTTGAAAGGGCACTTCAGTCCTTTACGTTGGGGTAAGGTTTGATTTTTAGGGTTTCTCCTCATCACCATCACCACTGAGCGGCCGC	184	51.087	ATGGCCTCTTCGGGCTACGTTAATTCCCTATGTGCGTGGGTGTGTGCCATAGATGCTAAGAGTGCCTTG	69	52.174	MASSGYVNSLCAWVCAIDAKSAL	23	-6.52476	0.162222	0.0869565	0.00617826	0	[23-36]	outOfFrame	0.0434783	NA	0.0434783	0.0434783	0.0434783	0.0869565	0.0869565	0.0434783	0.0869565	NA	0.217391	0.0434783	NA	0.0434783	NA	NA	0.0434783	0.173913	NA	NA
EUK0143	0.341359	1.75615e-05	UP	ATGGCCCTGCTGTTGTGTGCCGTGTTACTCTGAGTTTTGGCATGTGCTAGTTCGGAATACTCAGGCCAAAAATTGTCCACTATTTGCAAATGCTTGACTAGGAATCTTACTATTGGCTGTTGCTTGAACTGTATAGGATGGCTAATGGGCTCCTGTCATCATCACCATCACCACTGAGCGGCCGC	185	47.568	ATGGCCCTGCTGTTGTGTGCCGTGTTACTC	30	56.667	MALLLCAVLL	10	-5.3577	0.0336	0	0	0	[7-13]	outOfFrame	NA	NA	NA	NA	0.1	0.5	0.1	NA	0.1	NA	0.2	NA	NA	NA	NA	NA	NA	NA	NA	NA
EUK0144	-4.57117	0.31915	NS	ATGGCCTGACTTTGTAATACAGCTTGTACCATAAGACACTCTGGTACTCGGCGAGTTAGTTTTCCCATTGGTACGATCAGGTAATCGTGTCGGACTGTGAGGTCGGTTACTTAATGTATCCCGGCATGGTCTGTCTTTCTTTCGTTGTTTGGTGAGCATCATCACCATCACCACTGAGCGGCCGC	185	48.649	ATGGCC	6	66.667	MA	2	NA	1	1	0.6712	1	[0-6]	outOfFrame	NA	NA	NA	NA	0.5	NA	NA	NA	NA	NA	0.5	NA	NA	NA	NA	NA	NA	NA	NA	NA
EUK0145	1.03621	0.155888	NS	ATGGCCGAAAGTGAATTCGTTTTGGATAGAGGGCTCAAATTGATTGTGTTTAGCTGTTCGTATGTCTTTATTTGGCAGGCGGTGAGGACTCAGTTACTCACATATGTTAACCGATGTCCTGCGGGCTTTGCCGCCGGTTTGCGGGTAGGCTGCTTCATCATCACCATCACCACTGAGCGGCCGC	184	50.543	ATGGCCGAAAGTGAATTCGTTTTGGATAGAGGGCTCAAATTGATTGTGTTTAGCTGTTCGTATGTCTTTATTTGGCAGGCGGTGAGGACTCAGTTACTCACATATGTTAACCGATGTCCTGCGGGCTTTGCCGCCGGTTTGCGGGTAGGCTGCTTCATCATCACCATCACCACTGAGCGGCCG	183	50.273	MAESEFVLDRGLKLIVFSCSYVFIWQAVRTQLLTYVNRCPAGFAAGLRVGCFIITITTERP	61	-12.0623	0.0971164	0.0819672	0.0121852	0	[37+]	outOfFrame	0.0163934	0.0819672	0.0327869	0.0819672	0.0163934	0.0983607	0.0983607	0.0163934	0.0491803	0.0819672	0.0819672	0.0655738	0.0819672	0.0163934	NA	0.0327869	0.0163934	0.0491803	0.0491803	0.0327869
EUK0147	0.716353	6.21708e-09	UP	ATGGCCTCAATTACAATAACCCGTCCCTCGTTGGGTCGTAGGGGTTCGGTGGGCTGCACTGTGTATTTTATATACGGTGTTTTACTGTGAGGTTGATGTAGACTATTCTTTATCTGATCTGGCAATTCAATGTAGTGGCTCTATCTTATGTTTTCATCATCACATCACCCTGAGCGGCCGC	181	45.304	ATGGCCTCAATTACAATAACCCGTCCCTCGTTGGGTCGTAGGGGTTCGGTGGGCTGCACTGTGTATTTTATATACGGTGTTTTACTG	87	48.276	MASITITRPSLGRRGSVGCTVYFIYGVLL	29	-8.73699	0.22341	0.206897	0.063531	0	[23-36]	outOfFrame	NA	0.0344828	0.0689655	0.103448	0.0344828	0.103448	0.103448	NA	0.0344828	0.103448	0.0344828	0.137931	0.103448	NA	NA	NA	NA	0.103448	NA	0.0344828
EUK0148	-1.71618	0.103578	NS	ATGGCCGTCCATCGAATGTTTTGACCCTGTTCCATGTTGTGTCGCGCTATCTTTGGTAGTTGGTGTTCCTTCTCTATCTTTCCGGGTGTGTGATGTGTTTGCACGTTTGTGCGGGAGGTGTCGTGGGTTTCGTTAGGTTTGTTTCTGGCGGCAGAGCATCATCACCATCACCACTGAGCGGCCGC	185	52.432	ATGGCCGTCCATCGAATGTTT	21	47.619	MAVHRMF	7	-1.8194	0.82	1	0.0034	0	[7-13]	outOfFrame	NA	0.142857	NA	NA	0.285714	NA	0.142857	NA	NA	NA	0.142857	NA	0.142857	NA	0.142857	NA	NA	NA	NA	NA
EUK0149	-0.526052	9.56089e-16	DOWN	ATGGCCGAGAAGGCGCGTTAGTTCGATTCGTGCTCGGGCCAAGGTCAGGCGGATCGCTGGAGTGAATCTCATATCGAAAGGCCAAACGCAGGGGTTTCTGGGTTTGACTTTAAATAATCGGCGGATAGCCTTTCCTGGTGGACTATTGTGTTGTTTCATCATCACCATCACCACTGAGCGGCCGC	185	52.973	ATGGCCGAGAAGGCGCGT	18	66.667	MAEKAR	6	0.684264	1	1	0.9577	1	[0-6]	outOfFrame	NA	NA	NA	NA	0.166667	NA	NA	NA	NA	NA	0.333333	NA	0.166667	NA	NA	NA	0.166667	NA	0.166667	NA
EUK0151	0.422977	4.64048e-10	UP	ATGGCCATTCGGCATTCTTGCATGTCGACTGTGAACCTTACTTCGCTTTATTCCTTTACGTATGAGGATTTTTCCGCAATGGTCAAGGGGTAATTGTCCTTCTCCGGTCTTGAGGGTGGATATATGGACATTTGTGTGTTTCCTATCAAAGGTCCACATCATCACCATCACCACTGAGCGGCCGC	185	47.027	ATGGCCATTCGGCATTCTTGCATGTCGACTGTGAACCTTACTTCGCTTTATTCCTTTACGTATGAGGATTTTTCCGCAATGGTCAAGGGG	90	45.556	MAIRHSCMSTVNLTSLYSFTYEDFSAMVKG	30	-5.20451	0.23922	0.233333	0.0327733	0	[23-36]	outOfFrame	NA	0.0666667	0.0666667	0.0333333	0.1	0.0666667	0.0666667	0.0333333	0.0333333	0.1	0.0666667	0.0333333	0.0333333	0.0333333	0.0333333	NA	0.0333333	0.166667	0.0333333	NA
EUK0153	-4.47731	NA	NS	ATGGCCGGTGTCTTAGTGTGCGTTCTGGTTTTGCGCATATAATTATTCATTCTTTATTGAAGTCGTGCGGTTCGCAAGTTTCGGCGTAGGAATGCGTGGTTAGTGCTTGCTTATTTATAAGGTCGCGTTGCCAGAGCGATGGTGGTCCGTGTCGTCCATCATCACCATCACCACTGAGCGGCCGC	185	50.27	ATGGCCGGTGTCTTAGTGTGCGTTCTGGTTTTGCGCATA	39	51.282	MAGVLVCVLVLRI	13	-11.0807	0.0241923	0	0.000192308	0	[7-13]	outOfFrame	NA	NA	NA	0.0769231	0.0769231	0.230769	0.307692	NA	0.0769231	NA	0.0769231	0.0769231	0.0769231	NA	NA	NA	NA	NA	NA	NA
EUK0154	-5.70151	3.6279e-07	DOWN	ATGGCCTTACTCGTTTGTGGGTGACGGATCGAGGCTATGTGTTGTGTCCGTTTGCGGCTACAACGGGTTTCTTTTTTCCTGTCTGTTAGATGAATCTTCTACACCTTACACCGCCGGATTTTCCATTTATCGGGTATAGGCTGTGGACAACAGGTACATCATCACCATCACCACTGAGCGGCCGC	185	49.73	ATGGCCTTACTCGTTTGTGGG	21	52.381	MALLVCG	7	-3.5881	0.7869	1	0.0037	0	[7-13]	outOfFrame	NA	NA	NA	NA	0.142857	0.285714	0.142857	NA	0.142857	NA	0.142857	0.142857	NA	NA	NA	NA	NA	NA	NA	NA
EUK0155	-0.510492	0.644967	NS	ATGGCCTGCAGATGGTCGGTGCCTTGTTGCCTCTTTATGGGGGGCACTTCGGCGAGTCGCAATTTGTGCCCTATCGTTCGGGTATTCAGGGCCAGATGATGCTTATTCATCACTGGGTTAACGTTAATCTATCTGTGTATAGGTGTTGATCGCTGGCATCATCACCATCACCACTGAGCGGCCGC	185	52.432	ATGGCCTGCAGATGGTCGGTGCCTTGTTGCCTCTTTATGGGGGGCACTTCGGCGAGTCGCAATTTGTGCCCTATCGTTCGGGTATTCAGGGCCAGA	96	57.292	MACRWSVPCCLFMGGTSASRNLCPIVRVFRAR	32	-5.62094	0.133628	0.03125	0.0174188	0	[23-36]	outOfFrame	0.03125	0.0625	NA	0.03125	0.0625	0.0625	0.09375	0.03125	0.125	0.03125	0.09375	0.0625	0.15625	NA	NA	NA	NA	0.09375	NA	0.0625
EUK0156	-2.37849	1.5487e-05	DOWN	ATGGCCAACAGCCTGGCGGGTCTGCAGTAAATACTCGATTGGCAATTAAGCATGGTCTTGATTAGTTTGATAGGATAATCTCACTAATTGTTTTCCGTCGTTTATCGATGCAACGTTATTGTTGTCCGCTTGTTAAGGCTCTAATTAGAGTTTGTGCATCATCACCATCACCACTGAGCGGCCGC	185	44.324	ATGGCCAACAGCCTGGCGGGTCTGCAG	27	66.667	MANSLAGLQ	9	0.253105	0.8984	1	0.2328	0	[7-13]	outOfFrame	NA	NA	NA	NA	0.111111	0.222222	NA	0.111111	NA	NA	0.222222	0.111111	NA	NA	NA	0.111111	NA	0.111111	NA	NA
EUK0157	-0.105811	0.548623	NS	ATGGCCCCGCTGGACGACGCTCGGTTGACCGGGAACCGTGGCATGACTCTTCTCTTGGTGCCGTCATTCCGGCGGTGCATTGATCCGCGGATGTGTTTTGGCAGTGAGAGGGTAGTATTCAGTGGGAAGATCCACTGGGCTTTTCTCCCTGTGGGGCATCATCACCATCACCACTGGCGGCCGC	184	59.783	ATGGCCCCGCTGGACGACGCTCGGTTGACCGGGAACCGTGGCATGACTCTTCTCTTGGTGCCGTCATTCCGGCGGTGCATTGATCCGCGGATGTGTTTTGGCAGTGAGAGGGTAGTATTCAGTGGGAAGATCCACTGGGCTTTTCTCCCTGTGGGGCATCATCACCATCACCACTGGCGGCCG	183	59.563	MAPLDDARLTGNRGMTLLLVPSFRRCIDPRMCFGSERVVFSGKIHWAFLPVGHHHHHHWRP	61	-5.49398	0.222243	0.196721	0.153651	0	[37+]	outOfFrame	0.0327869	0.0655738	NA	0.0327869	0.0491803	0.0983607	0.0655738	0.0163934	0.0327869	0.0327869	0.0491803	0.0819672	0.114754	0.0491803	0.114754	NA	0.0163934	0.0491803	0.0163934	0.0819672
EUK0160	0.0338816	0.928347	NS	ATGGCCCAGGGCTAGGTTTGTTTTTACGGTTTATGGTACCCTTAAGTACGCTAGGATCGGCCGTCCGTTCGATGATGTTGGCTCTATTTGGGCCGTATCTGCTTGCGCCTGTTTGCTAATTATATCTTGTCTTTTCTTCCTACGTGGTTCATGTGGCATCATCACCATCACCACTGAGCGGCCGC	185	49.73	ATGGCCCAGGGC	12	75	MAQG	4	3.09075	1	1	0.9488	1	[0-6]	outOfFrame	NA	NA	NA	NA	0.25	NA	NA	NA	NA	NA	0.25	0.25	NA	NA	NA	0.25	NA	NA	NA	NA
EUK0161	-2.71524	0.191898	NS	ATGGCCTATTGGTAGTTCATCGTCCCTCCTGGATTTCATGGGTTGGCTCAGCTCGAACTATTGGGATTCTGTCTCCCTTACGCTTGTCTCTTAATGGGCTGCTAGCTACATTTTTAGTATGGATGAATGGTTCGGGTTCTTCGCTCTTCGTAACCCCATCATCACCATCACCACTGAGCGGCCGC	185	49.73	ATGGCCTATTGG	12	50	MAYW	4	-1.01324	0.8746	1	0	0	[0-6]	outOfFrame	0.25	NA	0.25	NA	0.25	NA	NA	NA	NA	NA	0.25	NA	NA	NA	NA	NA	NA	NA	NA	NA
EUK0162	-3.30037	0.00138541	DOWN	ATGGCCTATTTGGAATGTGTTCACTCGTATCGTCGCCCGCGTGTGGTGTGAATACACACGGTCTGTCGCTTACATATTGGTTGTGCCAGTTACTAAGACCTCTAAGAGTTATCACTTATCTGTGAGGTGATGTCGGCTCCCTGGGATTCTAGGTTTCATCATCACCATCACCACTGAGCGGCCGC	185	49.73	ATGGCCTATTTGGAATGTGTTCACTCGTATCGTCGCCCGCGTGTGGTG	48	54.167	MAYLECVHSYRRPRVV	16	-2.59945	0.433194	0.375	0.0562687	0	[14-22]	outOfFrame	NA	NA	0.125	NA	0.0625	0.0625	0.1875	NA	0.0625	NA	0.0625	NA	0.1875	NA	0.0625	NA	NA	0.0625	0.0625	0.0625
EUK0163	1.75143	3.48965e-53	UP	ATGGCCTACTGTGGGTGGGTCTGAGGTGCGTTTTCGCTTCTGTGTGGTGTTAGATTCGTATGCGGTGTGTACTGTCTTACGAAGGGTGGGTGATGGTATATCGGTCCTGCGGAACGACGAGCAAGTGGTCTGCATCGTTTTCTTGGCCGTGTTTTCATCATCACCATCACCACTGAGCGGCCGC	184	53.804	ATGGCCTACTGTGGGTGGGTC	21	61.905	MAYCGWV	7	-2.90106	0.687	1	0.0009	0	[7-13]	outOfFrame	0.142857	NA	0.142857	NA	0.142857	NA	0.142857	NA	0.142857	NA	0.142857	0.142857	NA	NA	NA	NA	NA	NA	NA	NA
EUK0164	-1.19053	1.34463e-14	DOWN	ATGGCCATAGTAGGTTACGCGGGCGGCGAGGTAGTGGGCAACTGGTGTCCGTTTCTTCGCTACTTGTGGACATAGATACTGTAGGGTCTCAGGATAACGTTCGTGTCGTGTCCTATTGAGCTTTGTTTCAACGGTGGTTACATTCTCCCCGTTCCTCATCATCACCATCACCACTGAGCGGCCGC	185	52.973	ATGGCCATAGTAGGTTACGCGGGCGGCGAGGTAGTGGGCAACTGGTGTCCGTTTCTTCGCTACTTGTGGACA	72	56.944	MAIVGYAGGEVVGNWCPFLRYLWT	24	-3.6548	0.15175	0.0416667	0.00765833	0	[23-36]	outOfFrame	0.0833333	0.0416667	0.0833333	0.0416667	0.0416667	0.0833333	0.125	0.0416667	0.0416667	0.0416667	0.0833333	0.166667	0.0416667	NA	NA	NA	NA	NA	0.0416667	0.0416667
EUK0165	1.2538	3.87882e-30	UP	ATGGCCACTATGGTGACTGGATTATGGGGTGCCAGGGCATCCTATTCGGTCGTGCGTTATACGCCGCTGTATGTATGTTGGATTAACACTTCTCTTGCGCGTAGGGGTGTAGCATTGTTGTGAGTGTCAGGTGGCTACGTACAATACAGTGCAGTACATCATCACCATCACCACTGAGCGGCCGC	185	51.892	ATGGCCACTATGGTGACTGGATTATGGGGTGCCAGGGCATCCTATTCGGTCGTGCGTTATACGCCGCTGTATGTATGTTGGATTAACACTTCTCTTGCGCGTAGGGGTGTAGCATTGTTG	120	50.833	MATMVTGLWGARASYSVVRYTPLYVCWINTSLARRGVALL	40	-6.28868	0.127995	0.1	0.012925	0	[37+]	outOfFrame	0.05	NA	0.075	0.025	0.05	0.125	0.125	0.025	0.025	0.1	0.125	0.075	0.1	NA	NA	NA	NA	0.075	NA	0.025
EUK0166	-3.48147	0.0203103	DOWN	ATGGCCAATGATGGGTTGCGTTCTGGTGTTTTAGTGTCGCCGACCCTCGCTCTTTGCGTGCTGAAATACCTTACTCATCTTTTCGGTCGGCGGGGTTCAGTTCGCTATTGACAGTCCTAGGGGAGCTTGGAGAAGTAACTGATCGTCTCTTATTCGCATCATCACCATCACCACTGAGCGGCCGC	185	52.432	ATGGCCAATGATGGGTTGCGTTCTGGTGTTTTAGTGTCGCCGACCCTCGCTCTTTGCGTGCTGAAATACCTTACTCATCTTTTCGGTCGGCGGGGTTCAGTTCGCTAT	108	51.852	MANDGLRSGVLVSPTLALCVLKYLTHLFGRRGSVRY	36	-5.42047	0.211508	0.222222	0.0527333	0	[23-36]	outOfFrame	NA	0.0277778	0.0555556	NA	0.0277778	0.194444	0.111111	0.0277778	0.0277778	0.0555556	0.0555556	0.111111	0.111111	0.0277778	0.0277778	NA	0.0277778	0.0833333	NA	0.0277778
EUK0168	-3.15928	0.000166886	DOWN	ATGGCCAGTGGTGGGAGGTGTTGATCGCTCTTCTCGGTTACGACTTCGGTATTAAAGCTATGTCGTTAGTCCGTTTCGAAACTCATTTGGGGTTGGGCTATGGAGTTAGACTTCACAGTTGGCGTTACTAGTCTTTTTTTACGCATGTGGATTGTGCATCATCACCATCACCATGAGCGGCCGC	184	48.37	ATGGCCAGTGGTGGGAGGTGT	21	61.905	MASGGRC	7	2.24415	0.9879	1	0.4369	0	[7-13]	outOfFrame	NA	NA	NA	NA	0.142857	NA	NA	NA	0.142857	NA	0.142857	0.285714	0.142857	NA	NA	NA	NA	0.142857	NA	NA
EUK0169	0.60439	3.2922e-13	UP	ATGGCCCGCAGTAGCATTGTGCTTTGTCTACGATTGCCTCGGCTTGGTCTGTGCGTGTTGATGAATGTGCGCCTTTATTGAGTATTTACACGTCTAGCCCCTACACGTATAGACACGGATTTGGTTGTGGTGTTTTTTTTAGTGGGGGTCCCGGGCATCATCACCATCACCACTGAGCGGCCGC	184	51.63	ATGGCCCGCAGTAGCATTGTGCTTTGTCTACGATTGCCTCGGCTTGGTCTGTGCGTGTTGATGAATGTGCGCCTTTAT	78	51.282	MARSSIVLCLRLPRLGLCVLMNVRLY	26	-5.74894	0.0852923	0	0.00405	0	[23-36]	outOfFrame	NA	NA	0.0384615	0.0384615	0.0769231	0.269231	0.115385	0.0384615	0.0769231	NA	0.0384615	0.0384615	0.153846	NA	NA	NA	NA	0.0769231	NA	0.0384615
EUK0170	-0.271174	0.00925603	DOWN	ATGGCCCTGTCGCATAAGTGGTGAATTGATCCTTATGCGTCGGATACCCAGTCCTAAGAGAGTAAGCCTATGAGTGTGCCCGGTTCAAATGAGGGTGCAGCTGAACTTTTAGATTAATGGAGTTTGGGTTTTTACGTCATAAACATTGTAGAAGTTCATCATCACCATCACCACTGAGCGGCCGC	185	46.486	ATGGCCCTGTCGCATAAGTGG	21	57.143	MALSHKW	7	-1.09996	0.904	1	0.0085	0	[7-13]	outOfFrame	0.142857	NA	NA	NA	0.142857	0.142857	NA	NA	NA	NA	0.142857	NA	NA	NA	0.142857	NA	0.142857	0.142857	NA	NA
EUK0171	0.724131	2.39754e-06	UP	ATGGCCATTTCTTCGCCGGCGGACCTGTCGGTTCTTAGCTAAATGTATATCGTTATATCCCGGTACTTTGTGGTTTTCGGTGTGCGTATCGGTTGGCGCGACCCTTTTGTCCGTTATGTCTGGGTGCGTAGAACCGTTGCGCGTCGAAAGTGCTATCATCATCACCATCACCACTGAGCGGCCGC	185	52.973	ATGGCCATTTCTTCGCCGGCGGACCTGTCGGTTCTTAGC	39	58.974	MAISSPADLSVLS	13	-2.85171	0.668785	1	0.107792	0	[7-13]	outOfFrame	NA	NA	NA	0.0769231	0.0769231	0.153846	0.0769231	NA	NA	NA	0.153846	NA	NA	0.0769231	NA	NA	NA	0.307692	NA	0.0769231
EUK0172	-1.49505	9.51921e-06	DOWN	ATGGCCGTTTCCATTATCTTGAGTAGGGACAGCTATGTGCAGGCAGGGATGCGTGGTTCTCACTGTACTGGCTCGCATTTGCATCTTTCCGGAGCTTCTAAACATGCATGAGCAGTTTTTGTTGGGGTCTCCAACGTCTTCGTTCTATTCGATCTTCATCATCACCATCACCACTGAGCGGCCGC	185	50.27	ATGGCCGTTTCCATTATCTTGAGTAGGGACAGCTATGTGCAGGCAGGGATGCGTGGTTCTCACTGTACTGGCTCGCATTTGCATCTTTCCGGAGCTTCTAAACATGCA	108	50	MAVSIILSRDSYVQAGMRGSHCTGSHLHLSGASKHA	36	-6.04009	0.481336	0.388889	0.327964	0	[23-36]	outOfFrame	NA	NA	0.0277778	0.0555556	0.0555556	0.0833333	0.0555556	NA	0.0277778	0.0277778	0.111111	0.111111	0.0555556	0.0277778	0.111111	0.0277778	0.0277778	0.194444	NA	NA
EUK0173	-1.93178	0.0315622	DOWN	ATGGCCGCTATGTTTTTCTTACGTTTTCTTTCTGGTCATATGGGTCCTATCAAGTGTGGCGGGTTTCGGATGTTCCTATGCCATTCTTTGGTGTCCGTGCTTACACGGGTTGGTCCCTCTCTTTTTTGAGAAACAGTATCTGTGTTCTTCTGGGTACATCATCACCATCACCACTGAGCGGCCGC	185	48.108	ATGGCCGCTATGTTTTTCTTACGTTTTCTTTCTGGTCATATGGGTCCTATCAAGTGTGGCGGGTTTCGGATGTTCCTATGCCATTCTTTGGTGTCCGTGCTTACACGGGTTGGTCCCTCTCTTTTT	126	46.825	MAAMFFLRFLSGHMGPIKCGGFRMFLCHSLVSVLTRVGPSLF	42	-6.83798	0.0869119	0.047619	0.00650714	0	[37+]	outOfFrame	NA	0.142857	NA	0.0238095	0.0952381	0.142857	0.0714286	NA	0.047619	0.0238095	0.047619	0.119048	0.0714286	NA	0.047619	NA	0.0238095	0.0952381	NA	0.047619
EUK0174	-0.1295	0.194634	NS	ATGGCCAACTACGAGTATACGGGAGGGGCTCGTGGCGGCAGAGAAGTTGTTGTTGTGATCTTCAGTTTCATTTTCGAATTGCATTAAGGTTGATTATGACCGCGCTCCTAGCGTAAGTGGGTGAATTTGGAAATGTACTCCTGTTGTTAGATGCCACATCATCACCATCACCACTGAGCGGCCGC	185	48.649	ATGGCCAACTACGAGTATACGGGAGGGGCTCGTGGCGGCAGAGAAGTTGTTGTTGTGATCTTCAGTTTCATTTTCGAATTGCAT	84	47.619	MANYEYTGGARGGREVVVVIFSFIFELH	28	-13.9636	0.195632	0.178571	0.0498107	0	[23-36]	outOfFrame	NA	0.107143	0.0714286	0.0714286	0.0357143	0.0357143	0.142857	0.0357143	NA	0.0357143	0.0714286	0.142857	0.0714286	NA	0.0357143	NA	NA	0.0357143	0.107143	NA
EUK0175	-4.15735	1.58853e-09	DOWN	ATGGCCAAGCTCGGTCGAGCAGCTTGTGTTAATTAAGGTCATTTTTGTTTTTTAAAGGGTTTGGTCCTGATCACATCTTCGGGGATCAGCCGCCATTGTTCGTTGTGTGGCCTCAAATGCTCTTGTTTCTTTTAAAGCAATGTCGGGTGTTTGTAACATCATCACCATCACCACTGAGCGGCCGC	185	46.486	ATGGCCAAGCTCGGTCGAGCAGCTTGTGTTAAT	33	51.515	MAKLGRAACVN	11	-1.55213	0.6944	1	0.0817	0	[7-13]	outOfFrame	NA	NA	NA	NA	0.0909091	0.0909091	0.0909091	0.0909091	0.0909091	NA	0.272727	0.0909091	0.0909091	NA	NA	NA	0.0909091	NA	NA	NA
EUK0176	1.58308	3.22446e-65	UP	ATGGCCACGGGGTCAGTACATCACGTTATCGGTTCCAATTAAGTTCTGGTGTTGTGCGCTTGGTCTTCTAATTGACTTATTGCTCTGCTGGTTGCAACCCTCCTTCATGTGAGTTTGGTTCTATCCTTTCAGTTCCATGTCAGTCATAACTGTGTGCATCATCACCATCACCACTGAGCGGCCGC	185	48.108	ATGGCCACGGGGTCAGTACATCACGTTATCGGTTCCAAT	39	51.282	MATGSVHHVIGSN	13	-5.81538	0.862769	1	0.536362	0.846154	[7-13]	outOfFrame	NA	NA	NA	0.0769231	0.0769231	NA	0.153846	0.0769231	NA	0.0769231	0.0769231	0.153846	NA	NA	0.153846	NA	NA	0.153846	NA	NA
EUK0177	-1.71525	0.412759	NS	ATGGCCTTTTCAAGGTCGAGTGTTTTGCCTGTGCGAGTGCCTATGTGCATCTCGGGGCATTCTTTGGGCATTTATTCTTTTCGGGTCCTGCTGAAGTATCATTCGGTCTGCCTTGTTAGTTGTTTCTTTTTGGAAAGTCGTTTTATGTTACTGGACATCATCACCATCACCACTGAGCGGCCGC	184	47.283	ATGGCCTTTTCAAGGTCGAGTGTTTTGCCTGTGCGAGTGCCTATGTGCATCTCGGGGCATTCTTTGGGCATTTATTCTTTTCGGGTCCTGCTGAAGTATCATTCGGTCTGCCTTGTTAGTTGTTTCTTTTTGGAAAGTCGTTTTATGTTACTGGACATCATCACCATCACCACTGAGCGGCCG	183	46.995	MAFSRSSVLPVRVPMCISGHSLGIYSFRVLLKYHSVCLVSCFFLESRFMLLDIITITTERP	61	-12.7372	0.0978115	0.0819672	0.0114623	0	[37+]	outOfFrame	NA	0.0819672	0.0327869	0.0819672	0.0491803	0.131148	0.0983607	NA	0.0491803	0.0491803	0.0163934	0.0327869	0.0819672	0.0163934	0.0327869	NA	0.0163934	0.147541	0.0327869	0.0491803
EUK0178	-1.24598	2.89505e-08	DOWN	ATGGCCTGTTGCTGTATTACAAGTCTCGGATTGTGTTGCACCGGCGTGGGAGCAGGGGTTATTGTCGGGTCTTGTTGCTAAACACACTTAATCCTCCGTTTTGACCGGTTGTCATTGGTGTCAACGTGCCCGGTGGTTAACTTTTTCGCTGCGGGACATCATCACCATCACCACTGAGCGGCCGC	185	52.973	ATGGCCTGTTGCTGTATTACAAGTCTCGGATTGTGTTGCACCGGCGTGGGAGCAGGGGTTATTGTCGGGTCTTGTTGC	78	53.846	MACCCITSLGLCCTGVGAGVIVGSCC	26	-6.36748	0.00865385	0	0.000111538	0	[23-36]	outOfFrame	NA	NA	NA	0.0769231	0.0384615	0.0769231	0.115385	NA	0.269231	0.0769231	0.0769231	0.192308	NA	NA	NA	NA	NA	0.0769231	NA	NA
EUK0179	-1.67088	0.352595	NS	ATGGCCGGGGGTGCTGGTTGCCTGTTTAGTCGCGTGGATGGTTCGGGTTGTCTTGGCTCGGTTTAGTGGTATGTACTTGGGTTAGGGTATCGTCCTGGAATTTTTGTGTGTACCCCACTCACTGATGTAGGTTTTTATGTGCTAGGATTGTACCTGCATCATCACCATCACCACTGAGCGGCCGC	185	51.892	ATGGCCGGGGGTGCTGGTTGCCTGTTTAGTCGCGTGGATGGTTCGGGTTGTCTTGGCTCGGTT	63	60.317	MAGGAGCLFSRVDGSGCLGSV	21	-1.80549	0.34241	0.285714	0.0403381	0	[14-22]	outOfFrame	NA	0.047619	NA	NA	0.047619	0.0952381	0.0952381	NA	0.0952381	NA	0.0952381	0.285714	0.047619	0.047619	NA	NA	NA	0.142857	NA	NA
EUK0180	-1.69779	0.0109241	DOWN	ATGGCCAGTGGATTCGTTCTTTTTGGGTCTTGTTTCGCTTTCAGTATTGGTGTGCTCCCCCGTGGTTTCGTTGAGTGTTCTCTCTGAGGTAATGAGTTATATTATTAATTGTGGCTATTTTAAATTAGAGTTGTTGTGGTTTTGATGTGCTGGTCCATCATCACCATCACCACTGAGCGGCCGC	184	44.022	ATGGCCAGTGGATTCGTTCTTTTTGGGTCTTGTTTCGCTTTCAGTATTGGTGTGCTCCCCCGTGGTTTCGTTGAGTGTTCTCTC	84	48.81	MASGFVLFGSCFAFSIGVLPRGFVECSL	28	-6.61945	0.0865321	0	0.00266071	0	[23-36]	outOfFrame	NA	0.178571	NA	0.0357143	0.0357143	0.107143	0.107143	NA	0.0714286	NA	0.0714286	0.142857	0.0357143	NA	NA	NA	NA	0.142857	0.0357143	0.0357143
EUK0181	-0.405486	0.545803	NS	ATGGCCTTGAAAGGATGCGCTACTGTTATTGTTCATGTTACATGTGGTTTCTGAACTGCTTTGTCAGGTCTCTGTGTTTCACATCTTGCGGTGGTGAACGTATGGACTCAGTGTGGCAAGCAGTTGGAATTGGTAGTGTGCATAGTCATATTTAGTCATCATCACCATCACCACTGAGCGGCCGC	185	46.486	ATGGCCTTGAAAGGATGCGCTACTGTTATTGTTCATGTTACATGTGGTTTC	51	41.176	MALKGCATVIVHVTCGF	17	-8.13429	0.130124	0	0.00518824	0	[14-22]	outOfFrame	NA	0.0588235	NA	0.0588235	0.0588235	0.0588235	0.176471	NA	0.117647	0.117647	0.117647	0.117647	NA	NA	0.0588235	NA	0.0588235	NA	NA	NA
EUK0182	-6.46941	0.00749989	DOWN	ATGGCCAAGCGGTAGTTGTGGGCGTCACTCCTCGTCTGGTTGTAAATCAGGAGTCGTTATTGATATAATGCTGTGGACCTCGGTCATGGTCGCTGGCTAACTACTCGATCGGTGGACCTACGTAGAGGCTTTTTCACGGGCCTACTAAGCGTGTTACATCATCACCATCACCACTGAGCGGCCGC	185	52.973	ATGGCCAAGCGG	12	66.667	MAKR	4	2.91028	1	1	1	1	[0-6]	outOfFrame	NA	NA	NA	NA	0.25	NA	NA	NA	NA	NA	0.25	NA	0.25	NA	NA	NA	0.25	NA	NA	NA
EUK0183	1.00176	2.53134e-32	UP	ATGGCCTGAGGTTTCATGTTTTTTCTTGGCATCGGGTTTACAGGTATGTACGCCGAGTAGGGATGATTTGGATCTGTGCCGCTTGGTGGCGTCCGGACTTGATTGCGGAAGGGCCAATTTGTAGGGGTCGTAATATCTTCTTATGGTGTTCTGCTACATCATCACCATCACCACTGAGCGGCCGC	185	50.811	ATGGCC	6	66.667	MA	2	NA	1	1	0.6712	1	[0-6]	outOfFrame	NA	NA	NA	NA	0.5	NA	NA	NA	NA	NA	0.5	NA	NA	NA	NA	NA	NA	NA	NA	NA
EUK0184	-1.67077	NA	NS	ATGGCCGTTGGGTGTCGTCGTGTGAATGTGTTTGTGAGGCGGCGGATGATCCTGTTTCGTCCTGGGGCCGAGTAATGTTGTTGCAGTTACTATTGAGGGATATGTTGAGGCATCATTTTAGGCCGACCCATGTTTGTGTGGACGTTTATCCTTGTTCATCATCACCATCACCACTGAGCGGCCGC	185	51.351	ATGGCCGTTGGGTGTCGTCGTGTGAATGTGTTTGTGAGGCGGCGGATGATCCTGTTTCGTCCTGGGGCCGAG	72	59.722	MAVGCRRVNVFVRRRMILFRPGAE	24	-6.9293	0.294687	0.208333	0.0723458	0	[23-36]	outOfFrame	NA	0.0833333	NA	0.0416667	0.0833333	0.0416667	0.166667	0.0416667	0.0416667	NA	0.0833333	0.0833333	0.25	NA	NA	NA	NA	NA	0.0416667	0.0416667
EUK0185	-1.127	1.62928e-05	DOWN	ATGGCCTGAGGGTGGGCCCGTTTATTTAGCGCTCGTGGTATTTACTTCGATCTGGTTCCGTGTTCGGTCCTCGTAGATCTTTGATCTTTATGATCACGCGCTTTATCGTGGCTTCTTCGTGAATTTCACGAGGCCCGGCTCTTATCTATTTTTCTGCATATCACCATCACCACTGAGCGGCCGC	184	50	ATGGCC	6	66.667	MA	2	NA	1	1	0.6712	1	[0-6]	outOfFrame	NA	NA	NA	NA	0.5	NA	NA	NA	NA	NA	0.5	NA	NA	NA	NA	NA	NA	NA	NA	NA
EUK0186	-1.9461	0.00520711	DOWN	ATGGCCTAGTTTGATTTCCTTGGATCTTCGATTCTAAATGATGTGGGCTTAGGGGCTATGTCTTTTCCGCATTTGATTAATGCAGCATTTTCTGTATTAATCATCTTTAGTCGCCTTTTCAGTATTTTCTGCTGGATGGCTAGCGACTGGCATGGGCATCATCACCATCACCACTAGCGGCCGC	184	44.565	ATGGCC	6	66.667	MA	2	NA	1	1	0.6712	1	[0-6]	outOfFrame	NA	NA	NA	NA	0.5	NA	NA	NA	NA	NA	0.5	NA	NA	NA	NA	NA	NA	NA	NA	NA
EUK0188	-0.119157	0.528687	NS	ATGGCCGGTGAGCTCCCCCGAAAGGATGTCTTGAGCCTTGGCCAGAACACTCGGAGCGAGAAGGTCGCTGCTGGTTTGTAGCTCGCTTGCTAACGTCGCGTCTGTTGCTTCTGTGATCAGAACGGAACCCTTGCGTTGTGGGTACCCGGGCTAGGCATCATCACCATCACCACTGAGCGGCCGC	184	59.239	ATGGCCGGTGAGCTCCCCCGAAAGGATGTCTTGAGCCTTGGCCAGAACACTCGGAGCGAGAAGGTCGCTGCTGGTTTG	78	60.256	MAGELPRKDVLSLGQNTRSEKVAAGL	26	-2.85171	0.658285	0.769231	0.569854	0.846154	[23-36]	outOfFrame	NA	NA	NA	NA	0.0384615	0.153846	0.0769231	0.0384615	NA	0.0384615	0.115385	0.115385	0.0769231	0.0384615	NA	0.0384615	0.0769231	0.0769231	0.0769231	0.0384615
EUK0189	-1.32489	0.000252744	DOWN	ATGGCCCGGTAGCCCTGGTATGTCTGATTTTTGTCTTTCGGCTTTGCTTGGCCTTTTATCAGACTGGTTGGTAAGTTCTTTCTATTTTTATTTGAGGTGGTCTTAGTTTTGGGCTATTTTTTTCGGGTTGTCATCTCGGGATGCTTTGTTTTTACACATCATCACCATCACCACTGAGCGGCCGC	185	44.324	ATGGCCCGG	9	77.778	MAR	3	NA	1	1	1	1	[0-6]	outOfFrame	NA	NA	NA	NA	0.333333	NA	NA	NA	NA	NA	0.333333	NA	0.333333	NA	NA	NA	NA	NA	NA	NA
EUK0190	-1.25532	0.00220736	DOWN	ATGGCCTGTTGATTTATGTGACCACGGGTTTCATGCGCCAGTCACACTGATGTTGATAGAACGGCTGAGTGCTGATATATGGACTTGCTAGGAGAGCAGCTGGACCTAAGGAACTGCTGTCCTGCATTTTGCTTGTTTTACGTGCGGTTTAGTTGACATCATCACCATCACCACTGAGCGGCCGC	185	49.73	ATGGCCTGT	9	55.556	MAC	3	NA	1	1	0.9943	1	[0-6]	outOfFrame	NA	NA	NA	NA	0.333333	NA	NA	NA	0.333333	NA	0.333333	NA	NA	NA	NA	NA	NA	NA	NA	NA
EUK0191	-5.71431	3.85337e-09	DOWN	ATGGCCTGTGGGAACGTGAGTGCTGCTAGGTTTTATACAGCTCTTGCCGTGATTTTGTCGGGTGTCGTTTTCCTCTATGAGTTACTTTTTGTCTCTACAACAGATTGTTGTATTAGCCTGGGTGCTCGGATGTGAAATCTACTCCGTCGTCGTTTGCATCATCACCATCACCACTGAGCGGCCGC	185	48.649	ATGGCCTGTGGGAACGTGAGTGCTGCTAGGTTTTATACAGCTCTTGCCGTGATTTTGTCGGGTGTCGTTTTCCTCTATGAGTTACTTTTTGTCTCTACAACAGATTGTTGTATTAGCCTGGGTGCTCGGATG	132	46.212	MACGNVSAARFYTALAVILSGVVFLYELLFVSTTDCCISLGARM	44	-11.9786	0.0853705	0.0681818	0.00473409	0	[37+]	outOfFrame	NA	0.0681818	0.0454545	0.0454545	0.0454545	0.136364	0.113636	0.0227273	0.0681818	0.0681818	0.136364	0.0681818	0.0454545	0.0227273	NA	NA	NA	0.0909091	0.0227273	NA
EUK0192	-3.32246	0.00084575	DOWN	ATGGCCCTGGGACGGGATTATGCTTTTAAAAAATTGTCGTTCTCTGAATTGGTATAGGAAGGTGTGCTAATTTTACTCAGGCTTTCTGCGTGTGCAGCTATACTGGGTTCCTATTTTATTTCGTGTTTTATTTGGTGACGTTTCTTTCTTCTTAACCATCATCACCATCACCACTGAGCGGCCGC	185	42.703	ATGGCCCTGGGACGGGATTATGCTTTTAAAAAATTGTCGTTCTCTGAATTGGTA	54	40.741	MALGRDYAFKKLSFSELV	18	-2.46205	0.258978	0.111111	0.00876111	0	[14-22]	outOfFrame	NA	0.111111	0.0555556	NA	0.0555556	0.166667	0.0555556	NA	NA	NA	0.111111	0.0555556	0.0555556	0.0555556	NA	NA	0.111111	0.111111	0.0555556	NA
EUK0193	0.980835	7.37487e-50	UP	ATGGCCGTTGAGGATTCTTTGCCGATGGGGCCCGTGTATTTTTAGGTGTTTTAGCGAGACTGCTTGCCTTACCATTCATTTACTATAGAGGTCGTTATTGCTTGGAGTGTGAGTTTAGTCGTGTGGGATATGTCAGTTGTGTGTTAGAGTGTCGCGCATCATCACCATCACCACTGAGCGGCCGC	185	48.649	ATGGCCGTTGAGGATTCTTTGCCGATGGGGCCCGTGTATTTT	42	52.381	MAVEDSLPMGPVYF	14	-0.624435	0.586521	0.428571	0.0739714	0	[14-22]	outOfFrame	NA	0.0714286	0.0714286	NA	0.142857	0.0714286	0.142857	NA	NA	NA	0.0714286	0.0714286	NA	0.0714286	NA	NA	NA	0.0714286	0.0714286	0.142857
EUK0194	-0.36057	0.957808	NS	ATGGCCTATTTGCTAAATTCCGAGATTCGTGTAATTCTTTGTGAGTTAATTTGAAACGTGTACTTATTGGGGATCTGTATTACATTTGGGCGCACGATTTGACCTATTTAGAGGCCGCAACGCATCGTTACTATGATGTTTTTTAAGGGTTTTGTCATCATCACCATCACCACTGAGCGGCCGC	184	41.848	ATGGCCTATTTGCTAAATTCCGAGATTCGTGTAATTCTTTGTGAGTTAATT	51	33.333	MAYLLNSEIRVILCELI	17	-5.63524	0.0855647	0	0.00232941	0	[14-22]	outOfFrame	NA	NA	0.0588235	0.176471	0.0588235	0.235294	0.0588235	0.0588235	0.0588235	NA	0.0588235	NA	0.0588235	NA	NA	NA	NA	0.0588235	0.117647	NA
EUK0195	-2.01485	0.0482349	DOWN	ATGGCCAGGTTTGGTGTAAGAATTGAGTTATCGAATTGATGCGAGGTTTATCGCGGGTTGAAGTACCGTTCCGTCTTTATTGTTCAACCTTCTTGGCGGATGGACCTTTTTTATATCCATCCGTTCCATCCCCAATAGGTTGGTGCTTCTAGGGTGCATCATCACCATCACCACTGAGCGGCCGC	185	48.108	ATGGCCAGGTTTGGTGTAAGAATTGAGTTATCGAAT	36	38.889	MARFGVRIELSN	12	-3.12955	0.593908	1	0.032375	0	[7-13]	outOfFrame	NA	0.0833333	NA	0.0833333	0.0833333	0.0833333	0.0833333	0.0833333	NA	NA	0.0833333	0.0833333	0.166667	NA	NA	NA	NA	0.0833333	0.0833333	NA
EUK0196	-0.70061	1.82072e-08	DOWN	ATGGCCCGGACATATAGAGAGGTTACGCTGTTGGATAGGTACGGAGTTAGTTGGCCTAAGAACTGTTTGTCCTCTTGATTGCGGCTTGTGTCGCTGTCGCGTGTATCGATGAACAACTCGGCATTGTCTTGTATCGTCTGATAATTGCCACGAGTTCATCATCACCATCACCACTGAGCGGCCGC	185	50.27	ATGGCCCGGACATATAGAGAGGTTACGCTGTTGGATAGGTACGGAGTTAGTTGGCCTAAGAACTGTTTGTCCTCT	75	48	MARTYREVTLLDRYGVSWPKNCLSS	25	-3.83207	0.403476	0.4	0.144468	0	[23-36]	outOfFrame	0.04	NA	0.08	NA	0.04	0.12	0.08	0.04	0.04	0.08	0.04	0.04	0.12	0.04	NA	NA	0.04	0.12	0.04	0.04
EUK0197	-7.97202	1.10956e-06	DOWN	ATGGCCGTATTGTGGAGATACTGCATACTGTGTTCACTGGCCCGCCTGGGCGGGGGTGGTTGCTATGCTTGAATAGTAAGGAGCAGCAACACAAGTGGTGGGCACCTTTGTAGTGTTTTGCTCGTATTGTTTCTTGTTGTGTTTAGGGTGCTTCTACATCATCACCATCACCACTGAGCGGCCGC	185	51.351	ATGGCCGTATTGTGGAGATACTGCATACTGTGTTCACTGGCCCGCCTGGGCGGGGGTGGTTGCTATGCT	69	57.971	MAVLWRYCILCSLARLGGGGCYA	23	-5.8864	0.0443174	0	0.00114783	0	[23-36]	outOfFrame	0.0434783	NA	0.0869565	0.0434783	0.0434783	0.173913	0.0434783	NA	0.130435	NA	0.130435	0.173913	0.0869565	NA	NA	NA	NA	0.0434783	NA	NA
EUK0198	0.220788	0.040168	UP	ATGGCCCCAGTGAGCGGTTTGTTACGAGTGCCTATTCTTAAGTTAAGTTGGGTCAGCAATCCTTTAAGCAGAGTAGAGGGGCTACAGTGCTCCGGCTTTCGTAGGCGATTACTGGAGCGTGTCCTGGTGTTACATGTTTTGTTTTAGCTTTGATGGCATCATCACCATCACCACTGAGCGGCCGC	185	50.27	ATGGCCCCAGTGAGCGGTTTGTTACGAGTGCCTATTCTTAAGTTAAGTTGGGTCAGCAATCCTTTAAGCAGAGTAGAGGGGCTACAGTGCTCCGGCTTTCGTAGGCGATTACTGGAGCGTGTCCTGGTGTTACATGTTTTGTTT	144	48.611	MAPVSGLLRVPILKLSWVSNPLSRVEGLQCSGFRRRLLERVLVLHVLF	48	-9.08917	0.105471	0.0625	0.0213917	0	[37+]	outOfFrame	0.0208333	0.0416667	NA	0.0208333	0.0208333	0.229167	0.145833	0.0208333	0.0208333	NA	0.0208333	0.0625	0.125	NA	0.0208333	0.0208333	0.0208333	0.104167	0.0416667	0.0625
EUK0200	-0.39203	0.692969	NS	ATGGCCAGCTATAGGAGTCTTGCAGCGATAGACTGTGCGATCGTTTGCGGGTTTTAGTTGCGGTCCGGAAGGGTGTTGATGTATCTCGCGGTACTTAAAGTATCTATTGCGAGTTGGATCACCCTGGTGCTGTTTCGTATTGTTCCGTGCTCATGGCATCATCACCATCACCACTGAGCGGCCGC	185	51.892	ATGGCCAGCTATAGGAGTCTTGCAGCGATAGACTGTGCGATCGTTTGCGGGTTT	54	51.852	MASYRSLAAIDCAIVCGF	18	-4.88295	0.11105	0.0555556	0.00246111	0	[14-22]	outOfFrame	NA	0.0555556	0.0555556	0.111111	0.0555556	0.0555556	0.0555556	NA	0.111111	NA	0.222222	0.0555556	0.0555556	0.0555556	NA	NA	NA	0.111111	NA	NA
EUK0201	-0.983994	6.79237e-15	DOWN	ATGGCCAGGTCCGGTCAGTAAGGCGCTTATGGTGGATGATGGTGAGGCATTTTGGCGGAGTGTGGTTTAATAGCAGTGGTCGGTATGATATTTGTGTAGTAAGTTACGTACTCAGTAAAAGTTGTTTTTTTAGTTTTTATTCTGGATTGGCCGTTACATCATCACCATCACCACTGAGCGGCCGC	185	45.405	ATGGCCAGGTCCGGTCAG	18	66.667	MARSGQ	6	1.90895	1	1	0.9921	1	[0-6]	outOfFrame	NA	NA	NA	NA	0.166667	NA	NA	NA	NA	NA	0.166667	0.166667	0.166667	NA	NA	0.166667	NA	0.166667	NA	NA
EUK0202	1.6813	3.01397e-64	UP	ATGGCCGGCAAGACCTGGAGTGCTTCTGACTATTCCGGACTGCCTTGTCTGTGGGTGCTTCATGTTTGTCTCTCGTATTCAAGTATGTGAGATCCTTCGTTGGTTTCCCTGCAACAGTGTCTCTTCGGGATGATATCTGACGTTCCCCTGCTCATCCATCATCACCATCACCACTGAGCGGCCGC	185	52.432	ATGGCCGGCAAGACCTGGAGTGCTTCTGACTATTCCGGACTGCCTTGTCTGTGGGTGCTTCATGTTTGTCTCTCGTATTCAAGTATG	87	50.575	MAGKTWSASDYSGLPCLWVLHVCLSYSSM	29	-7.23793	0.178086	0.103448	0.0151276	0	[23-36]	outOfFrame	0.0689655	NA	0.0689655	NA	0.0689655	0.137931	0.0689655	NA	0.0689655	0.0344828	0.0689655	0.0689655	NA	0.0344828	0.0344828	NA	0.0344828	0.206897	NA	0.0344828
EUK0203	-4.98421	0.00444421	DOWN	ATGGCCGACACTAGAGCTTCGCAAACGTCGTCACGCGTGTATGGTGTCTTTATTTTGCTCCGTATATCTTGCAGGCCCATGCATTTTGGTCTCAGGAGTACTGGTAGGGTCTCTCCGTAAGTTCCAGACTCGCTTGCTTGGGTGGCCTCGGTTTTTCATCATCACCATCACCACTGAGCGGCCGC	185	52.973	ATGGCCGACACTAGAGCTTCGCAAACGTCGTCACGCGTGTATGGTGTCTTTATTTTGCTCCGTATATCTTGCAGGCCCATGCATTTTGGTCTCAGGAGTACTGGTAGGGTCTCTCCG	117	51.282	MADTRASQTSSRVYGVFILLRISCRPMHFGLRSTGRVSP	39	-8.20593	0.369472	0.333333	0.270031	0.0769231	[37+]	outOfFrame	NA	0.0512821	0.025641	0.0512821	0.0512821	0.0769231	0.0769231	NA	0.025641	0.0769231	0.0512821	0.0769231	0.153846	0.025641	0.025641	0.025641	NA	0.153846	NA	0.0512821
EUK0204	-0.158894	0.835683	NS	ATGGCCCTGCAGCAAAAGTGTTGTGGCGTGCAGCATAGCGTCTGGTTATATGAGATTTACATAAGGTTCTATATACTTGGTGAGTCGTTCCAGTATTTGTTCGTTGACCGGCTTTTTCTAATATGTGTTTATCGTTTTTCTTCCTGTCTGCTCTGTCATCATCACCATCACCACTGAGCGGCCGC	185	44.865	ATGGCCCTGCAGCAAAAGTGTTGTGGCGTGCAGCATAGCGTCTGGTTATATGAGATTTACATAAGGTTCTATATACTTGGTGAGTCGTTCCAGTATTTGTTCGTTGACCGGCTTTTTCTAATATGTGTTTATCGTTTTTCTTCCTGTCTGCTCTGTCATCATCACCATCACCAC	174	42.529	MALQQKCCGVQHSVWLYEIYIRFYILGESFQYLFVDRLFLICVYRFSSCLLCHHHHHH	58	-13.8096	0.0472172	0.0344828	0.00214138	0	[37+]	outOfFrame	0.0172414	0.0862069	0.0862069	0.0689655	0.0172414	0.137931	0.0689655	NA	0.0862069	NA	0.0172414	0.0344828	0.0517241	0.0172414	0.12069	0.0689655	0.0172414	0.0689655	0.0344828	NA
EUK0205	0.736276	1.80215e-30	UP	ATGGCCGGGTCAATATTGTGCATTAGGTAGCGTTGGTTGTTCGTGGATTCCATGATGTTTAATTTGTGTCTGGATGTAACGCTTAACAGTTGTTTCGGGGTGGGATTGTGCTCTTAAACCGGAATGGTATGTCACCGCTTGTTTTTGCTTTGGCTCATCATCACCATCACCACTGAGCGGCCGC	184	47.283	ATGGCCGGGTCAATATTGTGCATTAGG	27	48.148	MAGSILCIR	9	-4.7723	0.7688	1	0.0083	0	[7-13]	outOfFrame	NA	NA	NA	0.222222	0.111111	0.111111	NA	NA	0.111111	NA	0.111111	0.111111	0.111111	NA	NA	NA	NA	0.111111	NA	NA
EUK0206	0.440532	4.33817e-07	UP	ATGGCCTCTGGCAAGTAATCTAAGCTATGATTGAAACAATTCTTCGTGTTAGGTTTGTCTCCTTGGGCGATCTCGGATCGTTTCCACGCATTGTCCGACTGGCTATGCATATGTCATCATTAATGTTCTAACGTATCTCCAAGTGATTGTACATGGCATCATCACCATCACCACTGAGCGGCCGC	185	45.946	ATGGCCTCTGGCAAG	15	60	MASGK	5	2.32281	1	1	0.9346	1	[0-6]	outOfFrame	NA	NA	NA	NA	0.2	NA	NA	NA	NA	NA	0.2	0.2	NA	NA	NA	NA	0.2	0.2	NA	NA
EUK0207	-3.02903	3.91253e-10	DOWN	ATGGCCGGCACCCCAGAGGTGACCATGGCTCTAAAGTCATATATTACGATGGCTTCTTCCGTTTGCGCGAGCGCAGTTATGTTCCCGCCTTCTAGATGGGACAGTCTAAGCGCATTGACGTTTACTGGTATCGTGTCGTTTGGTGAGGCCTCGGGACATCATCACCATCACCACTGAGCGGCCGC	185	54.595	ATGGCCGGCACCCCAGAGGTGACCATGGCTCTAAAGTCATATATTACGATGGCTTCTTCCGTTTGCGCGAGCGCAGTTATGTTCCCGCCTTCTAGATGGGACAGTCTAAGCGCATTGACGTTTACTGGTATCGTGTCGTTTGGTGAGGCCTCGGGACATCATCACCATCACCAC	174	52.874	MAGTPEVTMALKSYITMASSVCASAVMFPPSRWDSLSALTFTGIVSFGEASGHHHHHH	58	-4.82784	0.267643	0.189655	0.199397	0.0517241	[37+]	outOfFrame	0.0172414	0.0517241	0.0172414	0.0344828	0.0689655	0.0517241	0.0689655	NA	0.0172414	0.0862069	0.12069	0.0689655	0.0172414	0.0172414	0.103448	NA	0.0172414	0.155172	0.0344828	0.0517241
EUK0208	1.30154	3.08896e-16	UP	ATGGCCCTAGTTAGTGCTACGCTTGGTATTTGGCCTATTGCTCAGATTTCCTGACGCTACGTGGGAGGCACATCTTAGTTTTGGTAGTTCCGCCCATTTAGAGGGTGATAATTCTAATTTTATACGTAAGCTACTTTAGCAAGTGCAAATAGTTTACATCATCACCATCACCACTGAGCGGCCGC	185	44.865	ATGGCCCTAGTTAGTGCTACGCTTGGTATTTGGCCTATTGCTCAGATTTCC	51	47.059	MALVSATLGIWPIAQIS	17	-3.97068	0.222429	0.0588235	0.00575882	0	[14-22]	outOfFrame	0.0588235	NA	NA	0.176471	0.0588235	0.117647	0.0588235	NA	NA	0.0588235	0.176471	0.0588235	NA	NA	NA	0.0588235	NA	0.117647	NA	0.0588235
EUK0209	0.605635	5.7483e-07	UP	ATGGCCGTGTTGTGTTATGTCCGTCGTTGTACATTTCCTATTCTTATTGACCGTATAGTTGTTTGTTGTGTGATATGCGCGATATCAGATTGTTCAACACTGGGGTCGCTCTCCAGGGTGTAGGTTTTCGTGCATCATCACCATCACCACTGAGCGGCCGC	161	47.826	ATGGCCGTGTTGTGTTATGTCCGTCGTTGTACATTTCCTATTCTTATTGACCGTATAGTTGTTTGTTGTGTGATATGCGCGATATCAGATTGTTCAACACTGGGGTCGCTCTCCAGGGTG	120	45	MAVLCYVRRCTFPILIDRIVVCCVICAISDCSTLGSLSRV	40	-13.6065	0.0512075	0.05	0.0020075	0	[37+]	outOfFrame	NA	0.025	0.025	0.125	0.025	0.1	0.15	NA	0.15	0.05	0.05	0.025	0.1	0.05	NA	NA	NA	0.1	NA	0.025
EUK0210	-0.368376	0.513745	NS	ATGGCCGTTATGTAATAACGGTGTTGCACTGGAAATCATATGCAGTTTTCTAGTGGTCATGTTTGCCATTGATTGCATTAGGGCTTTTCGGCGCTAATTTGGGTTTTCGAAATGCGACATGTTACTTATGGTCGTATTTTGGGTCTATTTTGTGAGCATCATCACCATCACCACTGAGCGGCCGC	185	43.784	ATGGCCGTTATG	12	50	MAVM	4	-1.86088	0.9697	1	0	0	[0-6]	outOfFrame	NA	NA	NA	NA	0.5	NA	0.25	NA	NA	NA	0.25	NA	NA	NA	NA	NA	NA	NA	NA	NA
EUK0211	-4.57736	NA	NS	ATGGCCCGTTCTTTACTTTGAAAGTGGTGGCGTTTAGTTTATATCTACGTTTTGTGGATGATATGGTGTATGTGCTAGCCCGAAGGCTTTGTCTTAGGGTCTCGAGACATCGTGATCCGCTTTGTGTCTAGACTCCGGTCCGGGGTTATAGCGGTGCATCATCACCATCACCACTGAGCGGCCGC	185	50.27	ATGGCCCGTTCTTTACTT	18	44.444	MARSLL	6	0.369971	0.9782	1	0.0494	0	[0-6]	outOfFrame	NA	NA	NA	NA	0.166667	0.333333	NA	NA	NA	NA	0.166667	NA	0.166667	NA	NA	NA	NA	0.166667	NA	NA
EUK0212	-0.164611	0.28048	NS	ATGGCCTTTTAAACACTTTATTGTAGGTGCTGTGATTTCGGTGCCTAATTTCCTATAGCATTGTGTAGATATCAATGTTTAGTTATGTCCGTTGTCTTATGCGTGGTGCTTAACCCTGTTCTGTTGTTCTAAGTTGTGGGATTTACTATCATTGGGCATCATCACCATCACCACTGAGCGGCCGC	185	42.162	ATGGCCTTT	9	44.444	MAF	3	NA	0.9665	1	0	0	[0-6]	outOfFrame	NA	0.333333	NA	NA	0.333333	NA	NA	NA	NA	NA	0.333333	NA	NA	NA	NA	NA	NA	NA	NA	NA
EUK0213	-0.121301	0.687534	NS	ATGGCCTATTCGCGCTTATCGTTATTTTTTGTCTTGGGAGTTATGGCATACGGGCGCACTGGTATCGTATGGTGTCGTGGTTCGGGGTAACTCTTAGGGTTCCGTGATTCTTCCTCATTTGTCTCCGACTGGTTGTGCAATATTTCCAGCTTTGGTCATCATCACCATCACCACTGAGCGGCCGC	185	49.73	ATGGCCTATTCGCGCTTATCGTTATTTTTTGTCTTGGGAGTTATGGCATACGGGCGCACTGGTATCGTATGGTGTCGTGGTTCGGGG	87	50.575	MAYSRLSLFFVLGVMAYGRTGIVWCRGSG	29	-7.27816	0.133366	0.0689655	0.00934828	0	[23-36]	outOfFrame	0.0344828	0.0689655	0.0689655	0.0344828	0.0689655	0.103448	0.103448	NA	0.0344828	0.0344828	0.0689655	0.172414	0.103448	NA	NA	NA	NA	0.103448	NA	NA
EUK0214	-0.813938	0.0473671	DOWN	ATGGCCTTACTGGTAAACATTCCGCATTTTTCGGATGTGGTGTAGTTCCTCTCCGCACCGGGTAGATGTGGAGTTTTGTGTGATTCTAACTGATCCGTGCGGTGTTGTGTTGTAGTTGTCAGTAATTTTGCGGTTTGTGGTGGCTCTTATTTTGGACATCATCACCATCACCACTGAGCGGCCGC	185	48.108	ATGGCCTTACTGGTAAACATTCCGCATTTTTCGGATGTGGTG	42	45.238	MALLVNIPHFSDVV	14	-5.4682	0.26875	0.0714286	0.00534286	0	[14-22]	outOfFrame	NA	0.0714286	NA	0.0714286	0.0714286	0.142857	0.214286	0.0714286	NA	NA	0.0714286	NA	NA	0.0714286	0.0714286	NA	NA	0.0714286	NA	0.0714286
EUK0215	-4.9298	0.502653	NS	ATGGCCGGGCAATGTACCTTGTGCGTATCGTTCTCAATCGAAGGAGGGTGTTGGCCCCTCGGAAGATGGGCGTATAGTGTTAGCTGCCTTGTAATTTTACGTTATGTGAACCGTTTTAAAACATCGTAAGTACGTGCTACGAAACAATGCCGGATCATCATCACCATCACCACTGAGCGGCCGC	184	49.457	ATGGCCGGGCAATGTACCTTGTGCGTATCGTTCTCAATCGAAGGAGGGTGTTGGCCCCTCGGAAGATGGGCGTATAGTGTTAGCTGCCTTGTAATTTTACGTTATGTGAACCGTTTTAAAACATCG	126	47.619	MAGQCTLCVSFSIEGGCWPLGRWAYSVSCLVILRYVNRFKTS	42	-8.25657	0.0731	0.0238095	0.00587143	0	[37+]	outOfFrame	0.047619	0.047619	0.047619	0.047619	0.0238095	0.0952381	0.0952381	0.0238095	0.0952381	0.047619	0.047619	0.0952381	0.0714286	NA	NA	0.0238095	0.0238095	0.119048	0.0238095	0.0238095
EUK0216	0.225848	0.0953007	NS	ATGGCCAGTCTATCTTGTAGATGGCTGGCCCGAGGGTATAGATTTGGTCTTAATGTATAGTGCCGTCTTATCCTTAGCTAGTCTGGCTGTCTTTCTATGCTCGTTCTGACGATGACTATGGGTATATTTGGGCTTTGTCTCTTGTGCATCTAATTCCATCATCACCATCACCACTGAGCGGCCGC	185	47.027	ATGGCCAGTCTATCTTGTAGATGGCTGGCCCGAGGGTATAGATTTGGTCTTAATGTA	57	45.614	MASLSCRWLARGYRFGLNV	19	-2.29319	0.212953	0.157895	0.00777895	0	[14-22]	outOfFrame	0.0526316	0.0526316	0.0526316	NA	0.0526316	0.157895	0.0526316	0.0526316	0.0526316	NA	0.105263	0.105263	0.157895	NA	NA	NA	NA	0.105263	NA	NA
EUK0217	-0.57466	7.83663e-10	DOWN	ATGGCCGGTTATCTCGGCTTCGTCTGGGGGTTTTTCTAATTGGCTGTGGTGTTTTGGCTGCTGTGGATCGAGGAGCTACCGGCCCGAGCTTGTCGTTGGGTTATTATTGCTAATCGCGCTTCTTGTCCCCTCCTATTTTGTCGCCAGTATGCGTGTCATCATCACCATCACCACTGAGCGGCCGC	185	54.054	ATGGCCGGTTATCTCGGCTTCGTCTGGGGGTTTTTC	36	55.556	MAGYLGFVWGFF	12	-4.23813	0.037625	0	0	0	[7-13]	outOfFrame	0.0833333	0.25	0.0833333	NA	0.0833333	0.0833333	0.0833333	NA	NA	NA	0.0833333	0.25	NA	NA	NA	NA	NA	NA	NA	NA
EUK0218	1.38419	8.50795e-21	UP	ATGGCCTCGCGGTTCGGTATTGCGACGTGGGTCTAGTGAGTAAGTTAGATCTCTGCTGTGAGTATTCATAGCATGATGTTTGTAGATTTCTGTTTTAATTATTGCTCGATGAAGATGATGCTGATAACTCATGGTTGGGGCTTTGGTGATTATACATCATCACCATCACCACTGAGCGGCCGC	183	44.809	ATGGCCTCGCGGTTCGGTATTGCGACGTGGGTC	33	63.636	MASRFGIATWV	11	-4.45812	0.5802	1	0.0084	0	[7-13]	inFrame	0.0909091	0.0909091	NA	0.0909091	0.0909091	NA	0.0909091	NA	NA	0.0909091	0.181818	0.0909091	0.0909091	NA	NA	NA	NA	0.0909091	NA	NA
EUK0219	1.79684	3.84638e-109	UP	ATGGCCAATCTTACTATATGAGAGGTGCTGTCTTTTGGATATCATTGCTTGAACTGTGCATGGGCGCAATGTCGTTACAAGATTCCTGTAGGCGTATTGCACCTGTGCGAGATTTGTTCTTCGCTGTTGTTGTTTCGACTGACTGGTGTTGGCGTCATCATCACCATCACCACTGAGCGGCCGC	184	48.37	ATGGCCAATCTTACTATA	18	33.333	MANLTI	6	-2.78803	0.8857	1	0.0031	0	[0-6]	outOfFrame	NA	NA	NA	0.166667	0.166667	0.166667	NA	0.166667	NA	0.166667	0.166667	NA	NA	NA	NA	NA	NA	NA	NA	NA
EUK0220	-3.40483	0.00782512	DOWN	ATGGCCCTGAACATAATGATCTAGCAATGCGGCTTCGCGGGGTGTGTTTGACGTTTAGTGTGTCCGTTGTCGTCAGCGCTTTGTTCTGAGTAGTTAGTGTTGTTTATGGTTTATTTGATATGTTTATGAAAGATAAGGTTTGCTCTTAATACGCTCCATCATCACCATCACCACTGAGCGGCCGC	185	44.865	ATGGCCCTGAACATAATGATC	21	42.857	MALNIMI	7	-4.85847	0.5667	1	0	0	[7-13]	outOfFrame	NA	NA	NA	0.285714	0.285714	0.142857	NA	0.142857	NA	NA	0.142857	NA	NA	NA	NA	NA	NA	NA	NA	NA
EUK0221	0.344208	2.24284e-05	UP	ATGGCCTTACGGAGGGCTTTAGTTTTTACCCGCCTTGAAAGTGTGGATTCCTTGGTGTGCTTCGTTGGTTGCGAAAGAGTTAATCTCGCCCTGCTGAATGGTTCCAACACTATTAGAAGGTCGGTGTTAGCAGTGGTTAGTTTCTATGAGGACCGCCATCATCACCATCACCACTGAGCGGCCGC	185	50.27	ATGGCCTTACGGAGGGCTTTAGTTTTTACCCGCCTTGAAAGTGTGGATTCCTTGGTGTGCTTCGTTGGTTGCGAAAGAGTTAATCTCGCCCTGCTGAATGGTTCCAACACTATTAGAAGGTCGGTGTTAGCAGTGGTTAGTTTCTATGAGGACCGCCATCATCACCATCACCAC	174	48.276	MALRRALVFTRLESVDSLVCFVGCERVNLALLNGSNTIRRSVLAVVSFYEDRHHHHHH	58	-8.11172	0.16709	0.12069	0.0751603	0	[37+]	outOfFrame	NA	0.0517241	0.0172414	0.0172414	0.0172414	0.137931	0.137931	0.0517241	0.0344828	0.0344828	0.0689655	0.0344828	0.12069	0.0344828	0.103448	NA	NA	0.0862069	0.0517241	NA
EUK0223	-5.37026	0.000157884	DOWN	ATGGCCTTACTGGGACTAGTTTTACTTATTTGAGTGCGTCACCGGGCTTTTCTGGTCTTTGGTCTCAATACGCCGCGGCCATATTGTGATGATGGAAGACTACCTCGTGTTGGGTCACTTAACCGAGGTTACCTGAGCGTGTAGTTTGGTTACGGTCATCATCACCATCACCACTGAGCGGCCGC	185	50.811	ATGGCCTTACTGGGACTAGTTTTACTTATT	30	36.667	MALLGLVLLI	10	-6.42536	0.0121	0	0	0	[7-13]	outOfFrame	NA	NA	NA	0.1	0.1	0.5	0.1	NA	NA	NA	0.1	0.1	NA	NA	NA	NA	NA	NA	NA	NA
EUK0224	-6.99287	0.147169	NS	ATGGCCTGATCTTTTGTGTTTTTGAAGTTGCGCTGCATGCATAAGTGTATATATACTTTATGCCGGTTGCTACTTCACCTCTGTGTCATCTGGACCAAGGTTACCTCAATTTGGGAGATAATGTTACGTTTTATGGTCGTAGTTTGGCTCCGAGTTCATCATCACCATCACCACTGAGCGGCCGC	185	44.865	ATGGCC	6	66.667	MA	2	NA	1	1	0.6712	1	[0-6]	outOfFrame	NA	NA	NA	NA	0.5	NA	NA	NA	NA	NA	0.5	NA	NA	NA	NA	NA	NA	NA	NA	NA
EUK0225	-3.10198	0.00516534	DOWN	ATGGCCCTTGATCTAAAAATGACTTGCAGAAGGAATGGATAGTTTTTCTCAGTCGGCTTGTACTCTGTTCCGATGTGGCTATTCGCGGGGGCCAACCTTGGTTATGTCAGCAGGTGCCGTTGAAAACAGCATTATTTTGTGCAACGAGGAGGACTACATCATCACCATCACCACTGAGCGGCCGC	185	49.189	ATGGCCCTTGATCTAAAAATGACTTGCAGAAGGAATGGA	39	41.026	MALDLKMTCRRNG	13	-1.475	0.798808	1	0.388115	0	[7-13]	outOfFrame	NA	NA	NA	NA	0.153846	0.153846	NA	0.0769231	0.0769231	0.0769231	0.0769231	0.0769231	0.153846	0.0769231	NA	NA	0.0769231	NA	NA	NA
EUK0226	1.47369	1.80216e-42	UP	TGGCCATGTAACGTTCGACTGATAAAGTTTCGTTGTCTAATTTAAGGCATTCCTTTGTACGTCTTGTACATTTGGCTGGTCTTGCTTTGCGGGTTGGCGTGTATTCCGTAGGATGTGTTTCTTCCGGTCTCTCGTGTCTTGTCATCATCACCATCACCACTGAGCGGCCGC	171	47.953	ATG	3	33.333	M	1	NA	1	1	0.6712	1	[0-6]	inFrame	NA	NA	NA	NA	1	NA	NA	NA	NA	NA	NA	NA	NA	NA	NA	NA	NA	NA	NA	NA
EUK0227	1.04401	6.04556e-16	UP	ATGGCCTGGAGCCCCTCATTTAGGTGTTCCGGTGTGGATTGTGGGGCGGCGAAGGCCCGGTAATATCAGTCATTTGGTGGTTCAAAGCTATATCCTGCTACGTTGTCCTCATTGTGATGCCTTTTCGTATCTCCCTCTTGGAGATTCTTATTTTTTCATCATCACCATCACCACTGAGCGGCCGC	185	50.27	ATGGCCTGGAGCCCCTCATTTAGGTGTTCCGGTGTGGATTGTGGGGCGGCGAAGGCCCGG	60	65	MAWSPSFRCSGVDCGAAKAR	20	-1.30725	0.43654	0.35	0.11434	0	[14-22]	outOfFrame	0.05	0.05	NA	NA	0.05	NA	0.05	NA	0.1	NA	0.2	0.1	0.1	0.05	NA	NA	0.05	0.15	NA	0.05
EUK0229	-0.593976	0.000934232	DOWN	ATGGCCTATGTATATAGTTGGGACGCGCTTGACCCCCTATTTTTTCGGTTCAATCCTTGGTGTGACATATCTCGGTGGGTTTTGTCGGCGGGGCGTGCAATTTTATTGCGGCTCCAAGCGGGTCCTGTTTGTATTCTACCGTCTTTAACAGTTCGCATCATCACCATCACCACTGAGCGGCCGC	184	51.087	ATGGCCTATGTATATAGTTGGGACGCGCTTGACCCCCTATTTTTTCGGTTCAATCCTTGGTGTGACATATCTCGGTGGGTTTTGTCGGCGGGGCGTGCAATTTTATTGCGGCTCCAAGCGGGTCCTGTTTGTATTCTACCGTCTTTAACAGTTCGCATCATCACCATCACCACTGAGCGGCCG	183	50.82	MAYVYSWDALDPLFFRFNPWCDISRWVLSAGRAILLRLQAGPVCILPSLTVRIITITTERP	61	-7.7523	0.0957885	0.0819672	0.0174459	0	[37+]	outOfFrame	0.0491803	0.0491803	0.0327869	0.0983607	0.0163934	0.131148	0.0655738	0.0163934	0.0327869	0.0655738	0.0819672	0.0327869	0.0983607	0.0491803	NA	0.0163934	NA	0.0655738	0.0163934	0.0819672
EUK0230	-6.10291	2.24459e-05	DOWN	ATGGCCGTATACGTCTGCGAGGGTACTAATGAATGAGATTTAGACTATGTGTGTAGTTAAATCCCTTGTCGGCACTGGCCAAATATTATAGCGCTCTGGTTCCGTCTGCTACACGTCTAAATTGTATCTAGGAGGAAACTGCATCCGGTGTTCAGTCATCATCACCATCACCACTGAGCGGCCGC	185	47.568	ATGGCCGTATACGTCTGCGAGGGTACTAATGAA	33	48.485	MAVYVCEGTNE	11	-4.51282	0.7951	1	0.2884	0	[7-13]	outOfFrame	NA	NA	0.0909091	NA	0.0909091	NA	0.181818	0.0909091	0.0909091	0.0909091	0.0909091	0.0909091	NA	NA	NA	NA	NA	NA	0.181818	NA
EUK0231	0.451637	0.000145425	UP	ATGGCCGGTCTATTATTGGCATGGGATGTGGCGGGGGTCTGGTTCATGCTCGGTCGGATTATCCCAAGGCCTTCGGCTTGCCAATCTTCCCTGTTTTTTCTGGATAGAAATTGGTGCTGTCGGCGTTAATGGTTAAGACCTTATGAGCTTGGTTGCCATCATCACCATCACCACTGAGCGGCCGC	185	52.432	ATGGCCGGTCTATTATTGGCATGGGATGTGGCGGGGGTCTGGTTCATGCTCGGTCGGATTATCCCAAGGCCTTCGGCTTGCCAATCTTCCCTGTTTTTTCTGGATAGAAATTGGTGCTGTCGGCGT	126	53.175	MAGLLLAWDVAGVWFMLGRIIPRPSACQSSLFFLDRNWCCRR	42	-7.44313	0.0851	0	0.00792381	0	[37+]	outOfFrame	0.0714286	0.0714286	NA	0.047619	0.047619	0.142857	0.047619	0.0238095	0.0714286	NA	0.0952381	0.0714286	0.119048	0.047619	NA	0.0238095	NA	0.0714286	NA	0.047619
EUK0232	0.259151	0.352089	NS	ATGGCCTTGGTACACTAACAACGCGGGAGTGATAGGCGGGACGCGCCTGTTGCTGTGGCAGGTACTACTATGACGAGCCGGGTGCTTGTTGATACTACGTTTGTAGTTTTGGCGTTTATAGTCGGGCTGGTAGTTAGTGCATGGTCGTGCTGATGGCATCATCACCATCACCACTGAGCGGCCGC	185	54.595	ATGGCCTTGGTACAC	15	53.333	MALVH	5	-2.43897	0.9731	1	0.0138	0	[0-6]	outOfFrame	NA	NA	NA	NA	0.2	0.2	0.2	NA	NA	NA	0.2	NA	NA	NA	0.2	NA	NA	NA	NA	NA
EUK0233	1.08099	2.62446e-12	UP	ATGGCCACATTCGATCCTACTATCTTATGGTAAGAATCCCGAGGTTTAGTATCCAGGCTTGCGGTGTATGCCTAGGGTATTTGAGCATGTCTTCGTTTTTGGTATTTCGGCTGCAGCTTCATGTTATTTAGCTGGTGAAAGCTAGAAAGGTCGCTACATCATCACCATCACCACTGAGCGGCCGC	185	47.027	ATGGCCACATTCGATCCTACTATCTTATGG	30	43.333	MATFDPTILW	10	-3.71122	0.7573	1	0.0141	0	[7-13]	outOfFrame	0.1	0.1	NA	0.1	0.1	0.1	NA	NA	NA	0.2	0.1	NA	NA	0.1	NA	NA	NA	NA	NA	0.1
EUK0234	-0.461789	6.67663e-06	DOWN	TGGCCCGTAGTGTTGTTAGTTTGTATTTCTGATCAAGATCCTATGGTTCCGGTCCTTTGCCCTGAACTTCCCTTTTACAAGGCGTCGTTTGAGGGTCCCAGTGATTATGTGTGGGCGTTACCTAAGTAGTTTGCATTTGTCTTTAATGATTCGGCCATCATCACCATCACCACTGAGCGGCCGC	184	47.826	ATGGTTCCGGTCCTTTGCCCTGAACTTCCCTTTTACAAGGCGTCGTTTGAGGGTCCCAGTGATTATGTGTGGGCGTTACCTAAG	84	51.19	MVPVLCPELPFYKASFEGPSDYVWALPK	28	-3.59552	0.257279	0.214286	0.0284607	0	[23-36]	outOfFrame	0.0357143	0.0714286	0.0714286	NA	0.0357143	0.107143	0.107143	NA	0.0357143	NA	0.0714286	0.0357143	NA	0.0357143	NA	NA	0.0714286	0.0714286	0.0714286	0.178571
EUK0236	-1.59241	2.36268e-11	DOWN	ATGGCCAGTCAACTTTCATTGCGTAAGTTCGGGGTGCTGGCCATCTTGGATGACGTTTTACTTCATGGGGGGCTGGCTATTCCTATTTTTGCAGTTACCTTTCTCTTCCGTGCTTTTGTTGCCTTTTGTTGAAAATATTCCATGGTTGTGGGCCTGCATCATCACCATCACCACTGAGCGGCCGC	185	48.649	ATGGCCAGTCAACTTTCATTGCGTAAGTTCGGGGTGCTGGCCATCTTGGATGACGTTTTACTTCATGGGGGGCTGGCTATTCCTATTTTTGCAGTTACCTTTCTCTTCCGTGCTTTTGTTGCCTTTTGT	129	46.512	MASQLSLRKFGVLAILDDVLLHGGLAIPIFAVTFLFRAFVAFC	43	-9.32953	0.0451977	0.0232558	0.00179535	0	[37+]	outOfFrame	NA	0.139535	NA	0.0697674	0.0232558	0.186047	0.0930233	NA	0.0232558	0.0232558	0.139535	0.0697674	0.0465116	0.0465116	0.0232558	0.0232558	0.0232558	0.0465116	NA	0.0232558
EUK0237	-0.362056	0.000640075	DOWN	ATGGCCTATCTGACCTATTACAAGTGTCGTAAACTGTGTCGGATTTCTCTACTGATCTTTTCATCAGGCACATGTAAAGAGGTGGGGTCAGTCTGGGTTGTTGCTCGTTGTTTTGGGTTCGTATACTTCACGGTGTGTCCTTGGTATTCCGGGGCCATCACACCATCACCACTGAGCGGCCGC	183	49.727	ATGGCCTATCTGACCTATTACAAGTGTCGTAAACTGTGTCGGATTTCTCTACTGATCTTTTCATCAGGCACATGTAAAGAGGTGGGGTCAGTCTGGGTTGTTGCTCGTTGTTTTGGGTTCGTATACTTCACGGTGTGTCCTTGGTATTCCGGGGCCATCACACCATCACCACTGAGCGGCCGC	183	49.727	MAYLTYYKCRKLCRISLLIFSSGTCKEVGSVWVVARCFGFVYFTVCPWYSGAITPSPLSGR	61	-11.1641	0.0919869	0.0819672	0.0143	0	[37+]	inFrame	0.0327869	0.0655738	0.0819672	0.0491803	0.0163934	0.0819672	0.0983607	NA	0.0819672	0.0655738	0.0491803	0.0819672	0.0655738	NA	NA	NA	0.0491803	0.114754	0.0163934	0.0491803
EUK0238	-3.44733	6.90179e-23	DOWN	ATGGCCGGGCTGCAACTCCTGTTTTCGACAGCTTTTGGCCTTCTCTTCAGCGTCTATTGGGTTGTCGTTTTGTAGAAGATTATACCACGATTTGATAGAGCCTTAGTTTTTTTTGCTCTGGTTTTACTGTGTTTTTGGGGCTCGCCTGTGTTATCTCATCATCACCATCACCACTGAGCGGCCGC	185	47.027	ATGGCCGGGCTGCAACTCCTGTTTTCGACAGCTTTTGGCCTTCTCTTCAGCGTCTATTGGGTTGTCGTTTTG	72	51.389	MAGLQLLFSTAFGLLFSVYWVVVL	24	-12.7166	0.0214208	0	0.000225	0	[23-36]	outOfFrame	0.0416667	0.125	0.0416667	NA	0.0416667	0.25	0.166667	NA	NA	0.0416667	0.0833333	0.0833333	NA	NA	NA	0.0416667	NA	0.0833333	NA	NA
EUK0239	1.40581	9.86686e-31	UP	ATGGCCTGATGTTCGTAGGTCGGCCTGAGGGTAGAGTGTGGGTCCTTCGCTTCTGCTCCTTGCGGTCCTAGTCTTGTGTCGGCTGTCGGGCTGACGTTTTGTTTACATCGCTGACTGTTATGTAGAGTCCTGTTATTGGCTGGGTTTCTATGGGTCCATCATCACCATCACCACTGAGCGGCCGC	185	54.595	ATGGCC	6	66.667	MA	2	NA	1	1	0.6712	1	[0-6]	outOfFrame	NA	NA	NA	NA	0.5	NA	NA	NA	NA	NA	0.5	NA	NA	NA	NA	NA	NA	NA	NA	NA
EUK0240	-0.688952	0.00426413	DOWN	ATGGCCGTTATGAGTGGTCCTGCGTAGCTACGTACTTAAGTTAGTAGTTTCTCAGGAAGGGCTTGTTGCAAGGTCTCGCTGCTACTGTTAGAGTCGTTGTTCGTGTGTTTTATATAGTTGTTTTCCGGGGCCTTCGTCGGTGTCTATTATGGTCTTCATCATCACCATCACCACTGAGCGGCCGC	185	48.649	ATGGCCGTTATGAGTGGTCCTGCG	24	58.333	MAVMSGPA	8	-1.86088	0.9369	1	0.1528	0	[7-13]	outOfFrame	NA	NA	NA	NA	0.25	NA	0.125	NA	NA	NA	0.25	0.125	NA	NA	NA	NA	NA	0.125	NA	0.125
EUK0241	-2.91323	NA	NS	ATGGCCATTGTGTATCGGGCCTTTTTTCATTTGCCCATAGTGTCGGCCACTTTCATGTGGGTACTGGGTACGATTCCACTTGATTTGTGGCCTACAACCTTGGTGTCGTCTTTCTTTACGTTTAGGACGGGGTCTGGCTTATTCTGGCACCGGGGGCATCATCACCATCACCACTGAGCGGCCGC	185	52.432	ATGGCCATTGTGTATCGGGCCTTTTTTCATTTGCCCATAGTGTCGGCCACTTTCATGTGGGTACTGGGTACGATTCCACTTGATTTGTGGCCTACAACCTTGGTGTCGTCTTTCTTTACGTTTAGGACGGGGTCTGGCTTATTCTGGCACCGGGGGCATCATCACCATCACCAC	174	50.575	MAIVYRAFFHLPIVSATFMWVLGTIPLDLWPTTLVSSFFTFRTGSGLFWHRGHHHHHH	58	-9.18927	0.0949983	0.0862069	0.0141138	0	[37+]	outOfFrame	0.0517241	0.12069	0.0172414	0.0517241	0.0344828	0.103448	0.0689655	NA	NA	0.103448	0.0517241	0.0689655	0.0517241	0.0172414	0.137931	NA	NA	0.0689655	NA	0.0517241
EUK0242	1.00882	1.38169e-42	UP	ATGGCCGTTGTTACGAGGTATATTGGGGGGTCGCTCAAAGTAGTGTCTTTGTCAATTACGACAAACCTCGCTGGGAGGAAACTTGTTGCCGTTTGGCCCTGGAGCGACCCAGAGGTTTCGCGTTATGTTAGGCTGTCAGAATTTCTGTTCTGTCCTCATCATCACCATCACCACTGAGCGGCCGC	185	51.892	ATGGCCGTTGTTACGAGGTATATTGGGGGGTCGCTCAAAGTAGTGTCTTTGTCAATTACGACAAACCTCGCTGGGAGGAAACTTGTTGCCGTTTGGCCCTGGAGCGACCCAGAGGTTTCGCGTTATGTTAGGCTGTCAGAATTTCTGTTCTGTCCTCATCATCACCATCACCAC	174	50	MAVVTRYIGGSLKVVSLSITTNLAGRKLVAVWPWSDPEVSRYVRLSEFLFCPHHHHHH	58	-8.37206	0.124841	0.0862069	0.0573845	0	[37+]	outOfFrame	0.0344828	0.0344828	0.0344828	0.0344828	0.0172414	0.103448	0.137931	0.0172414	0.0172414	0.0517241	0.0517241	0.0517241	0.0689655	0.0172414	0.103448	NA	0.0344828	0.103448	0.0344828	0.0517241
EUK0243	-7.45045	5.77532e-07	DOWN	ATGGCCAACTACTTGTGCGTTGCTGGTGTTATGTCTTTCAGAGTTTAGATTCATCCGTGCACCGGTTCGGGTCAAGTATCGCGGAACTTTTGCTTACCGGGCTTCTCCTCACTGTACGATGCGCGGTGTAGTTATTCGTCCAGGTTTGACTTGCTGCATCATCACCATCACCACTGAGCGGCCGC	185	51.892	ATGGCCAACTACTTGTGCGTTGCTGGTGTTATGTCTTTCAGAGTT	45	44.444	MANYLCVAGVMSFRV	15	-4.59093	0.136373	0	0.00250667	0	[14-22]	outOfFrame	NA	0.0666667	0.0666667	NA	0.133333	0.0666667	0.2	0.0666667	0.0666667	NA	0.133333	0.0666667	0.0666667	NA	NA	NA	NA	0.0666667	NA	NA
EUK0244	0.995156	6.67663e-06	UP	ATGGCCACGATGAGACGCTCTTCGGCGTCGCAGCAGCTGCGTGATCGAGGCTGTTTCAGTTACAGGTCATGTTCCGACTTTGGGGTGTGATTTGGTAAGGGTTAATAATTGCACCTACTGTCATTTGACTAACGTTTTATCAACCGTACAATTGCCATCATCACCATCACCACTGAGCGGCCGC	184	50	ATGGCCACGATGAGACGCTCTTCGGCGTCGCAGCAGCTGCGTGATCGAGGCTGTTTCAGTTACAGGTCATGTTCCGACTTTGGGGTG	87	57.471	MATMRRSSASQQLRDRGCFSYRSCSDFGV	29	-3.09952	0.502862	0.448276	0.303048	0.241379	[23-36]	outOfFrame	NA	0.0689655	0.0344828	NA	0.0689655	0.0344828	0.0344828	NA	0.0689655	0.0344828	0.0689655	0.0689655	0.172414	0.0689655	NA	0.0689655	NA	0.206897	NA	NA
EUK0245	1.00821	1.70019e-34	UP	ATGGCCTGATCTCGTAGGTACACGTACCGTGCTGGGTGATCTAAACTCTCTGACTGGCACAATCCAAACCTCTACATCTCATTTTATTCGAGATAGAGGGGGATTCAAAACGTATGTTGTTATTCTTGCACGTCTGGTTGGATGTCTTTATGTCCTCATCATCACCATCACCACTGAGCGGCCGC	185	47.027	ATGGCC	6	66.667	MA	2	NA	1	1	0.6712	1	[0-6]	outOfFrame	NA	NA	NA	NA	0.5	NA	NA	NA	NA	NA	0.5	NA	NA	NA	NA	NA	NA	NA	NA	NA
EUK0246	1.3937	7.02067e-14	UP	ATGGCCTTGAATTGGAGTTAAGTAATGCTTGGCCTATGAGTTCTCTGATGTCCTTTTTTCTGTCGTTATTGATTCCGTTAGTATCAGGTGGGTGATCCGGTCTGTCGTCTCAGCTCTGCTTGCGTTCTGTCCGGCGCTTATGTTATGGCTGGTTGACATCATCACCATCACCACTGAGCGGCCGC	185	49.189	ATGGCCTTGAATTGGAGT	18	44.444	MALNWS	6	-1.31402	0.9562	1	0.0059	0	[0-6]	outOfFrame	0.166667	NA	NA	NA	0.166667	0.166667	NA	0.166667	NA	NA	0.166667	NA	NA	NA	NA	NA	NA	0.166667	NA	NA
EUK0247	-0.393128	0.000104652	DOWN	ATGGCCAGTGTCGTTCATATGAACGATACTCGAGGCTGTGTAGGGGCTGGGTCTCTTGCGGGTCTTCCCCAGTTCCGACTTCTCTTATATTCTACGTCGCGCACTATGGTACTTTTTGTGGCCAAGTTGGAATACCTTGGATGCTTGGTTGGTTATCACATCACCATCACCACTGAGCGGCCGC	184	51.63	ATGGCCAGTGTCGTTCATATGAACGATACTCGAGGCTGTGTAGGGGCTGGGTCTCTTGCGGGTCTTCCCCAGTTCCGACTTCTCTTATATTCTACGTCGCGCACTATGGTACTTTTTGTGGCCAAGTTGGAATACCTTGGATGCTTGGTTGGTTATCACATCACCATCACCACTGAGCGGCCG	183	51.366	MASVVHMNDTRGCVGAGSLAGLPQFRLLLYSTSRTMVLFVAKLEYLGCLVGYHITITTERP	61	-8.30388	0.160723	0.131148	0.0680738	0	[37+]	outOfFrame	NA	0.0327869	0.0491803	0.0327869	0.0491803	0.147541	0.0983607	0.0163934	0.0327869	0.0983607	0.0655738	0.0983607	0.0655738	0.0163934	0.0327869	0.0163934	0.0163934	0.0655738	0.0327869	0.0327869
EUK0248	-6.14964	0.0357811	DOWN	ATGGCCGGGGGTGGGAGATTAGGTTGTACGCTTTCACACTTTTTCGGCTCTTTTTCGTTTGGTGAGACTCTCCAATTAACTGTACACGGCGCACACCACGCGTGTTCTAATGTTGCGCGGAACTCTGGTAATTCGTATCTTCGTTTGCTTCCGTTACATCATCACCATCACCACTGAGCGGCCGC	185	50.811	ATGGCCGGGGGTGGGAGATTAGGTTGTACGCTTTCACACTTTTTCGGCTCTTTTTCGTTTGGTGAGACTCTCCAATTAACTGTACACGGCGCACACCACGCGTGTTCTAATGTTGCGCGGAACTCTGGTAATTCGTATCTTCGTTTGCTTCCGTTACATCATCACCATCACCAC	174	48.851	MAGGGRLGCTLSHFFGSFSFGETLQLTVHGAHHACSNVARNSGNSYLRLLPLHHHHHH	58	-4.21124	0.2835	0.224138	0.207022	0	[37+]	outOfFrame	NA	0.0689655	0.0172414	NA	0.0172414	0.137931	0.0344828	0.0517241	0.0344828	0.0517241	0.0689655	0.137931	0.0517241	NA	0.172414	0.0172414	NA	0.103448	0.0172414	0.0172414
EUK0249	-0.621188	0.472398	NS	ATGGCCTGCAAGCAAGTGATGCCCGTTTTGCAGCGGTGTGTTGGCGTTAATTCATAGTATTTCGGAGGTTGCGTTTGTTTCTCTTTAATAGATCGTCATAACGCAATCGCTCTTTAGCGGTAATGGAAAGAGGTCGATGTGTGAAGCAATGGTCTCATCATCACCATACCACTGAGCGGCCGC	183	47.541	ATGGCCTGCAAGCAAGTGATGCCCGTTTTGCAGCGGTGTGTTGGCGTTAATTCA	54	51.852	MACKQVMPVLQRCVGVNS	18	-2.96742	0.381744	0.277778	0.0616278	0	[14-22]	inFrame	NA	NA	NA	NA	0.111111	0.0555556	0.222222	0.0555556	0.111111	NA	0.0555556	0.0555556	0.0555556	NA	NA	0.111111	0.0555556	0.0555556	NA	0.0555556
EUK0250	-2.32852	0.0186328	DOWN	ATGGCCGTGTGGCATGCATCGGACTTAGTGTCAGGGTGCGGATGCCAGTGGGGCTCCCACCGTACAGAGGATGCATTGCTATAGGTGAGTTTGATTAGTTTTCGTTGTGATTACCGTCCCTTGGGGATGGGCACGGGTGCTTTTGTAACTCATATCCATCATCACCATCACCACTGAGCGGCCGC	185	54.054	ATGGCCGTGTGGCATGCATCGGACTTAGTGTCAGGGTGCGGATGCCAGTGGGGCTCCCACCGTACAGAGGATGCATTGCTA	81	59.259	MAVWHASDLVSGCGCQWGSHRTEDALL	27	-2.92983	0.349463	0.296296	0.123404	0	[23-36]	outOfFrame	0.0740741	NA	NA	NA	0.037037	0.111111	0.0740741	NA	0.0740741	0.037037	0.111111	0.111111	0.037037	0.0740741	0.0740741	0.037037	NA	0.111111	0.037037	NA
EUK0251	-4.07184	0.000428085	DOWN	ATGGCCTGCGGTCCCGGATTGATGGGGTTGGTCAGTTCTCTACGCCTGATGATAGTGCAGGTTCTCGCTTGGGTCAGCCGGGTGCGCCATTTGATTCGGAGGGTCATAACGTAGTTGCCACGGGCATCGAATCTAATGTTGCTTTGATTGCGGATTCATCATCACCATCACCACTGAGCGGCCGC	185	55.135	ATGGCCTGCGGTCCCGGATTGATGGGGTTGGTCAGTTCTCTACGCCTGATGATAGTGCAGGTTCTCGCTTGGGTCAGCCGGGTGCGCCATTTGATTCGGAGGGTCATAACG	111	57.658	MACGPGLMGLVSSLRLMIVQVLAWVSRVRHLIRRVIT	37	-12.626	0.131535	0.135135	0.0112324	0	[37+]	outOfFrame	0.027027	NA	NA	0.0810811	0.0810811	0.162162	0.162162	NA	0.027027	0.027027	0.0540541	0.0810811	0.135135	NA	0.027027	0.027027	NA	0.0810811	NA	0.027027
EUK0252	-2.72451	0.281626	NS	ATGGCCGATTTTTTCTGCCCTGTTAGGGGACATTGGTCACAACTCGTCCTTGAGAATATTTGGAATGTTATAAGTCTCGTCGATTTTATTGTCGCTCTGATGTAACGCGTGAGAATTTGTGCCTTGCTAAGTCGTCGTTTCATCCGGCGTTGTTTCATCATCACCATCACCACTGAGCGGCCGC	184	46.739	ATGGCCGATTTTTTCTGCCCTGTTAGGGGACATTGGTCACAACTCGTCCTTGAGAATATTTGGAATGTTATAAGTCTCGTCGATTTTATTGTCGCTCTGATG	102	42.157	MADFFCPVRGHWSQLVLENIWNVISLVDFIVALM	34	-13.6114	0.0848765	0.0294118	0.00439412	0	[23-36]	outOfFrame	0.0588235	0.0882353	NA	0.0882353	0.0588235	0.117647	0.147059	0.0588235	0.0294118	NA	0.0588235	0.0294118	0.0294118	0.0588235	0.0294118	0.0294118	NA	0.0588235	0.0294118	0.0294118
EUK0253	1.01989	1.10649e-26	UP	ATGGCCACCCCCAGTCTCGATGATTGATCTTGACCTTGCCTTAGTAGGTTTAGTCTATCGCTTCAGGCATCTAATATTTGGGTGGTAACCATAAGTTATAGCCTTAGAGTAGCACATTTAGTAGTATAAATCGTTGTGGTAGTTTGGGACTTTACTCATCATCACCATCACCACTGAGCGGCCGC	185	44.324	ATGGCCACCCCCAGTCTCGATGAT	24	58.333	MATPSLDD	8	2.41934	0.9994	1	0.9762	1	[7-13]	outOfFrame	NA	NA	NA	NA	0.125	0.125	NA	NA	NA	0.125	0.125	NA	NA	0.25	NA	NA	NA	0.125	NA	0.125
EUK0254	-5.41616	0.00070697	DOWN	ATGGCCTCGTCGATTTCTATTTTCGGGAGGATTGGACACCGGTGCGGAGGTTCATAACGTATCCGGGCTCCCCTGGTTCCTCTTGTGAAATCATTTTTGGGTTTGGGCCTTGTTATATGAAGGTTGGCTATTGTGTGACTGTTATTCTGTATCGGTCATCATCACCATCACCACTGAGCGGCCGC	185	49.73	ATGGCCTCGTCGATTTCTATTTTCGGGAGGATTGGACACCGGTGCGGAGGTTCA	54	53.704	MASSISIFGRIGHRCGGS	18	-4.16842	0.625456	0.777778	0.233511	0	[14-22]	outOfFrame	NA	0.0555556	NA	0.166667	0.0555556	NA	NA	NA	0.0555556	NA	0.0555556	0.222222	0.111111	NA	0.0555556	NA	NA	0.222222	NA	NA
EUK0255	1.01853	7.04083e-14	UP	ATGGCCTGCGCTGAGTGCCTGCGAGTTTCAAACGTACCGATAGTTTCGGTCAACGGTAAAGGGATTGAGGAGTATGATAATCGGAATTTCATTAGTCCGTTGTTTCTCTCGCCTCGTTCGCAGCAGTCTCAAACGTTGTATGTGTGTGGTTTGGGCATCATCACCATCACCACTGAGCGGCCGC	184	50.543	ATGGCCTGCGCTGAGTGCCTGCGAGTTTCAAACGTACCGATAGTTTCGGTCAACGGTAAAGGGATTGAGGAGTATGATAATCGGAATTTCATTAGTCCGTTGTTTCTCTCGCCTCGTTCGCAGCAGTCTCAAACGTTGTATGTGTGTGGTTTGGGCATCATCACCATCACCACTGAGCGGCCG	183	50.273	MACAECLRVSNVPIVSVNGKGIEEYDNRNFISPLFLSPRSQQSQTLYVCGLGIITITTERP	61	-7.59274	0.247398	0.131148	0.147825	0	[37+]	outOfFrame	NA	0.0327869	0.0327869	0.0983607	0.0163934	0.0819672	0.0819672	0.0655738	0.0491803	0.0655738	0.0327869	0.0655738	0.0655738	0.0163934	NA	0.0491803	0.0163934	0.0983607	0.0655738	0.0655738
EUK0256	-0.011577	0.918132	NS	ATGGCCTTGACACGGTGGGTTTGTGTTGCGACTGCAACTTGAGACGCTGACACGTAATTAGGGTTTTTCTAGATATCCGCATGGGACTTCTTTTGTTCTTCCGGCTGGTCCCTCTCTGCGTATATGTGCTTTCGTTTATTTTCTTGGCAGCGACTGCATCATCACCATCACCACTGAGCGGCCGC	185	50.27	ATGGCCTTGACACGGTGGGTTTGTGTTGCGACTGCAACT	39	53.846	MALTRWVCVATAT	13	-4.98006	0.540746	1	0.0526769	0	[7-13]	outOfFrame	0.0769231	NA	NA	NA	0.0769231	0.0769231	0.153846	NA	0.0769231	0.230769	0.230769	NA	0.0769231	NA	NA	NA	NA	NA	NA	NA
EUK0257	-2.93549	0.123985	NS	ATGGCCGTGATTGTTTGTCTGGTTCCCCCGGGGGTTGGTGGGAATAGCCTTCTCGTTTGGGTTTTTATGCGTTCTTATTCTCTGTTGTATGTCCTAACCGCAAATCTGACTGTGTGGAATGGGTTGCCGTAAGTCTTTTTTTCGCGGTGTCTTCGACATCATCACCATCACCACTGAGCGGCCGC	185	50.27	ATGGCCGTGATTGTTTGTCTGGTTCCCCCGGGGGTTGGTGGGAATAGCCTTCTCGTTTGGGTTTTTATGCGTTCTTATTCTCTGTTGTATGTCCTAACCGCAAATCTGACTGTGTGGAATGGGTTGCCG	129	49.612	MAVIVCLVPPGVGGNSLLVWVFMRSYSLLYVLTANLTVWNGLP	43	-13.3532	0.0836512	0.0232558	0.0061907	0	[37+]	outOfFrame	0.0465116	0.0232558	0.0465116	0.0232558	0.0465116	0.186047	0.186047	0.0697674	0.0232558	0.0465116	0.0465116	0.0930233	0.0232558	NA	NA	NA	NA	0.0697674	NA	0.0697674
EUK0258	-0.850891	2.73954e-05	DOWN	ATGGCCTGGGTCGGGTTTTTCTACTCCTTTGGGTAAAGCAATGGTGCCTCTCCTTGCCCTGATAATCGCTGGTGTGCCAAGAGTTTGAAATATGAATTACATAGTGCCGTTGTCCTATGTGGACTTACTTGTTATCTGTGGTACGTCCTCTGGCTGCATCATCACCATCACCACTGAGCGGCCGC	185	49.73	ATGGCCTGGGTCGGGTTTTTCTACTCCTTTGGG	33	54.545	MAWVGFFYSFG	11	-4.00618	0.0909	0	0	0	[7-13]	outOfFrame	0.0909091	0.272727	0.0909091	NA	0.0909091	NA	0.0909091	NA	NA	NA	0.0909091	0.181818	NA	NA	NA	NA	NA	0.0909091	NA	NA
EUK0259	-1.44078	0.012088	DOWN	ATGGCCAAGGGAAGGTTAATTTGCGGTTCGCCTTGTTTTTCCTGTGCGCGCGGTCTTTTGTGGATGGCGTGGTGTCTAGGTATCTGGACCCGGTGTGATTCCTGTGCTGACGCCTGGCGATCATCGTCTGGATTTTGCTTTCAGGCTTCTTATGCCCATCATCACCATCACCACTGAGCGGCCGC	185	54.595	ATGGCCAAGGGAAGGTTAATTTGCGGTTCGCCTTGTTTTTCCTGTGCGCGCGGTCTTTTGTGGATGGCGTGGTGTCTAGGTATCTGGACCCGGTGTGATTCCTGTGCTGACGCCTGGCGATCATCGTCTGGATTTTGCTTTCAGGCTTCTTATGCCCATCATCACCATCACCAC	174	52.874	MAKGRLICGSPCFSCARGLLWMAWCLGIWTRCDSCADAWRSSSGFCFQASYAHHHHHH	58	-5.44065	0.0777897	0.0517241	0.00747241	0	[37+]	outOfFrame	0.0689655	0.0517241	0.0172414	0.0344828	0.0344828	0.0689655	NA	NA	0.12069	0.0172414	0.12069	0.0862069	0.0689655	0.0344828	0.103448	0.0172414	0.0172414	0.12069	NA	0.0172414
EUK0261	-2.33537	0.198484	NS	ATGGCCGGTGTGGGACTGGGCCTTGCACCTTCGTGGCACAGACAGTTATGTATTTAACGGCAACCACAGTTTAAGGATATCTGTTATGAGGAAAGTCTCTTGAGTTTGTTCTGGGTGAACGGTTCGACCGCGAGTCGGTGCTGGTGGAGGATGGTTCATCACACCATCACCACTGAGCGGCCGC	184	53.261	ATGGCCGGTGTGGGACTGGGCCTTGCACCTTCGTGGCACAGACAGTTATGTATT	54	55.556	MAGVGLGLAPSWHRQLCI	18	-1.36591	0.379228	0.333333	0.0414444	0	[14-22]	outOfFrame	0.0555556	NA	NA	0.0555556	0.0555556	0.166667	0.0555556	NA	0.0555556	NA	0.111111	0.166667	0.0555556	NA	0.0555556	0.0555556	NA	0.0555556	NA	0.0555556
EUK0262	1.52622	0.0681602	NS	ATGGCCTTTGTCCTAGGTTGCTAGCACGGAGAGCAGGTCTATATTAGTTAGTCGGTGAGGTCATTTTTCTCGAGTTTGCGTTATCATTGCGACTTTGCGGGTTTTCGCTAGTAGCTGGTGACTTAGTTTAGGTTATACGGATCAGGTTAGTTATTCCATCATCACCATCACCACTGAGCGGCCGC	185	47.027	ATGGCCTTTGTCCTAGGTTGC	21	52.381	MAFVLGC	7	-3.3282	0.687	1	0.0018	0	[7-13]	outOfFrame	NA	0.142857	NA	NA	0.142857	0.142857	0.142857	NA	0.142857	NA	0.142857	0.142857	NA	NA	NA	NA	NA	NA	NA	NA
EUK0263	-0.0815685	0.531499	NS	ATGGCCTGGCGCTCCGGTTCGTTGTGAGATACCGATTCATCAGAGTGTGTTCGACTGCCGTCTTACTATTTGTTGGTCTATTTTGCGCATTGAATCTGTCATGACCACGGGATGTATTTATCACGCAGCCGTATTTGTGTTTTGTCGCGATTTTGTCATCATCACCATCACCACTGAGCGGCCGC	185	48.649	ATGGCCTGGCGCTCCGGTTCGTTG	24	66.667	MAWRSGSL	8	0.646973	0.9423	1	0.0543	0	[7-13]	outOfFrame	0.125	NA	NA	NA	0.125	0.125	NA	NA	NA	NA	0.125	0.125	0.125	NA	NA	NA	NA	0.25	NA	NA
EUK0264	-6.63471	0.00301482	DOWN	ATGGCCTCAGTTGTTACCTATCGGGCATTTGATTCTACGATACGTGTTGTAAAATCCCGACTTTTCGGCCTTCGTCTAATTGCTGTGGTATGGCTTAGTAATTTTTTTTTTCGATATTCTAATTATGCTTTTTTTTTTCAGCTTGTGTTTTCTAGTCATCATCACCATCACCACTGAGCGGCCGC	185	40	ATGGCCTCAGTTGTTACCTATCGGGCATTTGATTCTACGATACGTGTTGTAAAATCCCGACTTTTCGGCCTTCGTCTAATTGCTGTGGTATGGCTTAGTAATTTTTTTTTTCGATATTCTAATTATGCTTTTTTTTTTCAGCTTGTGTTTTCTAGTCATCATCACCATCACCAC	174	37.356	MASVVTYRAFDSTIRVVKSRLFGLRLIAVVWLSNFFFRYSNYAFFFQLVFSSHHHHHH	58	-16.0751	0.0669621	0.0517241	0.0051	0	[37+]	outOfFrame	0.0172414	0.155172	0.0517241	0.0344828	0.0172414	0.0862069	0.12069	0.0344828	NA	0.0344828	0.0689655	0.0172414	0.0862069	0.0172414	0.103448	0.0172414	0.0172414	0.12069	NA	NA
EUK0266	-2.72139	NA	NS	ATGGCCTGCAGATCTTAGGTTGGGGTGGTGCTATTTTAGGGAGTTACCTGGGTCGGTGATGGTAATCTTCGGAGTCGCTTGGTAGCTTTCTTTCCCGCTCCGTTTTCGATTATCATGGGGATGTTTACAACTGAATGTCTTGTTCAGTACGGTAGTCATCATCACCATCACCACTGAGCGGCCGC	185	49.73	ATGGCCTGCAGATCT	15	53.333	MACRS	5	0.332407	1	1	0.977	1	[0-6]	outOfFrame	NA	NA	NA	NA	0.2	NA	NA	NA	0.2	NA	0.2	NA	0.2	NA	NA	NA	NA	0.2	NA	NA
EUK0267	-3.38486	4.44341e-15	DOWN	ATGGCCTCTAAAGTGGTATTGAGGTTTGGCTGCTTTAAACTTCACCTTAGGTGACAGTGTGATCTTGCGTGCGGGTAATCGTTATGTGGTGCGTTAGTGTGCTATTGTGGATCTTGTTATGTCGTCACGCACTCTGTAATAGTCGGAGCCAACTTGCATCATCACCATCACCACTGAGCGGCCGC	185	48.649	ATGGCCTCTAAAGTGGTATTGAGGTTTGGCTGCTTTAAACTTCACCTTAGG	51	43.137	MASKVVLRFGCFKLHLR	17	-4.40511	0.181324	0.0588235	0.0063	0	[14-22]	outOfFrame	NA	0.117647	NA	NA	0.0588235	0.176471	0.117647	NA	0.0588235	NA	0.0588235	0.0588235	0.117647	NA	0.0588235	NA	0.117647	0.0588235	NA	NA
EUK0268	1.02618	5.56119e-29	UP	ATGGCCGGTGTAGATCTTTCTTTGCGCTCTCTGTATGGCTTGTATGTATCTCGTCCAGAGTGCTACGGCAATGCGGTTCTTTTCATTTCGGACTACAATATTTTAGTATCACGGTATACTAGTTCCTGTCAATTCGCGGCTTTCGTATGCGTTTAGCATCATCACCATCACCACTGAGCGGCCGC	185	47.027	ATGGCCGGTGTAGATCTTTCTTTGCGCTCTCTGTATGGCTTGTATGTATCTCGTCCAGAGTGCTACGGCAATGCGGTTCTTTTCATTTCGGACTACAATATTTTAGTATCACGGTATACTAGTTCCTGTCAATTCGCGGCTTTCGTATGCGTT	153	44.444	MAGVDLSLRSLYGLYVSRPECYGNAVLFISDYNILVSRYTSSCQFAAFVCV	51	-9.37558	0.0618059	0.0196078	0.00682941	0	[37+]	outOfFrame	NA	0.0588235	0.0980392	0.0392157	0.0196078	0.117647	0.117647	0.0392157	0.0588235	0.0196078	0.0784314	0.0588235	0.0588235	0.0392157	NA	0.0196078	NA	0.137255	0.0196078	0.0196078
EUK0269	-1.15037	2.44566e-06	DOWN	ATGGCCGCCGATTTTATCGGACGGGTTGCGGTTCTTTACGTCCGGCGGGATTGGTACCCGGACGAGAACTGCTGTAGTGTTACAGATTGGATTGCTAGTAGAGGCGCTATCGCCCGCCTCTTGGACGACCAGCTACTACGTACTGCATTTTGTTATCATCATCACCATCACCACTGAGCGGCCGC	185	54.595	ATGGCCGCCGATTTTATCGGACGGGTTGCGGTTCTTTACGTCCGGCGGGATTGGTACCCGGACGAGAACTGCTGTAGTGTTACAGATTGGATTGCTAGTAGAGGCGCTATCGCCCGCCTCTTGGACGACCAGCTACTACGTACTGCATTTTGTTATCATCATCACCATCACCAC	174	52.874	MAADFIGRVAVLYVRRDWYPDENCCSVTDWIASRGAIARLLDDQLLRTAFCYHHHHHH	58	-6.98028	0.131964	0.0689655	0.0306776	0	[37+]	outOfFrame	0.0344828	0.0344828	0.0517241	0.0517241	0.0172414	0.0862069	0.0689655	0.0172414	0.0517241	0.0344828	0.12069	0.0344828	0.103448	0.103448	0.103448	0.0172414	NA	0.0344828	0.0172414	0.0172414
EUK0270	-2.57485	0.00627559	DOWN	GGCCTACCGCACTAAGGCGCACTGGCTGTATAGCAGCCGTACAATCGTCTCCTTGTACCATGTTTTTGGCTAGCGGTTAACTGGTCTGTGCCCGTTGGGTTCCCGGCCAAAACTCATGCCGGCTGTATTTGGGGTTGTCGATGGGCTAGCTTTGCATCATCACCATCACCACTGAGCGGCCGC	183	56.284	ATGTTTTTGGCTAGCGGT	18	44.444	MFLASG	6	-1.32402	0.976	1	0.0235	0	[0-6]	inFrame	NA	0.166667	NA	NA	0.166667	0.166667	NA	NA	NA	NA	0.166667	0.166667	NA	NA	NA	NA	NA	0.166667	NA	NA
EUK0271	1.47992	1.29761e-18	UP	ATGGCCACGTCAGTTAGGGGAGGGTCTAACGTCTCGTACACGAGCGCATCATTGGTCGTCTTGGTGGGTAGCCTTAGCTCGTGTTAAAGTCCTCATTTATTCTTATCGACATGGCATGTGATCTTACTATGCGGCGCTAGGAGAGGAACTCTGGATCATCATCACCATCACCACTGAGCGGCCGC	185	51.892	ATGGCCACGTCAGTTAGGGGAGGGTCTAACGTCTCGTACACGAGCGCATCATTGGTCGTCTTGGTGGGTAGCCTTAGCTCGTGT	84	55.952	MATSVRGGSNVSYTSASLVVLVGSLSSC	28	-7.54659	0.352168	0.321429	0.146914	0	[23-36]	outOfFrame	NA	NA	0.0357143	NA	0.0357143	0.107143	0.178571	0.0357143	0.0357143	0.0714286	0.0714286	0.107143	0.0357143	NA	NA	NA	NA	0.285714	NA	NA
EUK0272	-0.971787	0.583821	NS	ATGGCCGGACCGTCGCGGTAGAGTGTGATCTCGGTTTGGCCGGGTGGCCGAAGGTTTGGGAATCTGCACCTCGTGCTCTGCGTTCCGTTATATGTTACGGGATAATAGGTTTGCAAGTAGGGGATTGCGTCTTAGTTACGTGTATCGTTCTTGCCTCATCATCACCATCACCACTGAGCGGCCGC	185	54.595	ATGGCCGGACCGTCGCGG	18	77.778	MAGPSR	6	3.98287	1	1	0.993	1	[0-6]	outOfFrame	NA	NA	NA	NA	0.166667	NA	NA	NA	NA	NA	0.166667	0.166667	0.166667	NA	NA	NA	NA	0.166667	NA	0.166667
EUK0273	0.636109	4.98334e-06	UP	ATGGCCTATAGGGAGGTGCAATTTACGTGAGCGGGTCGCCCTTTCATTAAACTGATGTAAGTTGGTCTGCTTTTGTCTCGTCTTGCTGGGGAGGAAGTCAAATAGCGTGTCGATCCTGTTGTCGTCCACTTTGACCTTGATCATACTTGGGCTGCTCATCATCACCTCACCACTGAGCGGCCGC	184	51.087	ATGGCCTATAGGGAGGTGCAATTTACG	27	48.148	MAYREVQFT	9	-2.33376	0.8283	1	0.0631	0	[7-13]	outOfFrame	NA	0.111111	0.111111	NA	0.111111	NA	0.111111	NA	NA	0.111111	0.111111	NA	0.111111	NA	NA	0.111111	NA	NA	0.111111	NA
EUK0274	-3.16021	NA	NS	ATGGCCGGCTACGGTAGGAAATAAAGATAGTCTTATTCTTTTGGCTCAGAAGATTCCTGAGGACTGTTGACGGAGTTACTGCTCTATTCCAGTCCTCGCGTGACTTTTAATCGTGCTAAGCACGTTTGATTAAGTATCACATGTATTAAACAATGCATCATCACCATCACCACTGAGCGGCCGC	184	44.565	ATGGCCGGCTACGGTAGGAAA	21	57.143	MAGYGRK	7	1.22294	0.976	1	0.1298	0	[7-13]	outOfFrame	NA	NA	0.142857	NA	0.142857	NA	NA	NA	NA	NA	0.142857	0.285714	0.142857	NA	NA	NA	0.142857	NA	NA	NA
EUK0275	-1.75239	0.472398	NS	ATGGCCGTCTACCCCTGCTTGGTTCTACGCGGGGTAGAGGTCCTCACTTTCCCTGGGCGGTATTTCAGGCCTCATTGTTAGTAGTCGCTGGACTGTGTTGTTGCTCGTGGTCCAATTAGGCTTCAGTTGTCGTGCTTGTTAAGTTACCTAATTGCTCATCATCACCATCACCACTGAGCGGCCGC	185	52.973	ATGGCCGTCTACCCCTGCTTGGTTCTACGCGGGGTAGAGGTCCTCACTTTCCCTGGGCGGTATTTCAGGCCTCATTGT	78	57.692	MAVYPCLVLRGVEVLTFPGRYFRPHC	26	-4.11768	0.151381	0.0769231	0.01	0	[23-36]	outOfFrame	NA	0.0769231	0.0769231	NA	0.0384615	0.115385	0.153846	NA	0.0769231	0.0384615	0.0384615	0.0769231	0.115385	NA	0.0384615	NA	NA	NA	0.0384615	0.115385
EUK0276	0.276278	0.255966	NS	ATGGCCTTTGTTTTCGTTTTCGTTGTGTTGTTTGTCGACGGTGTTTGGGTAGGTCATTGCCATCGTCGTGAGTCGCTCGGGCCGGGGGCTTGGATAATGTTCTTGGAGGGAGGACATCCTCATTAGAGTTGGGGTGAGGGGTATCTCTGAGTATGGCATCATCACCATCACCACTGAGCGGCCGC	185	53.514	ATGGCCTTTGTTTTCGTTTTCGTTGTGTTGTTTGTCGACGGTGTTTGGGTAGGTCATTGCCATCGTCGTGAGTCGCTCGGGCCGGGGGCTTGGATAATGTTCTTGGAGGGAGGACATCCTCAT	123	52.033	MAFVFVFVVLFVDGVWVGHCHRRESLGPGAWIMFLEGGHPH	41	-16.422	0.129178	0.121951	0.0227756	0	[37+]	outOfFrame	0.0487805	0.121951	NA	0.0243902	0.0487805	0.0731707	0.170732	NA	0.0243902	NA	0.0487805	0.146341	0.0487805	0.0243902	0.097561	NA	NA	0.0243902	0.0487805	0.0487805
EUK0277	-1.68202	0.00450896	DOWN	ATGGCCGTCGCTTGCGGATTTCGGTGTTTGAATTTATACTGGATGGCCCGTGGATTGTAACTCTAACTTTTTGTTTTGGTTCATGTTATGCCATGGTTGGGAATCGGGGGGTAGAGTGTTTTTGGTATTCAGATTTACTTGCGCTCCGGTGATGCATCATCACCATCACCACTGAGCGGCCGC	183	48.087	ATGGCCGTCGCTTGCGGATTTCGGTGTTTGAATTTATACTGGATGGCCCGTGGATTG	57	50.877	MAVACGFRCLNLYWMARGL	19	-3.34078	0.0605105	0	0.00153158	0	[14-22]	inFrame	0.0526316	0.0526316	0.0526316	NA	0.105263	0.157895	0.0526316	0.0526316	0.105263	NA	0.157895	0.105263	0.105263	NA	NA	NA	NA	NA	NA	NA
EUK0278	-2.74685	7.29257e-08	DOWN	ATGGCCGATAGGGTTGTCGTACGGTGATTGTTCTAGGGGACCCGATTGTTGAGGTTGTTAATTTTGTTTTTAGAGGGGGACCGATAACCTGCGCAGAGCGTGTACTTCGAAACGGAATTATGTGTATCGCGGGATGTGGCAGTTGATCATTGTGCGCATCATCACCATCACCACTGAGCGGCCGC	185	50.811	ATGGCCGATAGGGTTGTCGTACGG	24	58.333	MADRVVVR	8	-4.76334	0.9369	1	0.2399	0	[7-13]	outOfFrame	NA	NA	NA	NA	0.125	NA	0.375	NA	NA	NA	0.125	NA	0.25	0.125	NA	NA	NA	NA	NA	NA
EUK0279	-0.846812	0.000663787	DOWN	ATGGCCTTACTTTGTGGCCCTTTACTTAAGCGGGTAACTGAGCGACCGAATACAGAATGATCGTACTGACCAGAGCATTCTCCCGTGAGACTGGGATTGGGGGAGATAGACCATCGATCGTGACGTCGAGATATAGGGAGGGTAGGTCCCTATTCTCATCATCACCATCACCACTGAGCGGCCGC	185	52.432	ATGGCCTTACTTTGTGGCCCTTTACTTAAGCGGGTAACTGAGCGACCGAATACAGAA	57	47.368	MALLCGPLLKRVTERPNTE	19	-1.97751	0.686821	1	0.521158	0.631579	[14-22]	outOfFrame	NA	NA	NA	NA	0.0526316	0.210526	0.0526316	0.0526316	0.0526316	0.105263	0.0526316	0.0526316	0.105263	NA	NA	NA	0.0526316	NA	0.105263	0.105263
EUK0280	0.0816873	0.835507	NS	ATGGCCGGGATGAGTATAGTTCATTATTTTGCTTATTACTCTGATGCTAATCGGTGATCGCTCCGAGTGGAGCTGTAAGTGCTATTGTCTTGTGGGAATTCATTATAGTAGTTTTATTTGTTTTTTTTTACTCTCCTCTTTTTGATACTGCTGCTGCATCATCACCATCACCACTGAGCGGCCGC	185	41.622	ATGGCCGGGATGAGTATAGTTCATTATTTTGCTTATTACTCTGATGCTAATCGG	54	38.889	MAGMSIVHYFAYYSDANR	18	-5.58453	0.199533	0.0555556	0.00573333	0	[14-22]	outOfFrame	NA	0.0555556	0.166667	0.0555556	0.111111	NA	0.0555556	0.0555556	NA	NA	0.166667	0.0555556	0.0555556	0.0555556	0.0555556	NA	NA	0.111111	NA	NA
EUK0281	-2.0647	1.91018e-60	DOWN	GGCCCATTCGGCGATGGGGTTAAAATATCTGTAGATCTGTACGTGATTGGTCAGTTCTGAGCCTCACAAGGTATCGGCTATTGGCGAGTCCGGAGTTTTTTTGACTGGCTTGTCCGCTTCTGTCTTCGCATCATCACCATCACCACTGAGCGGCCGC	157	52.229	ATGGGGTTAAAATATCTG	18	33.333	MGLKYL	6	-1.38786	0.7951	1	0.0005	0	[0-6]	outOfFrame	NA	NA	0.166667	NA	0.166667	0.333333	NA	NA	NA	NA	NA	0.166667	NA	NA	NA	NA	0.166667	NA	NA	NA
EUK0282	-0.279064	0.0218168	DOWN	ATGGCCGCGGAGCTTGTCCTCTATGAGCATGCGCACTGTAGCGGGTAGTTCGCTGATGCTGGAGTTTGTGCTGGGCTTTTATTATACGACCAGTTATTTAATTAGTGTGGATCAACCCCCAACCTCTTGAGGCCTGCGACTGTTATCGCACGGCACCATCATCACCATCACCACTGAGCGGCCGC	185	53.514	ATGGCCGCGGAGCTTGTCCTCTATGAGCATGCGCACTGTAGCGGG	45	62.222	MAAELVLYEHAHCSG	15	-3.95159	0.496167	0.333333	0.0687533	0	[14-22]	outOfFrame	NA	NA	0.0666667	NA	0.0666667	0.133333	0.0666667	NA	0.0666667	NA	0.2	0.0666667	NA	NA	0.133333	NA	NA	0.0666667	0.133333	NA
EUK0283	-0.893801	1.2598e-13	DOWN	ATGGCCTTTTGTACTGGTTTTGTGTTGATCGCGTATGTTCACGCCAATGAATTTGGAATTACAGTTATGCCTATTTGGGGTGCATAGGGATAGGTTACTCCGATTGGCATCGTGAGGTTCTTATAAGTGCTTATACTTATCGTTTTTTCGCGGGGCCATCATCACCATCACCACTGAGCGGCCGC	185	45.946	ATGGCCTTTTGTACTGGTTTTGTGTTGATCGCGTATGTTCACGCCAATGAATTTGGAATTACAGTTATGCCTATTTGGGGTGCA	84	41.667	MAFCTGFVLIAYVHANEFGITVMPIWGA	28	-8.12403	0.0925643	0	0.00380357	0	[23-36]	outOfFrame	0.0357143	0.107143	0.0357143	0.107143	0.0714286	0.0357143	0.107143	0.0357143	0.0357143	0.0714286	0.142857	0.107143	NA	NA	0.0357143	NA	NA	NA	0.0357143	0.0357143
EUK0284	1.22503	1.68804e-49	UP	ATGGCCTGGGTGGGGTGGCCTTCGGTTGAGACTCTGTTTGGTATGGGGATTCTGCTCGTATGTATTCATTAGTGTAGACATTTTCACACGGTATGCATTCTGCAAATCGGTTTCGAGGCGTGAACGGTGGCATTTGTGATGTACGCTTGCTTGGGGCATCATCACCATCACCACTGAGCGGCCGC	185	51.892	ATGGCCTGGGTGGGGTGGCCTTCGGTTGAGACTCTGTTTGGTATGGGGATTCTGCTCGTATGTATTCAT	69	52.174	MAWVGWPSVETLFGMGILLVCIH	23	-7.5332	0.135948	0.0869565	0.00497826	0	[23-36]	outOfFrame	0.0869565	0.0434783	NA	0.0869565	0.0869565	0.130435	0.130435	NA	0.0434783	0.0434783	0.0434783	0.130435	NA	NA	0.0434783	NA	NA	0.0434783	0.0434783	0.0434783
EUK0285	-0.141256	0.326765	NS	TGGCCTTCATTGTATAGAGATAGATGACGTAGATCTGTCGGTGTGGGTGGTAAAGCCTTCAGATAAGTGATTGCCCCCGGCCTGAGTTGTTCCCGTTGCCCGTCATTGATCCACCTGTCCAGGTCTGTTTTACAGGATGGTGACCGGTGGTTGCATCATCACCATCACCACTGAGCGGCCGC	182	53.297	ATGACG	6	50	MT	2	NA	1	1	0.6712	1	[0-6]	outOfFrame	NA	NA	NA	NA	0.5	NA	NA	NA	NA	0.5	NA	NA	NA	NA	NA	NA	NA	NA	NA	NA
EUK0286	-1.30374	5.83679e-05	DOWN	AGCCGCCTGTTTTGAATGTTATCCAAGTTGGTATTAATTCCGTATATTGTTTGTATTTTGTTATGGGTCACTGTGTGGGTACGTCCGTCTCTGTTTGTATCCTTTTGAGAGTGGACGCGCAACGGTCCTTTCTATTGTACTATTGTTCTTCGTGCATCATCACCATCACCACTGAGCGGCCGC	183	44.809	ATGTTATCCAAGTTGGTATTAATTCCGTATATTGTTTGTATTTTGTTATGGGTCACTGTGTGGGTACGTCCGTCTCTGTTTGTATCCTTT	90	36.667	MLSKLVLIPYIVCILLWVTVWVRPSLFVSF	30	-17.0897	0.0182767	0	0.000193333	0	[23-36]	inFrame	0.0666667	0.0666667	0.0333333	0.1	0.0333333	0.2	0.2	NA	0.0333333	0.0333333	NA	NA	0.0333333	NA	NA	NA	0.0333333	0.1	NA	0.0666667
EUK0287	-0.713299	0.000782555	DOWN	ATGGCCTGATCATGCGCGTGTACATGTTGTCAGACTTGCTTTCATAGGTTTTTATTCACTAATGGGTCTCTGTGGTACCCGATCCAACTTTTGAAAATGGTGCTGGTTTGTTGTGCTGATTCGGGTCCGGTTGTCTGTGATCTAATATTCGTTACATCATCACCATCACCACTGAGCGGCCGC	183	46.448	ATGGCC	6	66.667	MA	2	NA	1	1	0.6712	1	[0-6]	inFrame	NA	NA	NA	NA	0.5	NA	NA	NA	NA	NA	0.5	NA	NA	NA	NA	NA	NA	NA	NA	NA
EUK0288	0.218723	0.237396	NS	ATGGCCTTAGTCCCTTTAAAGTCACCCGGCAGGGGTTATGGTCTTTGGGCATGTTACTAAATGATTATCCTCGTACTATTTAATTAGTTCATGTCCCGTCTCTTGTGGACAAGTCTCTGCTATGTGCTTCCAGTTTAATATTACACGGATGGGTTTCATCATCACCATCACCACTGAGCGGCCGC	185	45.405	ATGGCCTTAGTCCCTTTAAAGTCACCCGGCAGGGGTTATGGTCTTTGGGCATGTTAC	57	50.877	MALVPLKSPGRGYGLWACY	19	-2.43897	0.328779	0.315789	0.0268368	0	[14-22]	outOfFrame	0.0526316	NA	0.105263	NA	0.0526316	0.157895	0.0526316	NA	0.0526316	NA	0.105263	0.157895	0.0526316	NA	NA	NA	0.0526316	0.0526316	NA	0.105263
EUK0289	-7.64501	8.25794e-05	DOWN	ATGGCCCTTTAGACGGTTAGAATTTAAGATTCGTGGCAGTGAGGTCTTGGGATATGTCAGTTCTTAACGGGCAAGTTAGTCGATATTATGATGTCGAGATTTGGTCCTTGTTAAGGTATGGACGTCGTTCAAAGTTCTTGATATCCCTATGATACGCATCATCACCATCACCACTGAGCGGCCGC	185	44.865	ATGGCCCTT	9	55.556	MAL	3	NA	0.9989	1	0.0034	0	[0-6]	outOfFrame	NA	NA	NA	NA	0.333333	0.333333	NA	NA	NA	NA	0.333333	NA	NA	NA	NA	NA	NA	NA	NA	NA
EUK0290	-1.06585	5.57866e-28	DOWN	ATGGCCGAGCAGTACCGGGCTGTTACCTCTCACTTTCGTCTCACTAACTTGGAGTCCACAATGTGTTTTGTTGAAAGGTCAATGTCGTCTAGTGGGCGCCTGGAGGAAGATCTTTTGTCTTGAACCCCGTTTCTATATAAAGCGGGCTTGATGTTCCATCATCACCATCACCACTGAGCGGCCGC	185	50.27	ATGGCCGAGCAGTACCGGGCTGTTACCTCTCACTTTCGTCTCACTAACTTGGAGTCCACAATGTGTTTTGTTGAAAGGTCAATGTCGTCTAGTGGGCGCCTGGAGGAAGATCTTTTGTCT	120	49.167	MAEQYRAVTSHFRLTNLESTMCFVERSMSSSGRLEEDLLS	40	-4.09894	0.426502	0.35	0.31306	0.025	[37+]	outOfFrame	NA	0.05	0.025	NA	0.075	0.125	0.05	0.025	0.025	0.075	0.05	0.025	0.1	0.025	0.025	0.025	NA	0.175	0.125	NA
EUK0291	0.215528	0.185114	NS	ATGGCCAGAATGAGAAGGGCGGGTATTTTGAAGGTAGGAGCGCTTCTGTCTGGAGTTTGCTTCGCTGTGTCCATGACTTGTTGTTCGCTCTGAGATATATCAGTGATCTGTTTGTTGAGTTACCCTTTTGGTGCATACTATGCTTGTTTTTTCCACATCATCACCATCACCACTGAGCGGCCGC	184	47.283	ATGGCCAGAATGAGAAGGGCGGGTATTTTGAAGGTAGGAGCGCTTCTGTCTGGAGTTTGCTTCGCTGTGTCCATGACTTGTTGTTCGCTC	90	51.111	MARMRRAGILKVGALLSGVCFAVSMTCCSL	30	-5.53888	0.145117	0.1	0.0147967	0	[23-36]	outOfFrame	NA	0.0333333	NA	0.0333333	0.1	0.133333	0.1	NA	0.1	0.0333333	0.133333	0.1	0.1	NA	NA	NA	0.0333333	0.1	NA	NA
EUK0294	1.23988	3.20622e-08	UP	ATGGCCTTGAGTATTCTTTTGTCTGTAGTTGGAACATATTGTTACGCGATAAATTACACAAGGCATTTCCGGGATGGTATTTGGGCTTGCTAGGACTGCGTGACGGAGATTGTTGAAGTTGGTTCTGGAAGCGACTTTCTGACTATCTATGCTTTGCATCATCACCATCACCCTGGCGGCCGC	183	46.448	ATGGCCTTGAGTATTCTTTTGTCTGTAGTTGGAACATATTGTTACGCGATAAATTACACAAGGCATTTCCGGGATGGTATTTGGGCTTGC	90	41.111	MALSILLSVVGTYCYAINYTRHFRDGIWAC	30	-8.56815	0.0845433	0.0333333	0.00400667	0	[23-36]	inFrame	0.0333333	0.0333333	0.1	0.1	0.0333333	0.1	0.0666667	0.0333333	0.0666667	0.0666667	0.1	0.0666667	0.0666667	0.0333333	0.0333333	NA	NA	0.0666667	NA	NA
EUK0295	-4.52787	0.106531	NS	ATGGCCCGTGTCGACCGTGCGGATCATCTGATAGCCGATAGAATTGTGTACTTTGGACAGAGTGCTTTTTGCTAAACGCCTTCGTGAATTCGTCCTTCTGCGCCTTTAGTTCGACCTTTCAAGCTCGGATATTTTGATTCGAGATGCTTCATGCGGCATCATCACCATCACCACTGAGCGGCCGC	185	50.27	ATGGCCCGTGTCGACCGTGCGGATCATCTGATAGCCGATAGAATTGTGTACTTTGGACAGAGTGCTTTTTGC	72	50	MARVDRADHLIADRIVYFGQSAFC	24	-5.29993	0.242708	0.25	0.027375	0	[23-36]	outOfFrame	NA	0.0833333	0.0416667	0.0833333	0.0416667	0.0416667	0.0833333	NA	0.0416667	NA	0.166667	0.0416667	0.125	0.125	0.0416667	0.0416667	NA	0.0416667	NA	NA
EUK0296	-0.270263	0.0139825	DOWN	ATGGCCTTCGTCTTCGTGCCTTTTAACGATGGGACCCGAAACCTGTCGACGGAAAATTAAATGTTGTCATTGTGTTTACCTGGGCAGTTATTGTTATGATCGAGTCCTAGTCGTGGGATCGTTTTGAGTAGTGGGTATGTTGGGCTCGCTTTTTGTCATCATCACCATCACCACTGAGCGGCCGC	185	48.108	ATGGCCTTCGTCTTCGTGCCTTTTAACGATGGGACCCGAAACCTGTCGACGGAAAAT	57	50.877	MAFVFVPFNDGTRNLSTEN	19	-5.78684	0.582147	0.526316	0.325795	0.210526	[14-22]	outOfFrame	NA	0.157895	NA	NA	0.0526316	0.0526316	0.105263	0.157895	NA	0.105263	0.0526316	0.0526316	0.0526316	0.0526316	NA	NA	NA	0.0526316	0.0526316	0.0526316
EUK0297	-0.462851	0.0508627	NS	ATGGCCTGAATAGCTTTATTCGTGGGGTTGTGTTTGTCACTGGTGCCGATGATCTAGTCGCGTGAGGTTTGTTATTTGTTTCAAGCGTTTTTGCTGGAAGAGTGACCTTTCTGTGGTACCCCTTTTGATGGGTGTGGGTGGTTAGGTTCTCACTTGCATCACACCATCACCACTGAGCGGCCGC	184	49.457	ATGGCC	6	66.667	MA	2	NA	1	1	0.6712	1	[0-6]	outOfFrame	NA	NA	NA	NA	0.5	NA	NA	NA	NA	NA	0.5	NA	NA	NA	NA	NA	NA	NA	NA	NA
EUK0298	-2.99034	3.5012e-05	DOWN	ATGGCCTTTCTTTTTCCATGTACGGTGCTTCCGTCTCCCGCTTCGAGAACAGATACTTTAATTCTAGACAGAAGGTTATCCGAGGTGATCTAATGATTGGCCTTGTGAGTAAACGGATGTTCAACTATACGAGTGGTTACGATGTTTAGCGTTTACCATCATCACCATCACCACTGAGCGGCCGC	185	45.946	ATGGCCTTTCTTTTTCCATGTACGGTGCTTCCGTCTCCCGCTTCGAGAACAGATACTTTAATTCTAGACAGAAGGTTATCCGAGGTGATC	90	45.556	MAFLFPCTVLPSPASRTDTLILDRRLSEVI	30	-3.56673	0.34242	0.233333	0.125757	0	[23-36]	outOfFrame	NA	0.0666667	NA	0.0666667	0.0333333	0.166667	0.0666667	NA	0.0333333	0.1	0.0666667	NA	0.1	0.0666667	NA	NA	NA	0.1	0.0333333	0.1
EUK0299	1.67315	2.72627e-131	UP	CTCGCTTTACTTCAGATGACGGGTATCCATTTCTTAATATGGGGTTGAGTAGTATCTCTTTTGGCACCATTTGTCGTTCTTTGAATTGGTTTGACTCTCATCATGCTTTGTAGACCCCGTATTGTGCTCTTGATTGCTGCATATGTGGGGCCATCATCACCATCACCACTGAGCGGCCGC	180	46.111	ATGACGGGTATCCATTTCTTAATATGGGGT	30	40	MTGIHFLIWG	10	-6.40949	0.5173	1	0.0021	0	[7-13]	inFrame	0.1	0.1	NA	0.2	0.1	0.1	NA	NA	NA	0.1	NA	0.2	NA	NA	0.1	NA	NA	NA	NA	NA
EUK0300	0.576216	3.04528e-14	UP	ATGGCCAACTTGCAAGGGCCTTGTAGCCAGTTTTCCGACAGTGTTGGATTTCGTGCGGGGCTTCCCTGCTATCTTGGGTTTCGCTTTGTGTTATGGGTCGACTTGGTTGTGGTTAGATCCGTACATACGCTCCTGTTTCTGCGTCGTTTGGTTGTGCATCATCACCATCACCACTGAGCGGCCGC	185	52.973	ATGGCCAACTTGCAAGGGCCTTGTAGCCAGTTTTCCGACAGTGTTGGATTTCGTGCGGGGCTTCCCTGCTATCTTGGGTTTCGCTTTGTGTTATGGGTCGACTTGGTTGTGGTTAGATCCGTACATACGCTCCTGTTTCTGCGTCGTTTGGTTGTGCATCATCACCATCACCAC	174	51.149	MANLQGPCSQFSDSVGFRAGLPCYLGFRFVLWVDLVVVRSVHTLLFLRRLVVHHHHHH	58	-17.3507	0.116241	0.103448	0.0261638	0	[37+]	outOfFrame	0.0172414	0.0862069	0.0172414	NA	0.0172414	0.155172	0.155172	0.0172414	0.0344828	0.0172414	0.0344828	0.0689655	0.0862069	0.0344828	0.12069	0.0344828	NA	0.0689655	NA	0.0344828
EUK0301	-0.873126	0.16115	NS	ATGGCCTATTCAGAGAGGTGTATCGGTCGATGCTACTGAAGTGTGTAGGTTTGGTTTCTGGTAGGCTGCTCGCTCAAAGGCGGACTTGAGAACAGTTCTCTTCAATCATGTACCTCTTAAAAGCCCTGGGCTTTTGTTGATTTGGACGTGCCGTTTCATCATCACCATCACCACTGAGCGGCCGC	185	49.73	ATGGCCTATTCAGAGAGGTGTATCGGTCGATGCTAC	36	50	MAYSERCIGRCY	12	-3.4096	0.358508	0	0.004425	0	[7-13]	outOfFrame	NA	NA	0.166667	0.0833333	0.0833333	NA	NA	NA	0.166667	NA	0.0833333	0.0833333	0.166667	NA	NA	NA	NA	0.0833333	0.0833333	NA
EUK0302	-0.360514	0.930321	NS	ATGGCCCTTCTTAAGGGAGCGGTAATGGTTGTAACGAGGAATCGTGTTTGCCTGTGGTTGTTGGTCTTTTTTGCCAACTTCATGGGTGCCCGCAACCCTCGTCTGCGCTTTTCATTTAGGGTTTCATTAGCATTTTCTGGAGGGTGGAGGGATTCGCATCACACCATCACCACTGAGCGGCCGC	184	51.63	ATGGCCCTTCTTAAGGGAGCGGTAATGGTTGTAACGAGGAATCGTGTTTGCCTGTGGTTGTTGGTCTTTTTTGCCAACTTCATGGGTGCCCGCAACCCTCGTCTGCGCTTTTCATTTAGGGTTTCATTAGCATTTTCTGGAGGGTGGAGGGATTCGCATCACACCATCACCACTGAGCGGCCG	183	51.366	MALLKGAVMVVTRNRVCLWLLVFFANFMGARNPRLRFSFRVSLAFSGGWRDSHHTITTERP	61	-13.3255	0.168057	0.131148	0.094741	0.0327869	[37+]	outOfFrame	0.0327869	0.0983607	NA	0.0163934	0.0491803	0.114754	0.0983607	0.0491803	0.0163934	0.0655738	0.0819672	0.0655738	0.131148	0.0163934	0.0327869	NA	0.0163934	0.0655738	0.0163934	0.0327869
EUK0303	-0.506814	0.12225	NS	ATGGCCGTTGTTTCCGAACTTGATCGTTTTTTGTCCTGGCGCTGGTCGAGGCGCCGTTTTACCTTCCCGCTCTGTTCTAGTACCGGTACTTGCGGGCTCTGTCGATTTCAATTTAGGTTATTTAGTTCTGCGACCGGATAGAAGAGTTTCGTCTCCCATCTCACCATCACCACTGAGCGGCCGC	184	52.174	ATGGCCGTTGTTTCCGAACTTGATCGTTTTTTGTCCTGGCGCTGGTCGAGGCGCCGTTTTACCTTCCCGCTCTGTTCTAGTACCGGTACTTGCGGGCTCTGTCGATTTCAATTTAGGTTATTTAGTTCTGCGACCGGA	138	50.725	MAVVSELDRFLSWRWSRRRFTFPLCSSTGTCGLCRFQFRLFSSATG	46	-3.68644	0.140526	0.0869565	0.0139978	0	[37+]	outOfFrame	0.0434783	0.130435	NA	NA	0.0217391	0.108696	0.0434783	NA	0.0652174	0.0869565	0.0434783	0.0652174	0.152174	0.0217391	NA	0.0217391	NA	0.152174	0.0217391	0.0217391
EUK0304	0.108675	0.703845	NS	ATGGCCAAGGATTTAGTACAGTGTATTTACGGGGTGAGAAGGGCTAGGTCACTTTTGATGAATGCTACGGGAATCCGGCGGTGGGGATTGTTATTTTCTTGCCTATTGCATTTCTTTTTAGCTTCATGTGAGGAGCCAGTGTTGTGGCGAGTATGTCATCATCACCATCACCACTGAGCGGCCGC	185	48.108	ATGGCCAAGGATTTAGTACAGTGTATTTACGGGGTGAGAAGGGCTAGGTCACTTTTGATGAATGCTACGGGAATCCGGCGGTGGGGATTGTTATTTTCTTGCCTATTGCATTTCTTTTTAGCTTCATGTGAGGAGCCAGTGTTGTGGCGAGTATGTCATCATCACCATCACCAC	174	45.977	MAKDLVQCIYGVRRARSLLMNATGIRRWGLLFSCLLHFFLASCEEPVLWRVCHHHHHH	58	-5.77309	0.0773224	0.0344828	0.0136586	0	[37+]	outOfFrame	0.0344828	0.0517241	0.0172414	0.0344828	0.0344828	0.155172	0.0689655	0.0172414	0.0689655	0.0172414	0.0689655	0.0517241	0.103448	0.0172414	0.12069	0.0172414	0.0172414	0.0517241	0.0344828	0.0172414
EUK0305	-4.00537	0.0015201	DOWN	ATGGCCAGGTGCTTCATGTGGTGTCATATGCGCTTCATATACTTCTTGTGTCGCCCTCTAATTCTAACTTCTGTTGTAATGGGTGTGTCTCCTTTTTTCTGAAAATTCTTCGGCGGTTGGATTTTTTAATTGTTCTCATATTGAGTATTATAGGATCATCATCACCATCACCACTGAGCGGCCGC	185	42.162	ATGGCCAGGTGCTTCATGTGGTGTCATATGCGCTTCATATACTTCTTGTGTCGCCCTCTAATTCTAACTTCTGTTGTAATGGGTGTGTCTCCTTTTTTC	99	43.434	MARCFMWCHMRFIYFLCRPLILTSVVMGVSPFF	33	-8.21331	0.0428061	0	0.0010697	0	[23-36]	outOfFrame	0.030303	0.151515	0.030303	0.0606061	0.121212	0.0909091	0.0909091	NA	0.0909091	0.030303	0.030303	0.030303	0.0909091	NA	0.030303	NA	NA	0.0606061	NA	0.0606061
EUK0306	0.143875	0.664629	NS	ATGGCCTTTTAAGTCCGCCGAGGCGCGGCGCTCGTCCGACATATCAGCACTCCGCCAGGTGTCCGTACCGCCAGTTCGAACGCTATGATAGAGGATGGCAGATCACCTCGAGTTGATCTTATTAAGGAGGTTATGATTATAGGGTTCCTTTAGAATCATCATCACCATCACCACTAAGCGGCCGC	185	52.432	ATGGCCTTT	9	44.444	MAF	3	NA	0.9665	1	0	0	[0-6]	outOfFrame	NA	0.333333	NA	NA	0.333333	NA	NA	NA	NA	NA	0.333333	NA	NA	NA	NA	NA	NA	NA	NA	NA
EUK0307	-5.56775	0.0796672	NS	ATGGCCATAGAGTCAGAAACGTTACTTTGAGTTGATGGCGTTGGTGTTGTGTTAAAGGGTCGCTTGCTGAGGTATTGTTAACATCATGTGTTGGTACGCTTTTGTTTGCATCCTCCTCGCATGCTCCGGTTTCCGAGTTTTTAGACCCTTTCTGGCCTCATCACCATCACCACTGAGCGGCCGC	184	48.913	ATGGCCATAGAGTCAGAAACGTTACTT	27	40.741	MAIESETLL	9	-0.298783	0.9299	1	0.3182	0	[7-13]	outOfFrame	NA	NA	NA	0.111111	0.111111	0.222222	NA	NA	NA	0.111111	0.111111	NA	NA	NA	NA	NA	NA	0.111111	0.222222	NA
EUK0308	-0.200318	0.323454	NS	ATGGCCACTTGTACGTGTTTTCAAGCTAGCCATTGTGCTCGGTGTTGGGTGATGGTGTTCCCTGTATGCGTTGTGCTTGGCCCGTGTGATTACTCAGAGTGTTAATATTTATTTGCGGGGTTGCTTGGGGATCTTTTGGGTGTTCACTGCCGTGTGCATCATCACCATCACCACTGAGCGGCCGC	185	51.351	ATGGCCACTTGTACGTGTTTTCAAGCTAGCCATTGTGCTCGGTGTTGGGTGATGGTGTTCCCTGTATGCGTTGTGCTTGGCCCGTGTGATTACTCAGAGTGT	102	50.98	MATCTCFQASHCARCWVMVFPVCVVLGPCDYSEC	34	-8.62431	0.0154118	0	0.000502941	0	[23-36]	outOfFrame	0.0294118	0.0588235	0.0294118	NA	0.0588235	0.0294118	0.147059	NA	0.205882	0.0588235	0.0882353	0.0294118	0.0294118	0.0294118	0.0294118	0.0294118	NA	0.0588235	0.0294118	0.0588235
EUK0309	-0.126311	0.365118	NS	ATGGCCTGGGTTCTCATTTTGCGAGCTTGATTCTCGTTCCGTTTCTACTCCGCAATTTCGGTTTCTACCGGGTTTGGGTTTAGTTCAGTCTTCTTCTTTTACTCGCCGGAGCACTTCAACTGCTAAGTTCTGCTGTCATATAATCGACTTTGCTTGCATCATCACCATCACCACTGAGCGGCCGC	185	48.108	ATGGCCTGGGTTCTCATTTTGCGAGCT	27	51.852	MAWVLILRA	9	-6.39138	0.3225	0	0.0001	0	[7-13]	outOfFrame	0.111111	NA	NA	0.111111	0.111111	0.222222	0.111111	NA	NA	NA	0.222222	NA	0.111111	NA	NA	NA	NA	NA	NA	NA
EUK0310	0.374753	0.054747	NS	ATGGCCGAGGGGTTTTGTAGAGTCCCTTAGGGACCGGTTTGTAGGTTTTTTTTCGTCGGTTTATCGATTGTAGTCTATTTCTCTTACGTACCTTGTCGTTGTATTGTGGGGGGAATACGGTACTCGCTGGGGGTTGTTATTACTCATTGTGTTTTTCATCATCACCATCACCACTGAGCGGCCGC	185	47.027	ATGGCCGAGGGGTTTTGTAGAGTCCCT	27	55.556	MAEGFCRVP	9	-1.84538	0.8677	1	0.1671	0	[7-13]	outOfFrame	NA	0.111111	NA	NA	0.111111	NA	0.111111	NA	0.111111	NA	0.111111	0.111111	0.111111	NA	NA	NA	NA	NA	0.111111	0.111111
EUK0311	-1.16046	4.79937e-16	DOWN	ATGGCCTGTGGGAAGGTCTCGATCCCTGTGCTTATAAAAGCGCTTAGTGTTAAGGAGCACAGTCTAACGTGAGTACTCAGTGGGCTTAAGATGGTGAGGGTAGTGAGTGAATTGATTGAAGTGATGTAGCGTTCTTTCCGCGTGGTTTTATATGTTCATCATCACCATCACCACTGAGCGGCCGC	185	48.108	ATGGCCTGTGGGAAGGTCTCGATCCCTGTGCTTATAAAAGCGCTTAGTGTTAAGGAGCACAGTCTAACG	69	49.275	MACGKVSIPVLIKALSVKEHSLT	23	-4.98876	0.333	0.26087	0.0647043	0	[23-36]	outOfFrame	NA	NA	NA	0.0869565	0.0434783	0.130435	0.130435	NA	0.0434783	0.0434783	0.0869565	0.0434783	NA	NA	0.0434783	NA	0.130435	0.130435	0.0434783	0.0434783
EUK0313	-6.17091	0.0976838	NS	ATGGCCCTCTAGCTTTGGTTCATTTTTTTTATCTGCTCCGGAGTATCCAGCCGTGTCTTTGCTTCGTTGCTCTCGTTTTTAGCCTTCTGCGGACCAGGGACCTATAAGTATTGCAGCGCACTTTAATTCTTCTCGTTCGAGCCCTTGGTTTTGTGTCATCATCACCATCACCACTGAGCGGCCGC	185	49.189	ATGGCCCTC	9	66.667	MAL	3	NA	0.9989	1	0.0034	0	[0-6]	outOfFrame	NA	NA	NA	NA	0.333333	0.333333	NA	NA	NA	NA	0.333333	NA	NA	NA	NA	NA	NA	NA	NA	NA
EUK0314	-2.23143	9.72579e-37	DOWN	ATGGCCCCTTGTCTGGTCATCGTTGCTTCTATATAACGCTATTTAAGACAATTTTTACAGGTAGACTTCGCACTTGGTGGAGCCTGGTTATAGTTACCGAATTGTCTTAACGGGCAATTGGTGCGAGCTAGAAGGACCGATTATAGGGATGTGAGGCATCATCACCATCACCACTGAGCGGCCGC	185	47.568	ATGGCCCCTTGTCTGGTCATCGTTGCTTCTATA	33	48.485	MAPCLVIVASI	11	-7.6142	0.3806	0	0.0025	0	[7-13]	outOfFrame	NA	NA	NA	0.181818	0.0909091	0.0909091	0.181818	NA	0.0909091	NA	0.181818	NA	NA	NA	NA	NA	NA	0.0909091	NA	0.0909091
EUK0315	1.20315	1.46703e-62	UP	ATGGCCTCGTCCACTTGCTGTATTATGCGCGGTCTGGGTAGGGTCCCGGTAAATCGTTTGTGCTCCTCTTGAGCAGGTGTTGAACGTTACATGAGTGTATCCGGTTCCCGAGACGGTAGTGGGTATTGCCCCTTCACGTTTTTTACTTTTGTGATTCATCATCACCATCACCACTGAGCGGCCGC	185	51.892	ATGGCCTCGTCCACTTGCTGTATTATGCGCGGTCTGGGTAGGGTCCCGGTAAATCGTTTGTGCTCCTCT	69	55.072	MASSTCCIMRGLGRVPVNRLCSS	23	-3.40811	0.3911	0.391304	0.0914435	0	[23-36]	outOfFrame	NA	NA	NA	0.0434783	0.0869565	0.0869565	0.0869565	0.0434783	0.130435	0.0434783	0.0434783	0.0869565	0.130435	NA	NA	NA	NA	0.173913	NA	0.0434783
EUK0316	-1.33314	2.7556e-18	DOWN	ATGGCCGGGCGCAAACTCTAAATTTGTCATCGTGGGAGTGCTTGTCGGCCCGTCGGATGCATAGACTCACATGGAGTTCTTGTTCTCCCTGCCTTCCTATATACATAAGCATCGGAGTTTGTTTTCATTAGTGCCATGGGCCTGCTCCTGTGGTGTCATCATCACCATCACCACTGAGCGGCCGC	185	52.432	ATGGCCGGGCGCAAACTC	18	66.667	MAGRKL	6	2.4458	0.9994	1	0.5017	1	[0-6]	outOfFrame	NA	NA	NA	NA	0.166667	0.166667	NA	NA	NA	NA	0.166667	0.166667	0.166667	NA	NA	NA	0.166667	NA	NA	NA
EUK0317	-0.701605	3.73835e-07	DOWN	ATGGCCTCTGGGACTGGTCCTAGTAAGACATACGGTGTGGGTGGCCTTTTATCGGGCTCTCGGTACAACATTGTGCCCAGGCGTCGAACCAATTCTCATTCAGGGTGCAGTTTAATTGGTTATTAATTTATGGCGGCCCGCCTTATAGGTCGGTAACATCATCACCATCACCACTGAGCGGCCGC	185	51.892	ATGGCCTCTGGGACTGGTCCTAGTAAGACATACGGTGTGGGTGGCCTTTTATCGGGCTCTCGGTACAACATTGTGCCCAGGCGTCGAACCAATTCTCATTCAGGGTGCAGTTTAATTGGTTAT	123	50.407	MASGTGPSKTYGVGGLLSGSRYNIVPRRRTNSHSGCSLIGY	41	-4.38872	0.536683	0.414634	0.4477	0.268293	[37+]	outOfFrame	NA	NA	0.0731707	0.0487805	0.0243902	0.0731707	0.0487805	0.0487805	0.0243902	0.0731707	0.0243902	0.195122	0.097561	NA	0.0243902	NA	0.0243902	0.170732	NA	0.0487805
EUK0318	1.38731	2.06038e-40	UP	ATGGCCACCTCGATGTAGATCAGGCTAATTTTTCGATCATATGTCACGTTGTGACTAATTTTGGTTCGCTAATTGTTGGGGGTGCGGTCTTCGCGCACTAGGAATACAGCATAGCCGTTTTGTACTGCCCACCCATTGTCCGTTAATGATGTTTGTCATCATCACCATCACCACTGAGCGGCCGC	185	48.108	ATGGCCACCTCGATG	15	60	MATSM	5	0.061186	1	1	0.1137	0	[0-6]	outOfFrame	NA	NA	NA	NA	0.4	NA	NA	NA	NA	0.2	0.2	NA	NA	NA	NA	NA	NA	0.2	NA	NA
EUK0319	-6.11907	0.0145809	DOWN	ATGGCCCTTGGCGCCCCCTCAGACTGTCTTGTAAAGTGGGTGGGTGTTTCGTGGCACAGGATTGATCGGCCGGAGGGATGGGGAATGATGCAGAGGTTGGGATGCGTTGTATTCGTGTTTGTTGTCCTTTATGTTAGCCGCCACTAGCCGTTTGTCATCATCACCATCACCACTGAGCGGCCGC	184	55.435	ATGGCCCTTGGCGCCCCCTCAGACTGTCTTGTAAAGTGGGTGGGTGTTTCGTGGCACAGGATTGATCGGCCGGAGGGATGGGGAATGATGCAGAGGTTGGGATGCGTTGTATTCGTGTTTGTTGTCCTTTATGTTAGCCGCCAC	144	54.861	MALGAPSDCLVKWVGVSWHRIDRPEGWGMMQRLGCVVFVFVVLYVSRH	48	-15.0647	0.141304	0.0833333	0.0236125	0	[37+]	outOfFrame	0.0625	0.0416667	0.0208333	0.0208333	0.0625	0.0833333	0.1875	NA	0.0416667	NA	0.0416667	0.104167	0.0833333	0.0416667	0.0416667	0.0208333	0.0208333	0.0625	0.0208333	0.0416667
EUK0320	-0.817568	2.7123e-08	DOWN	ATGGCCTGCAATAGTGTGTCTGTTTGTCATAGTGCTTTATTCGGGATGTAAGTCGTTTGCGTACATACTGTCTTTGCTATGAGACCATATTATTCTCTTCAGTATGCCAGGCGGGGTGGTCGGGTCCCTCGGTCGGTTGTCCTTTATTCTTAGTTCATCATCACCATCACCACTGAGCGGCCGC	184	48.37	ATGGCCTGCAATAGTGTGTCTGTTTGTCATAGTGCTTTATTCGGGATG	48	43.75	MACNSVSVCHSALFGM	16	-3.80965	0.240019	0.0625	0.00681875	0	[14-22]	outOfFrame	NA	0.0625	NA	NA	0.125	0.0625	0.125	0.0625	0.125	NA	0.125	0.0625	NA	NA	0.0625	NA	NA	0.1875	NA	NA
EUK0321	0.349223	0.00743913	UP	ATGGCCGTATTGTGGCTTTGTTTAATATTGGTCTATCGGACTTGGTGTGTACTATTCGTGGGCGATGATTTTACTACCTTTCGATATGTTCCACCGTATGGAAGGCTATGATTCGAGCTTCGGATTCGGTCCTTCCTATGTTAGGTGTCGGTTCGCATCATCACCATCACCACTGAGCGGCCGC	184	47.826	ATGGCCGTATTGTGGCTTTGTTTAATATTGGTCTATCGGACTTGGTGTGTACTATTCGTGGGCGATGATTTTACTACCTTTCGATATGTTCCACCGTATGGAAGGCTA	108	42.593	MAVLWLCLILVYRTWCVLFVGDDFTTFRYVPPYGRL	36	-15.871	0.06405	0.0555556	0.00244722	0	[23-36]	outOfFrame	0.0555556	0.0833333	0.0833333	0.0277778	0.0277778	0.166667	0.138889	NA	0.0555556	0.0833333	0.0277778	0.0555556	0.0833333	0.0555556	NA	NA	NA	NA	NA	0.0555556
EUK0322	-2.37719	0.272087	NS	ATGGCCATTTGTTACTACCTTACTGTCCTCCAGCGTTGCTGGAACGTCGTCCGTATCATAAGGGTTGTAGTTCGTTGTTAACCTCGTGTCTGTTAGGTCCTTTGGGATCAGGTTGTAATTTCAAGTGGACCTGCCAATTGTTATGACTATGCTTCTCATCATCACCATCACCACTGAGCGGCCGC	185	47.568	ATGGCCATTTGTTACTACCTTACTGTCCTCCAGCGTTGCTGGAACGTCGTCCGTATCATAAGGGTTGTAGTTCGTTGT	78	47.436	MAICYYLTVLQRCWNVVRIIRVVVRC	26	-16.2436	0.0272077	0	0.00125	0	[23-36]	outOfFrame	0.0384615	NA	0.0769231	0.115385	0.0384615	0.0769231	0.230769	0.0384615	0.115385	0.0384615	0.0384615	NA	0.153846	NA	NA	0.0384615	NA	NA	NA	NA
EUK0323	-0.183515	0.192114	NS	ATGGCCCTATTGGTCTCACCGTGGGTGAAGGAGTTTTCGGTGGGTTTCCGTTGATGCTGTCCTGCAGGGCTGGCCAAGGTTTTTGGGGGGCTTGTGTATATCGTCTATTTATGGCTAGGGAGATCGTTGTTAAGCAGTCAGGGCCTTATGGTTATGCATCATCACCATCACCACTGAGCGGCCGC	185	52.973	ATGGCCCTATTGGTCTCACCGTGGGTGAAGGAGTTTTCGGTGGGTTTCCGT	51	54.902	MALLVSPWVKEFSVGFR	17	-3.19569	0.242024	0.176471	0.00608824	0	[14-22]	outOfFrame	0.0588235	0.117647	NA	NA	0.0588235	0.117647	0.176471	NA	NA	NA	0.0588235	0.0588235	0.0588235	NA	NA	NA	0.0588235	0.117647	0.0588235	0.0588235
EUK0324	-6.61935	0.013106	DOWN	ATGGCCTGGGAGGTGGACGTGGATCGATGGTACCTTACCCTTTAAAACTTGATAGGGGTTCAATGGGACCATTTACCAAAAATTGGTCAATGGGTTGTGAGGGAACAGCGGTCCCAGGTGGCTTGCTGCATGCTGACCCGCTTATTAATATAAGCCCATATCACCATCACCACTGAGCGGCCGC	184	51.087	ATGGCCTGGGAGGTGGACGTGGATCGATGGTACCTTACCCTT	42	57.143	MAWEVDVDRWYLTL	14	-2.92935	0.259843	0.142857	0.00482857	0	[14-22]	outOfFrame	0.142857	NA	0.0714286	NA	0.0714286	0.142857	0.142857	NA	NA	0.0714286	0.0714286	NA	0.0714286	0.142857	NA	NA	NA	NA	0.0714286	NA
EUK0325	-0.129839	0.983763	NS	ATGGCCACATTCACCGGTTCTTCGACTGGTCCTCTTTATTTTGAGCCTGTCTGTGCCGAGACTTCACTTGTCGCCTAATTCATATATGTATCAGTGGTTGCTTTGGGGAGGGAGAGGTGATTCTCTATTTCGATGGGGCTTTAAGTTATTTGGTTTCATCATCACCATCACCACTGAGCGGCCGC	185	47.568	ATGGCCACATTCACCGGTTCTTCGACTGGTCCTCTTTATTTTGAGCCTGTCTGTGCCGAGACTTCACTTGTCGCC	75	52	MATFTGSSTGPLYFEPVCAETSLVA	25	-2.17573	0.435652	0.36	0.193564	0	[23-36]	outOfFrame	NA	0.08	0.04	NA	0.04	0.08	0.08	NA	0.04	0.16	0.12	0.08	NA	NA	NA	NA	NA	0.12	0.08	0.08
EUK0326	-5.16436	0.48154	NS	ATGGCCCGGGACCGGGCGGCGTAGATCCACAGTATTGACTTGCCCGGGAACACATGATTATTACATTGGCGTGGTGGCGATGGTTGGGACGAATATCAGTTTTTCGCCATCTCTGCCATCTGTGTTGTGTAGCCCCGTGTGTAAATCATCGTCGGCCATCATCACCATCACCACTGAGCGGCCGC	185	55.135	ATGGCCCGGGACCGGGCGGCG	21	85.714	MARDRAA	7	1.58681	0.9994	1	0.919	1	[7-13]	outOfFrame	NA	NA	NA	NA	0.142857	NA	NA	NA	NA	NA	0.428571	NA	0.285714	0.142857	NA	NA	NA	NA	NA	NA
EUK0328	-5.69194	0.437481	NS	ATGGCCGGTATTTTCATCGGTGAGGGGTGCTGGGGTGCTAATTCTTGTTGCTTTTGTGTCTGACGTTTTCGATCGCATAACGAAGGCTTGGCGGACTCTCACTACCTAGTTCTATTGGGTTTAGGAGTTTTCTTCTGCTTCACTGAGCCAGGTTAGCATCATCACCATCACCACTGAGCGGCCGC	185	50.27	ATGGCCGGTATTTTCATCGGTGAGGGGTGCTGGGGTGCTAATTCTTGTTGCTTTTGTGTC	60	50	MAGIFIGEGCWGANSCCFCV	20	-5.53979	0.070045	0	0.00184	0	[14-22]	outOfFrame	0.05	0.1	NA	0.1	0.05	NA	0.05	0.05	0.2	NA	0.1	0.2	NA	NA	NA	NA	NA	0.05	0.05	NA
EUK0329	0.588926	0.61636	NS	ATGGCCCTGCCGTTGTATGCGTGTTCAAATAGTACATACAGCGTAGTTCTTTCCCCCCAAGATAGGGCGCATTTAGTGTTAAATTGCACGCTCCTATGCGGTACCTCACGTTCGGGCGCCGATGTTCTTGTTGGTAGCGGTGACATTTATTTGGTCATCATCACCATCACCACTGAGCGGCCGC	184	51.087	ATGGCCCTGCCGTTGTATGCGTGTTCAAATAGTACATACAGCGTAGTTCTTTCCCCCCAAGATAGGGCGCATTTAGTGTTAAATTGCACGCTCCTATGCGGTACCTCACGTTCGGGCGCCGATGTTCTTGTTGGTAGCGGTGACATTTATTTGGTCATCATCACCATCACCACTGAGCGGCCG	183	50.82	MALPLYACSNSTYSVVLSPQDRAHLVLNCTLLCGTSRSGADVLVGSGDIYLVIITITTERP	61	-11.3273	0.136221	0.0655738	0.0561607	0	[37+]	outOfFrame	NA	NA	0.0491803	0.0655738	0.0163934	0.147541	0.0983607	0.0327869	0.0491803	0.0983607	0.0655738	0.0655738	0.0491803	0.0491803	0.0163934	0.0163934	NA	0.114754	0.0163934	0.0491803
EUK0330	-2.32802	3.42092e-40	DOWN	ATGGCCTCAGGGGATGGTGGGGTATAATAGTCGAAATTCCGTCCTGTGGTATGTTCCTTAGTACATCATTTCTTTGTGGCTTGGGATCTAGGGTGTTACTGTTCTTAGGTATGCTACATTTAAGATCTATCCATATTTCCATCGTGTAAACTTGATCATCATCACCATCACCACTGAGCGGCCGC	185	44.324	ATGGCCTCAGGGGATGGTGGGGTA	24	62.5	MASGDGGV	8	2.15298	0.9879	1	0.6322	1	[7-13]	outOfFrame	NA	NA	NA	NA	0.125	NA	0.125	NA	NA	NA	0.125	0.375	NA	0.125	NA	NA	NA	0.125	NA	NA
EUK0331	-3.76864	NA	NS	ATGGCCGTTTTATAAATTGTCGGTCGAGCTTGTTGGAGTCGCTTATTGGGGTTTTGAATTTCTTACTGCCTGCTTGCTGAGCTCTGTCCATCGTGGCCCTGTTGCTTGAAGGTTCGCATGCTGTGAAACGTTACGTTAGTATTGGGAGTTTATTTTCATCATCACCATCACCACTGAGCGGCCGC	185	47.568	ATGGCCGTTTTA	12	41.667	MAVL	4	-2.43897	0.9553	1	0.0003	0	[0-6]	outOfFrame	NA	NA	NA	NA	0.25	0.25	0.25	NA	NA	NA	0.25	NA	NA	NA	NA	NA	NA	NA	NA	NA
EUK0332	0.276017	0.0235737	UP	ATGGCCTCTGTTTGTGTGTGCGTAGCCTCGTGTTCTGTTGTTGGTGGCACGAGGTAATTGTTGTAGTGCATCAGTTCGGGTCTTCAATATCTCTTTCTGGAGGATTTGCGGTGGTTAAGCGCGTTCGTCCGCTTCGTGTCTTACTAGTTGCCCAGTCATCATCACCATCACCACTGAGCGGCCGC	185	51.892	ATGGCCTCTGTTTGTGTGTGCGTAGCCTCGTGTTCTGTTGTTGGTGGCACGAGG	54	55.556	MASVCVCVASCSVVGGTR	18	-8.39999	0.10505	0.0555556	0.00454444	0	[14-22]	outOfFrame	NA	NA	NA	NA	0.0555556	NA	0.277778	NA	0.166667	0.0555556	0.111111	0.111111	0.0555556	NA	NA	NA	NA	0.166667	NA	NA
EUK0333	-2.29314	3.45124e-05	DOWN	ATGGCCCGTGAGCTTGTCTTTAGTGTGATATCGCACTTATTATGCTGTTATTTGGGGTAATCGTATATAATGGGTAGGGGGTTCTCGTCCGTATGGCGTCTAAACAACGGAGTCGTGCGACGGATGAGGCTTTCGTTGTTGTATCTTATGCGAGTCATCATCACCATCACCACTGAGCGGCCGC	184	48.913	ATGGCCCGTGAGCTTGTCTTTAGTGTGATATCGCACTTATTATGCTGTTATTTGGGG	57	43.86	MARELVFSVISHLLCCYLG	19	-9.05736	0.0897421	0	0.00243158	0	[14-22]	outOfFrame	NA	0.0526316	0.0526316	0.0526316	0.0526316	0.210526	0.105263	NA	0.105263	NA	0.0526316	0.0526316	0.0526316	NA	0.0526316	NA	NA	0.105263	0.0526316	NA
EUK0334	-1.23274	1.58451e-12	DOWN	ATGGCCCAACAATTATCCCAAGCGTTGCGTGGCTCCGGGGAGCGTTTGTAACTGAACCTGTCACCATCGTCCTTGCACCTGAACGAATAAGTACCACTACAGTCCTATCAGAGGTTCTTCGTTGAGTGTTAACGGGTATTGTGATTACGCCCTTCCCATCATCACCATCACCACTGAGCGGCCGC	185	51.892	ATGGCCCAACAATTATCCCAAGCGTTGCGTGGCTCCGGGGAGCGTTTG	48	58.333	MAQQLSQALRGSGERL	16	0.322587	0.831019	1	0.585194	1	[14-22]	outOfFrame	NA	NA	NA	NA	0.0625	0.1875	NA	NA	NA	NA	0.125	0.125	0.125	NA	NA	0.1875	NA	0.125	0.0625	NA
EUK0335	1.34821	1.31e-19	UP	ATGGCCTATGCAGTTTTTGTAGATGATTAGTCGTGTTCTGCTACTGTGCGGTTTCACGTTTCTTGTTGTGGAGATATATTTCTACGTTGTGTACCGTGGTACTGGTCGGTTCCCGGGTTGCTATTACGCTCATTCGTCGTGTCATGTAGGGAACCTCATCATCACATCACCACTGAGCGGCCGC	184	48.37	ATGGCCTATGCAGTTTTTGTAGATGAT	27	37.037	MAYAVFVDD	9	-4.83101	0.6984	1	0.0041	0	[7-13]	outOfFrame	NA	0.111111	0.111111	NA	0.111111	NA	0.222222	NA	NA	NA	0.222222	NA	NA	0.222222	NA	NA	NA	NA	NA	NA
EUK0336	-2.25073	0.356668	NS	ATGGCCGTTCGATGATAAGTGTTCGTTTACCTACTGTTCGTTGAAGTGCAGGCTGCTCTTCAGGGTTACTTATTAGCCGATACGGTTGTGTGGCGTCTCGTTTTTTACGGTATGTTCGTCGTGTCTATTGGGAGCGTTTTTAGCGTTTGCTTTTGTCATCATCACCATCACCACTGAGCGGCCGC	185	48.108	ATGGCCGTTCGA	12	58.333	MAVR	4	-0.433036	1	1	0.5951	1	[0-6]	outOfFrame	NA	NA	NA	NA	0.25	NA	0.25	NA	NA	NA	0.25	NA	0.25	NA	NA	NA	NA	NA	NA	NA
EUK0337	-1.5718	4.1397e-07	DOWN	ATGGCCGATTACCTACATGGGTAGGATTACAGTTTTTTCGCGTGTCACATTTTTTGATATTTTTGTTATATTGGGTTTTTTCCGGTTTTACGGGGTGCGTAACTTTGGTTGTGCGAGTTGCTCATATCAGCTGTGGATGTTGGTTCGTATGGCGGCATCATACCATCACCACTGAGCGGCCGC	183	45.355	ATGGCCGATTACCTACATGGG	21	52.381	MADYLHG	7	0.100583	0.8857	1	0.0055	0	[7-13]	inFrame	NA	NA	0.142857	NA	0.142857	0.142857	NA	NA	NA	NA	0.142857	0.142857	NA	0.142857	0.142857	NA	NA	NA	NA	NA
EUK0338	0.238495	0.0199652	UP	ATGGCCTGGAGCTGGACATATTATTTGTTGTGTGATCACCGGATCAGGAGTAGATTTTTGTTATTTTTCGTATCCGGAGTGTCCATGTTTTGGGCATCTGCTTTTGTGCTAATAGCTTAGTAGAGGGCACTGTTCATCCTATCACCCATTTGCACATCATCATCACCATCACCACTGAGCGGCCGC	186	45.699	ATGGCCTGGAGCTGGACATATTATTTGTTGTGTGATCACCGGATCAGGAGTAGATTTTTGTTATTTTTCGTATCCGGAGTGTCCATGTTTTGGGCATCTGCTTTTGTGCTAATAGCT	117	41.88	MAWSWTYYLLCDHRIRSRFLLFFVSGVSMFWASAFVLIA	39	-11.4474	0.0196256	0	0.000674359	0	[37+]	inFrame	0.0769231	0.128205	0.0512821	0.0512821	0.0512821	0.128205	0.0769231	NA	0.025641	0.025641	0.102564	0.025641	0.0769231	0.025641	0.025641	NA	NA	0.128205	NA	NA
EUK0339	-2.63136	0.000215427	DOWN	ATGGCCGATCAACGTCTTCGGTGTCTTATCAGCCCTATAGTTTTTCGGCAAGTCTCCTTCTTATACCACAAGCATGTCGTGTTATTTCCCTATGCACTGCGGTAGTCTTTGTACCACTACGTGTGTTTTACAGATTGATGGGACGAACGTGATTGTCATCATCACCATCACCACTGAGCGGCCGC	185	47.568	ATGGCCGATCAACGTCTTCGGTGTCTTATCAGCCCTATAGTTTTTCGGCAAGTCTCCTTCTTATACCACAAGCATGTCGTGTTATTTCCCTATGCACTGCGG	102	47.059	MADQRLRCLISPIVFRQVSFLYHKHVVLFPYALR	34	-9.75075	0.102759	0.0588235	0.00632941	0	[23-36]	outOfFrame	NA	0.0882353	0.0588235	0.0588235	0.0294118	0.147059	0.117647	NA	0.0294118	NA	0.0588235	NA	0.117647	0.0294118	0.0588235	0.0588235	0.0294118	0.0588235	NA	0.0588235
EUK0340	-0.360426	NA	NS	ATGGCCCCCGTTTAATAAAAAATCTGCTGGCAGCGCCGTCTCGCGTTAATGCTTAGTGATAAGCGTAGTTTTCTAGAGTTTCTATCGGTTTCCTGGGATGCATTCCGCTCCGTGGTGCGCACGTGGCCTGCTAGATATGTCAAAACTGGTTTACCCATATCACCATCACCACTGAGCGGCCGC	183	50.82	ATGGCCCCCGTT	12	66.667	MAPV	4	2.33603	0.9879	1	0.0178	0	[0-6]	inFrame	NA	NA	NA	NA	0.25	NA	0.25	NA	NA	NA	0.25	NA	NA	NA	NA	NA	NA	NA	NA	0.25
EUK0341	0.975899	2.95285e-19	UP	ATGGCCGGGCTTGATTAGTATGTTGTTTGGATTCCCATTGAAGTGTTGTGCTAACCGTCAATACTTCGAAGCCGAGTACATGCCGTCTACGGACCTGAGAGCGCTTTATTTTCTGCATAAAACTGAGTTGTCAATTAGTTGTCCTTTGCTCTCCTGCATCATCACCATCACCACTGAGCGGCCGC	185	47.568	ATGGCCGGGCTTGAT	15	60	MAGLD	5	0.900184	0.9971	1	0.1323	0	[0-6]	outOfFrame	NA	NA	NA	NA	0.2	0.2	NA	NA	NA	NA	0.2	0.2	NA	0.2	NA	NA	NA	NA	NA	NA
EUK0344	-1.54817	3.07681e-17	DOWN	ATGGCCGATTGGAGTTATTCTAGCGTAATATTTGTTCTCCGCTTGTGACTCGATCTACTAGTTAAGCTATCCTAATTAGAATTCTATGATTTCCGGCTAGTCACCGATTGATCACTCTTCAGCCGCATTGTTACAGGCGCATTGTTATTTTTGGCCCATCATCACCATCACCACTGAGCGGCCGC	185	44.865	ATGGCCGATTGGAGTTATTCTAGCGTAATATTTGTTCTCCGCTTG	45	42.222	MADWSYSSVIFVLRL	15	-7.62687	0.104267	0	0.00118667	0	[14-22]	outOfFrame	0.0666667	0.0666667	0.0666667	0.0666667	0.0666667	0.133333	0.133333	NA	NA	NA	0.0666667	NA	0.0666667	0.0666667	NA	NA	NA	0.2	NA	NA
EUK0345	0.375802	0.00145448	UP	ATGGCCGGTAACCGTTCTTGTTTTGCCACTACAGAGAGGGTTAGGCTGGATATATGTTCATTCTGTTTTTTGATTTGGCTACTTATCGCTAGGTTGTCACAGATATTATTGGATGCTACATGGGCTTCGTGTGCACAAGATTTGATTGCTGTAATGCATCATCACCATCACCACTGAGCGGCCGC	185	44.865	ATGGCCGGTAACCGTTCTTGTTTTGCCACTACAGAGAGGGTTAGGCTGGATATATGTTCATTCTGTTTTTTGATTTGGCTACTTATCGCTAGGTTGTCACAGATATTATTGGATGCTACATGGGCTTCGTGTGCACAAGATTTGATTGCTGTAATGCATCATCACCATCACCAC	174	42.529	MAGNRSCFATTERVRLDICSFCFLIWLLIARLSQILLDATWASCAQDLIAVMHHHHHH	58	-10.7602	0.114178	0.12069	0.0228362	0	[37+]	outOfFrame	0.0344828	0.0517241	NA	0.0862069	0.0344828	0.137931	0.0344828	0.0172414	0.0689655	0.0517241	0.12069	0.0172414	0.0689655	0.0517241	0.103448	0.0344828	NA	0.0689655	0.0172414	NA
EUK0346	-2.61496	NA	NS	ATGGCCGCCGATGTACGAGCCTCTTTCAGGTTACTTATATTGGTAGGACGCTAGGGGTCCGGACCGTAGAGAAGCCCTAGTAGGCAGCTCCTGTTACAGGTTGAGGTTCTTCTATTACGGCGCTACGGTTGGGTGTACGGTTTTGCGGTCTGTTATCATCATCACCATCACCACTGAGCGGCCGC	185	54.054	ATGGCCGCCGATGTACGAGCCTCTTTCAGGTTACTTATATTGGTAGGACGC	51	50.98	MAADVRASFRLLILVGR	17	-6.24689	0.187671	0.0588235	0.00545882	0	[14-22]	outOfFrame	NA	0.0588235	NA	0.0588235	0.0588235	0.176471	0.117647	NA	NA	NA	0.176471	0.0588235	0.176471	0.0588235	NA	NA	NA	0.0588235	NA	NA
EUK0347	0.250843	0.0232559	UP	ATGGCCGCGTGGCACCCCGTCTGTTTTACCAGAATTTGCCGTTTTAAATCACATTACTATGTTTCTTGGAGGGAATAGGGTCCTTGTTAGATTAGTCTTGGAGATGTTTGTATCTTGCCCTGACCATCTACTTCACAGTTCGTCGTGGTACCGGTTCATCATCACCATCACCACTGAGCGGCCGC	185	48.108	ATGGCCGCGTGGCACCCCGTCTGTTTTACCAGAATTTGCCGTTTTAAATCACATTACTATGTTTCTTGGAGGGAA	75	45.333	MAAWHPVCFTRICRFKSHYYVSWRE	25	-5.76132	0.143616	0.08	0.0056	0	[23-36]	outOfFrame	0.08	0.08	0.08	0.04	0.04	NA	0.08	NA	0.08	0.04	0.08	NA	0.12	NA	0.08	NA	0.04	0.08	0.04	0.04
EUK0348	-1.95097	1.63501e-16	DOWN	ATGGCCGGTAGTTAGGTCGTGCGCGTGCTTCATATCGTTAAATTGGGAACGTGTTATTCCCGCTTTCTGTGACTCCTCGTTTGAATCGCTCCTTGATTGTGTCCTTTGGTGTATTGCTATTTGGACGCGCTGCGATATTGGACTTTTTATCGCCCTCATCATCACCATCACCACTGAGCGGCCGC	185	49.73	ATGGCCGGTAGT	12	58.333	MAGS	4	2.32281	1	1	0.7799	1	[0-6]	outOfFrame	NA	NA	NA	NA	0.25	NA	NA	NA	NA	NA	0.25	0.25	NA	NA	NA	NA	NA	0.25	NA	NA
EUK0349	0.843146	8.7702e-17	UP	ATGGCCCGGACTTTGTGAGATAGAAGCCGCGACGCGCCTTCCTAGGGTTTTTTAGTCGGGGGAATCGCCTAGTTTGGTTTTGTGCACCGTTCGTCCTGCATTATGTACTCGGTAGGGGAGGTAATGATCCGGTCAATCTTAGAGTGGCCGTCGCTGCATCATCACCATCACCACTGAGCGGGCCGC	186	55.376	ATGGCCCGGACTTTG	15	60	MARTL	5	-0.007448	0.9993	1	0.3249	0	[0-6]	inFrame	NA	NA	NA	NA	0.2	0.2	NA	NA	NA	0.2	0.2	NA	0.2	NA	NA	NA	NA	NA	NA	NA
EUK0350	-7.2877	0.00244253	DOWN	ATGGCCCAGCCCCAGTGGTAGTTCGTTTTGTGCGTTTTGTTGTTGTTTGAATACTATTTCCTTGACGGTGAAGAGGCTTTGGTATCAGACGGGCGGATAAGCTATTCCGACTTACTGGAAGGTTACATTCTGAGTTTATATTAGGGTGGAGTTGTCCATCATCACCATCACCACTGAGCGGCCGC	185	47.568	ATGGCCCAGCCCCAGTGG	18	72.222	MAQPQW	6	2.61082	0.9932	1	0.4652	0	[0-6]	outOfFrame	0.166667	NA	NA	NA	0.166667	NA	NA	NA	NA	NA	0.166667	NA	NA	NA	NA	0.333333	NA	NA	NA	0.166667
EUK0351	-0.579693	0.14257	NS	TGGCCTGGCTCCTCAACAATCCCCTCTTTTGATATTCTCATTTCGCCCGACGTTGACTTTGTAGTTTTCTTGCTTGTTTGTTATGTGGCCCGAGCTTGTGTCCAACGTGCCTATGCGTAACGAGTGCAGTCTGATGCTTCTTTCTGGGGTCGTGTCATCATCACCATCACCACTGAGCGGCCGC	184	51.087	ATGTGGCCCGAGCTTGTGTCCAACGTGCCTATGCGTAACGAGTGCAGTCTGATGCTTCTTTCTGGGGTCGTGTCATCATCACCATCACCACTGAGCGGCCGC	102	56.863	MWPELVSNVPMRNECSLMLLSGVVSSSPSPLSGR	34	-4.45628	0.480259	0.382353	0.362429	0.117647	[23-36]	outOfFrame	0.0294118	NA	NA	NA	0.0882353	0.147059	0.117647	0.0588235	0.0294118	NA	NA	0.0588235	0.0588235	NA	NA	NA	NA	0.235294	0.0588235	0.117647
EUK0352	1.12446	1.02393e-40	UP	ATGGCCCGAGTCGCGCGGTCTTGATCGGTTGTGTGGTTTTAATGTAGTGCTTTGTCCATGTCATGGAATGGATGTTTTTCAATCACTATCTATGCGGATAGGAGAATAGGCGCGTGGTGTTCGGCTGTTAGTAAAGCGTGCTGTTATATGGGGGTCCATCATCACCATCACCACTGAGCGGCCGC	185	50.27	ATGGCCCGAGTCGCGCGGTCT	21	71.429	MARVARS	7	-0.433036	0.9935	1	0.6576	1	[7-13]	outOfFrame	NA	NA	NA	NA	0.142857	NA	0.142857	NA	NA	NA	0.285714	NA	0.285714	NA	NA	NA	NA	0.142857	NA	NA
EUK0353	0.589124	4.32443e-06	UP	ATGGCCTTTCCGCTTGTTGAATTTGTGATTAAGGTCTTCCGTCTTGGTTCATCCTGTCTTTCGGTTATGTACTCTGTCTTTAAGATTGCTTGATTGGTATGTGGATCATGGTCCCTGAGAAAGTCGGAGCTCTGGCGGTTCGGACTCCTTGTTTGCCATCATCACCATCACCACTGAGCGGCCGC	185	48.649	ATGGCCTTTCCGCTTGTTGAATTTGTGATTAAGGTCTTCCGTCTTGGTTCATCCTGTCTTTCGGTTATGTACTCTGTCTTTAAGATTGCT	90	41.111	MAFPLVEFVIKVFRLGSSCLSVMYSVFKIA	30	-9.03958	0.0465267	0	0.00190333	0	[23-36]	outOfFrame	NA	0.133333	0.0333333	0.0666667	0.0666667	0.1	0.166667	NA	0.0333333	NA	0.0666667	0.0333333	0.0333333	NA	NA	NA	0.0666667	0.133333	0.0333333	0.0333333
EUK0354	-0.360435	NA	NS	ATGGCCGTGGCTACTGGGCTTTTGTCTGATACAGGGATCCGGTTAACCACCTTTGGAACTCATACGTAAGGGTTCAGTGGTGTTTCCCTCGTTAATTTATTCGTGGTTCTGTCGTTCCGTCGCGGCGTTTTTATGTTGGTAGCATTGTTGCAACACATCATCACCATCACCACTGAGCGGCCGC	184	50	ATGGCCGTGGCTACTGGGCTTTTGTCTGATACAGGGATCCGGTTAACCACCTTTGGAACTCATACG	66	51.515	MAVATGLLSDTGIRLTTFGTHT	22	-2.53077	0.492109	0.5	0.216205	0	[14-22]	outOfFrame	NA	0.0454545	NA	0.0454545	0.0454545	0.136364	0.0454545	NA	NA	0.272727	0.0909091	0.136364	0.0454545	0.0454545	0.0454545	NA	NA	0.0454545	NA	NA
EUK0355	0.84857	0.352568	NS	ATGGCCTGTGTATATTTAGGTTTAAATCATCGCTATGGTTACGTCTTAATGGGAATCTGTCCCTCTTCTTCGGCTACTGCGTCCGCGTGGCGTGGCCGCCGGTCCGATTCGTTTTTAGGCGTTTCGAGTTTTGCTCTGTCTTGTTTATTTTTGTCGCATCATCACCATCACCACTGAGCGGCCGC	185	49.73	ATGGCCTGTGTATATTTAGGTTTAAATCATCGCTATGGTTACGTCTTAATGGGAATCTGTCCCTCTTCTTCGGCTACTGCGTCCGCGTGGCGTGGCCGCCGGTCCGATTCGTTTTTAGGCGTTTCGAGTTTTGCTCTGTCTTGTTTATTTTTGTCGCATCATCACCATCACCAC	174	47.701	MACVYLGLNHRYGYVLMGICPSSSATASAWRGRRSDSFLGVSSFALSCLFLSHHHHHH	58	-4.5137	0.122891	0.0517241	0.0377052	0	[37+]	outOfFrame	0.0172414	0.0517241	0.0517241	0.0172414	0.0344828	0.12069	0.0517241	0.0172414	0.0517241	0.0172414	0.0862069	0.0862069	0.0689655	0.0172414	0.12069	NA	NA	0.172414	NA	0.0172414
EUK0356	-0.74503	1.62126e-05	DOWN	ATGGCCAGTTCGATGCCTATTGTTGAAGGCCCAGGATGGTATGGCGAGTCTTGTCGAGGAATATTGTAGAACGGGCATGTGATTCGGCGTGCACTTCGTTTGCTTGGAGTTCGTTCGCGTTCGCTGTTGTGGGCGTAGCGGGGTAACTCCAAGCGTCACATCACCATCACCACTGAGCGGCCGC	184	55.435	ATGGCCAGTTCGATGCCTATTGTTGAAGGCCCAGGATGGTATGGCGAGTCTTGTCGAGGAATATTG	66	50	MASSMPIVEGPGWYGESCRGIL	22	-1.14762	0.555605	0.590909	0.246668	0	[14-22]	outOfFrame	0.0454545	NA	0.0454545	0.0909091	0.0909091	0.0454545	0.0454545	NA	0.0454545	NA	0.0454545	0.181818	0.0454545	NA	NA	NA	NA	0.136364	0.0909091	0.0909091
EUK0357	-0.257445	0.315235	NS	ATGGCCGTCCTTATTTTGGTTGTGTGGGATGTTTTACAGGCCGTTCGCGTACAGGTCTGTTGGTTAATATTTTGCTTAATCTTTCGTGTACGCGAGAGATGTAGGCCTGTTTCTTTGATACACCTCGGTCTATTTCCTTTAGGGGGCGCTCTTGGTCATCATCACCATCACCACTGAGCGGCCGC	185	48.649	ATGGCCGTCCTTATTTTGGTTGTGTGGGATGTTTTACAGGCCGTTCGCGTACAGGTCTGTTGGTTAATATTTTGCTTAATCTTTCGTGTACGCGAGAGATGTAGGCCTGTTTCTTTGATACACCTCGGTCTATTTCCTTTAGGGGGCGCTCTTGGTCATCATCACCATCACCAC	174	46.552	MAVLILVVWDVLQAVRVQVCWLIFCLIFRVRERCRPVSLIHLGLFPLGGALGHHHHHH	58	-22.1027	0.0815793	0.0689655	0.0132121	0	[37+]	outOfFrame	0.0344828	0.0517241	NA	0.0689655	0.0172414	0.172414	0.155172	NA	0.0517241	NA	0.0517241	0.0689655	0.0862069	0.0172414	0.12069	0.0344828	NA	0.0172414	0.0172414	0.0344828
EUK0358	0.417844	0.802628	NS	ATGGCCTGATAAATTAAATGCCACGTCAGTCTGGTTAAGGTTGTTTATGGCGCATATTAGTTCAATGGCAGGTGTCGGTCTGCTATGGATCTCATTGGTATTGTCGCCCGCGACAAGGTCGGTTTCAGGCGTCTGCTCTGGCGTTCTGTGCAATCGCATCATCACCATCACCACTGAGCGGCCGC	185	51.351	ATGGCC	6	66.667	MA	2	NA	1	1	0.6712	1	[0-6]	outOfFrame	NA	NA	NA	NA	0.5	NA	NA	NA	NA	NA	0.5	NA	NA	NA	NA	NA	NA	NA	NA	NA
EUK0359	-5.62049	1.65776e-05	DOWN	ATGGCCATATCTTTTTTCTGTGTAGATGCCGGTTGGTTTAGCCGCTCTATAGGGGTTCGGGATCCTAGGGTCCAGTGCCACGGAAGGTTTTATTATGCCTGGTGAGGCAGTGCTCATGTTTAACTCTTAATACTGTGAAGCCTTGTTTATCCGGCATCATCACCATCACCACTGAGCGGCCGC	183	49.727	ATGGCCATATCTTTTTTCTGTGTAGATGCCGGTTGGTTTAGCCGCTCTATAGGGGTTCGGGATCCTAGGGTCCAGTGCCACGGAAGGTTTTATTATGCCTGG	102	50	MAISFFCVDAGWFSRSIGVRDPRVQCHGRFYYAW	34	-5.15977	0.132203	0.0294118	0.0134059	0	[23-36]	inFrame	0.0588235	0.117647	0.0588235	0.0588235	0.0294118	NA	0.0882353	NA	0.0588235	NA	0.0882353	0.0882353	0.117647	0.0588235	0.0294118	0.0294118	NA	0.0882353	NA	0.0294118
EUK0360	-1.65738	6.99185e-20	DOWN	TGGCCATTTTCATGAGCACTACGGGTCTTTTCTGCTCTTGACTTATAAGGGCCCTACCTTTGAAATAGCATGGATCATGCTCTTTTTCCACTTGTAGGGAGGTCTATCGTAACTTGACTGTGTCTTGGTCTTCGCTGGGTATGCTACGATTTGGCCATCATCACCATCACCACTGAGCGGCCGC	184	48.37	ATGAGCACTACGGGTCTTTTCTGCTCT	27	48.148	MSTTGLFCS	9	-1.05052	0.9119	1	0.1914	0	[7-13]	outOfFrame	NA	0.111111	NA	NA	0.111111	0.111111	NA	NA	0.111111	0.222222	NA	0.111111	NA	NA	NA	NA	NA	0.222222	NA	NA
EUK0361	0.446041	0.000261184	UP	ATGGCCAGGCTGTGCGTTTAGTTCGGATTACTGTTCATGAGTGGGTCTTGAAGGATTGAGTCGATTGTCCCAAAGGGATATCAAGAGTTGCTTTTTGCTTGCTTTCCGTAATTATCTTTATTTTCCGGGGAAACGTAAGTGCGTTCCTGGACGTCTCCATCATCACCATCACCACTGAGCGGCCGC	186	47.849	ATGGCCAGGCTGTGCGTT	18	61.111	MARLCV	6	-1.58217	0.8823	1	0.0065	0	[0-6]	inFrame	NA	NA	NA	NA	0.166667	0.166667	0.166667	NA	0.166667	NA	0.166667	NA	0.166667	NA	NA	NA	NA	NA	NA	NA
EUK0362	1.14583	1.41924e-24	UP	ATGGCCGATCCTGAGGGTTCGTTCTGAGTTTTTTAGCATATGCATACGACACTACGGGTATCGCGAAACTGTAGTAATCTGGATCTCCCGTTCTCCTCGGGTGATTGAGGTGTTCTCAGGGTGCCAAGACTCTCAACGTCACGTCGGGTGTTCCATCATCACCATCACCACTGAGCGGCCGC	182	52.747	ATGGCCGATCCTGAGGGTTCGTTC	24	58.333	MADPEGSF	8	2.30754	0.9994	1	0.9362	1	[7-13]	outOfFrame	NA	0.125	NA	NA	0.125	NA	NA	NA	NA	NA	0.125	0.125	NA	0.125	NA	NA	NA	0.125	0.125	0.125
EUK0363	-0.360543	0.955343	NS	ATGGCCTCTCCAGGAGTAGTCTTTGCCAATCCCTCGGGAGCTACTGCGTCGGTATTAGTTTGGAACAAGGCTGAGCTCAGTGGTCTACTCTTTCTTTTTTGCGAGATATACCTTAATTACATTTTAATTGACTGTCTTATTGGTCTTTAGTCTTGGCATCATCACCATCACCACTGAGCGGCCGC	185	45.946	ATGGCCTCTCCAGGAGTAGTCTTTGCCAATCCCTCGGGAGCTACTGCGTCGGTATTAGTTTGGAACAAGGCTGAGCTCAGTGGTCTACTCTTTCTTTTTTGCGAGATATACCTTAATTACATTTTAATTGACTGTCTTATTGGTCTT	147	42.857	MASPGVVFANPSGATASVLVWNKAELSGLLFLFCEIYLNYILIDCLIGL	49	-11.0874	0.0970469	0.102041	0.0107755	0	[37+]	outOfFrame	0.0204082	0.0612245	0.0408163	0.0816327	0.0204082	0.183673	0.0816327	0.0612245	0.0408163	0.0204082	0.102041	0.0816327	NA	0.0204082	NA	NA	0.0204082	0.0816327	0.0408163	0.0408163
EUK0364	-0.18884	0.211284	NS	ATGGCCTGAGCGATTTTTTATCCTACCAATTGTTGGTCACGGCTGCCTAGGGGCTATCATATGTTGGTTATTTTCTCTTCATATAGGGCTAACAATGGCCATTGGAATGCCTGGTGTTTGAATTGGAGAGGTTTTCGACTGCTTCTGTGTGATTGACATCATCACCATCACCACTGAGCGGCCGC	185	46.486	ATGGCC	6	66.667	MA	2	NA	1	1	0.6712	1	[0-6]	outOfFrame	NA	NA	NA	NA	0.5	NA	NA	NA	NA	NA	0.5	NA	NA	NA	NA	NA	NA	NA	NA	NA
EUK0365	-0.0248596	0.829805	NS	ATGGCCAGTTATGGTGTTTCATCTTGCGGATGGGGTTTTTTTTAAGCGTACGTGGGCGTATAGATAGTTGCATGTCCTGGTCTGTCGTAGTCCGTCTGTTCCTTCTATATTCAGAACACGCGAGTTGTGTTCTGCTGTGGTGGTACTCGATAGGCGCATCATCACCATCACCACTGAGCGGCCGC	185	50.27	ATGGCCAGTTATGGTGTTTCATCTTGCGGATGGGGTTTTTTT	42	42.857	MASYGVSSCGWGFF	14	-1.34471	0.287493	0.0714286	0.00426429	0	[14-22]	outOfFrame	0.0714286	0.142857	0.0714286	NA	0.0714286	NA	0.0714286	NA	0.0714286	NA	0.0714286	0.214286	NA	NA	NA	NA	NA	0.214286	NA	NA
EUK0366	-0.0974596	0.692789	NS	ATGGCCGTTGGGACCCTCGCATGTTCCCGGAAAGGCGCGGGTGATCCGCGTCTTATTTCAGGGACATTCGTGTAGTTGGTTTTGATTTTGGCCCTCCGGCTTTTTGCGTCGCTGAGTGTTGGCGGCTTCGATAGGGGTACCAATTGGTCGTCTCATCATCACCATCACCACTGAGCGGCCGC	182	56.593	ATGGCCGTTGGGACCCTCGCATGTTCCCGGAAAGGCGCGGGTGATCCGCGTCTTATTTCAGGGACATTCGTG	72	59.722	MAVGTLACSRKGAGDPRLISGTFV	24	-3.70255	0.517133	0.583333	0.290758	0	[23-36]	outOfFrame	NA	0.0416667	NA	0.0416667	0.0416667	0.0833333	0.0833333	NA	0.0416667	0.0833333	0.125	0.166667	0.0833333	0.0416667	NA	NA	0.0416667	0.0833333	NA	0.0416667
EUK0367	-0.853922	0.0202412	DOWN	ATGGCCTATTGTTTGTCTAGGTTATTCGCCATGGTCTAGGACAGATGGCCCATGTTTGCTTACCGTGGCAGTGTAAGATTACTTAAAATCGATCTAATTTAATCATTTTGATCTTCTCTCGCCTGACGGCGCTGTTTCGGCTAGGTTGTGCTCTTGCATCATCACCATCCCACTGAGCGGCCGC	184	47.283	ATGGCCTATTGTTTGTCTAGGTTATTCGCCATGGTC	36	44.444	MAYCLSRLFAMV	12	-3.3282	0.12275	0	0.0007	0	[7-13]	outOfFrame	NA	0.0833333	0.0833333	NA	0.166667	0.166667	0.0833333	NA	0.0833333	NA	0.166667	NA	0.0833333	NA	NA	NA	NA	0.0833333	NA	NA
EUK0368	-0.412582	0.00635544	DOWN	ATGGCCTACTGTAAGTCTATTGCGTTGGAACGCTGAGTTTTGTGAGTCACCTTCAGTGTCTTACCATGAGATTGTACGGAATCCCTCGGAAGCAGGTTGCTTTTCTGTTATCCTCCTGGTCCGCGTGGTAAGCCTGCCGGACCTGTCTTGTCTGTCCATCATCACCATCACCACTGAGCGGCCGC	185	52.432	ATGGCCTACTGTAAGTCTATTGCGTTGGAACGC	33	48.485	MAYCKSIALER	11	-2.01728	0.6944	1	0.0483	0	[7-13]	outOfFrame	NA	NA	0.0909091	0.0909091	0.0909091	0.0909091	NA	NA	0.0909091	NA	0.181818	NA	0.0909091	NA	NA	NA	0.0909091	0.0909091	0.0909091	NA
EUK0369	-0.13562	0.33166	NS	ATGGCCGTTAACATTCCGACGTTTTCATCAAGGGGATACCCTGTGGCACGAATAACCTTACTACTTCTTTATATGTCCGTGTAATATTGCCAATCTTAGCGATCTACGCGCAGGCGTTTTTTGCAGACTGCTTTTCAGGATTGGTTTCGTATTGGGCATCATCACCATCACCACTGAGCGGCCGC	185	47.027	ATGGCCGTTAACATTCCGACGTTTTCATCAAGGGGATACCCTGTGGCACGAATAACCTTACTACTTCTTTATATGTCCGTG	81	44.444	MAVNIPTFSSRGYPVARITLLLLYMSV	27	-7.28544	0.168989	0.0740741	0.0157333	0	[23-36]	outOfFrame	NA	0.037037	0.0740741	0.0740741	0.0740741	0.148148	0.111111	0.037037	NA	0.0740741	0.0740741	0.037037	0.0740741	NA	NA	NA	NA	0.111111	NA	0.0740741
EUK0370	-1.82143	1.1742e-07	DOWN	ATGGCCTAGTCGGTTGGCGGTGTTGTTGACTCCCTAGTGTAGGTCGTCGGAATCGCTTTTAATATTACGCTGTTGAAGTTCAATTTTGTCCTCCCTGTGTCTGTTTGTGTACGCTTGGAACGTTTAACGTGAACTGCGGGTGCCGAGGGGGTATGGCATCATCACATCACCACTGAGCGGCCGC	184	51.63	ATGGCC	6	66.667	MA	2	NA	1	1	0.6712	1	[0-6]	outOfFrame	NA	NA	NA	NA	0.5	NA	NA	NA	NA	NA	0.5	NA	NA	NA	NA	NA	NA	NA	NA	NA
EUK0371	-1.64654	0.0957741	NS	ATGGCCAGCGTGCTAGCATGGTGCGTGCTGGGGTCCCCGGCTGTCGAGAGAGTGCTTGAGCCGGGCGGTTAGCATGTCTCATGTCCGCGGTTTTTTCTCGGGCTACACGACTGTGAGTAGTATGATCCTGTCTTTGTTCTCGGATACGTTATTGTCCATCATCACCATCACCCTGAGCGGCCGC	184	57.065	ATGGCCAGCGTGCTAGCATGGTGCGTGCTGGGGTCCCCGGCTGTCGAGAGAGTGCTTGAGCCGGGCGGT	69	68.116	MASVLAWCVLGSPAVERVLEPGG	23	-5.99294	0.374604	0.347826	0.139013	0	[23-36]	outOfFrame	0.0434783	NA	NA	NA	0.0434783	0.130435	0.173913	NA	0.0434783	NA	0.130435	0.130435	0.0434783	NA	NA	NA	NA	0.0869565	0.0869565	0.0869565
EUK0372	0.669818	0.397705	NS	TGGCCTTGTATTCCGTCCGGCTTCCGTGTTAATTTTTGCGAGGGAGCTCATCATGATCGCGGTGGCTTTTTCCCGCAGTTCTTGTTCAACAAGTCGGGGTTCAGCACAATAACCCGATAACAATGCGCCGTCTAATGTCGGTCCGTGTTCCGACCCATCATCACCATCACCACTGAGCGGCCGC	184	53.804	ATGATCGCGGTGGCTTTTTCCCGCAGTTCTTGTTCAACAAGTCGGGGTTCAGCACAA	57	50.877	MIAVAFSRSSCSTSRGSAQ	19	-4.04347	0.648105	0.736842	0.376542	0.157895	[14-22]	outOfFrame	NA	0.0526316	NA	0.0526316	0.0526316	NA	0.0526316	NA	0.0526316	0.0526316	0.157895	0.0526316	0.105263	NA	NA	0.0526316	NA	0.315789	NA	NA
EUK0373	-0.0749675	0.501087	NS	ATGGCCATGTCCATGAACTCGTTTTCAAGGTATCGGTCATTTACGTGTAGGGTGTGATCTGCAAAGTCAGGATAAATCTGACTTTTTCCTTTGATCGGTAGTTCAGGTTCTCTCTCGTTCACGGCAGTGTCTTCTTTGGCAGGTGCCCGTGGTGAACATCATCACCATCACCACTGAGCGGCCGC	185	49.189	ATGGCCATGTCCATGAACTCGTTTTCAAGGTATCGGTCATTTACGTGTAGGGTG	54	46.296	MAMSMNSFSRYRSFTCRV	18	-3.88549	0.453828	0.388889	0.0493667	0	[14-22]	outOfFrame	NA	0.111111	0.0555556	NA	0.166667	NA	0.0555556	0.0555556	0.0555556	0.0555556	0.0555556	NA	0.166667	NA	NA	NA	NA	0.222222	NA	NA
EUK0375	1.1472	5.17518e-39	UP	ATGGCCGGTGGGGACTGTATTCAGGGTTTTTTGTCTCGGTGAGCTAGCTACATGATGTTTGGACATGTACAAATTTATGGCTATTAAGGCTTCAGACCCTTTTCTCGTTGGTTGCATGTTGTACCTTGCCTCGTGTAGGCCAGCAGTGTGATTTAACATCATCACCATCACCACTGAGCGGCCGC	185	48.108	ATGGCCGGTGGGGACTGTATTCAGGGTTTTTTGTCTCGG	39	53.846	MAGGDCIQGFLSR	13	-0.920173	0.6949	1	0.146962	0	[7-13]	outOfFrame	NA	0.0769231	NA	0.0769231	0.0769231	0.0769231	NA	NA	0.0769231	NA	0.0769231	0.230769	0.0769231	0.0769231	NA	0.0769231	NA	0.0769231	NA	NA
EUK0376	-2.53391	8.64997e-09	DOWN	ATGGCCGCCGCTCCTAAATATTCTTAGGGTCTCTCGGTTACGCAGCCCGAAGCCACTCTCATGAAGCTGTTTTGTTATGAAGCGTTGGGTTGTGAGCATGCAATTCACGGTCCTGTCATCAGGTTGGAGTTAACTAACAGGGGCGAGGCAAGTGTTCATCATCACCATCACCACTGAGCGGCCGC	185	52.432	ATGGCCGCCGCTCCTAAATATTCT	24	50	MAAAPKYS	8	1.32306	0.9119	1	0.0327	0	[7-13]	outOfFrame	NA	NA	0.125	NA	0.125	NA	NA	NA	NA	NA	0.375	NA	NA	NA	NA	NA	0.125	0.125	NA	0.125
EUK0377	-0.374898	0.19798	NS	ATGGCCCGATATGTAAGGCGACATTGTTGCAACCCGTAATCCTCGTTTTGCCTGTTGATTTATCTATTGAGTTCGTTTTTTCCATCCGTATAGGGGGGATTCTTACCGAGATTGTTTTCTATTTATTTTGGAATGTTGGCGGTATCTCAGTTTTAACATCATCACCATCACCACTGAGCGGCCGC	185	43.243	ATGGCCCGATATGTAAGGCGACATTGTTGCAACCCG	36	52.778	MARYVRRHCCNP	12	-2.30033	0.7727	1	0.329267	0	[7-13]	outOfFrame	NA	NA	0.0833333	NA	0.0833333	NA	0.0833333	0.0833333	0.166667	NA	0.0833333	NA	0.25	NA	0.0833333	NA	NA	NA	NA	0.0833333
EUK0378	-2.5649	0.109736	NS	ATGGCCTCTTTTGCACTGCTCGATAACAAATTTTTCCAATAATCAAACAACCTGTGATAATTTAGTGCACATTGAGGGTACATTGGGGCTTAAGTAGGTTAGGCCAGGGTAATACCCACAGTACATTCGGCATGTTTGGGGCGTATAGTCATTCGGCATCATCACCATCACCACTGAGCGGCCGC	185	45.946	ATGGCCTCTTTTGCACTGCTCGATAACAAATTTTTCCAA	39	38.462	MASFALLDNKFFQ	13	-1.90211	0.375115	0.153846	0.00456154	0	[7-13]	outOfFrame	NA	0.230769	NA	NA	0.0769231	0.153846	NA	0.0769231	NA	NA	0.153846	NA	NA	0.0769231	NA	0.0769231	0.0769231	0.0769231	NA	NA
EUK0379	1.34558	3.19977e-29	UP	ATGGCCGACGTACTGGCCTACCCATAGTGAGGCCAGGTAAGCGGATCTGATAGGTGTTTCCCTTTGTTTTTCTTGTTTTGGACGGTAGTGGTGCCTCGAGACTAATAGGATCAGTCGCTACGATTAGGATTAGCTACTGATATTGATTAGGTTATCTCATCACCATCACCACTGAGCGGCCGC	183	48.634	ATGGCCGACGTACTGGCCTACCCA	24	62.5	MADVLAYP	8	-2.69431	0.8391	1	0.0119	0	[7-13]	inFrame	NA	NA	0.125	NA	0.125	0.125	0.125	NA	NA	NA	0.25	NA	NA	0.125	NA	NA	NA	NA	NA	0.125
EUK0380	0.344985	0.00250393	UP	ATGGCCGTACGGGTAGTAACGAGTATTTATCTCAGGTTTACTATTGCCCTCTTCAGCGTTCTGCCGGCTCCCTGGTTGTGTCGATAGTGGCGTTCCCTGGGAAACCCTCATGTTCCACGGTCCCCCCTAAGTTGACATCTCTTGGTTTGTGTTTGGCATCATCACCATCACCACTGAGCGGCCGC	185	53.514	ATGGCCGTACGGGTAGTAACGAGTATTTATCTCAGGTTTACTATTGCCCTCTTCAGCGTTCTGCCGGCTCCCTGGTTGTGTCGA	84	51.19	MAVRVVTSIYLRFTIALFSVLPAPWLCR	28	-12.2751	0.0691714	0	0.00230357	0	[23-36]	outOfFrame	0.0357143	0.0714286	0.0357143	0.0714286	0.0357143	0.142857	0.142857	NA	0.0357143	0.0714286	0.107143	NA	0.107143	NA	NA	NA	NA	0.0714286	NA	0.0714286
EUK0381	-1.32068	0.0115834	DOWN	ATGGCCTGCGCTTGTCTTTAAACGTCCATGGGGGTTTGGTTGTTGTGATCTAACAAGCGCTAGCTGTTTTCAATCTGTCAACGGATGCGTGCACGTCGGTGGGACGAGGTGGTGAGCATTTGTAAGATGTTGTTGTTTTTGTTTTGCATGATTACACATCATCACCATCACCACTGAGCGGCCGC	185	48.649	ATGGCCTGCGCTTGTCTT	18	55.556	MACACL	6	-2.39241	0.1667	0	0	0	[0-6]	outOfFrame	NA	NA	NA	NA	0.166667	0.166667	NA	NA	0.333333	NA	0.333333	NA	NA	NA	NA	NA	NA	NA	NA	NA
EUK0382	-0.83181	2.84654e-08	DOWN	GGTCTTTAAAACGTCTCTCTTGGTAGTTGGGATACTTACTGCTGAGCAGGGCGGGATGATCGTTTCGCAGTGTCTTTGGGATCTCATGTCGCGTGGGGGTATCGTCGGCATTTATGCCGGTATATCCTTCGGTAATGATCTGTGGATTTGCATCATCACCATCACCACTGGCGGCCGC	178	51.685	ATGATCGTTTCGCAGTGTCTTTGGGATCTCATGTCGCGTGGGGGTATCGTCGGCATTTATGCCGGTATATCCTTCGGTAATGATCTGTGGATTTGCATCATCACCATCACCACTGGCGGCCGC	123	52.033	MIVSQCLWDLMSRGGIVGIYAGISFGNDLWICIITITTGGR	41	-12.4253	0.12981	0.0731707	0.00902195	0	[37+]	outOfFrame	0.0487805	0.0243902	0.0243902	0.195122	0.0487805	0.0731707	0.0487805	0.0243902	0.0487805	0.0731707	0.0243902	0.170732	0.0487805	0.0487805	NA	0.0243902	NA	0.0731707	NA	NA
EUK0384	-0.874664	2.76325e-12	DOWN	ATGGCCCCTACAGTCGTAGGGACCTACATATTTGGTCTTGTTTTTGGGAAGGAGGGTTTTTGTTGGATATCTTGATGTCTTTGTGTCCCTTTGGAGATTGGTGGGATTTCATTTCCGACGGACTGTGGCTTGGCTTCCGGCGGTCGTGTGGCTGCTCATCCCACACCACTGAGCGGCCGC	180	52.778	ATGGCCCCTACAGTCGTAGGGACCTACATATTTGGTCTTGTTTTTGGGAAGGAGGGTTTTTGTTGGATATCT	72	44.444	MAPTVVGTYIFGLVFGKEGFCWIS	24	-8.4458	0.141258	0.0416667	0.0049875	0	[23-36]	inFrame	0.0416667	0.125	0.0416667	0.0833333	0.0416667	0.0416667	0.125	NA	0.0416667	0.0833333	0.0416667	0.166667	NA	NA	NA	NA	0.0416667	0.0416667	0.0416667	0.0416667
EUK0386	-0.355893	0.0416104	DOWN	ATGGCCTTGGACTGTTTTGGAAATTTGGTTCGGTCGGTTTGCAGGTGGAGGTGGGTCTGTCTGCCTATGTGTCCGTTGGGTGGTTTAACGTGCTGTAGTCGTACGTTGGAGCCTTATTTCGCTCCAGTGAGCGTACGGCCTTTGATGGTGGATATGCATCATCACCATCACCACTGAGCGGCCGC	185	53.514	ATGGCCTTGGACTGTTTTGGAAATTTGGTTCGGTCGGTTTGCAGGTGGAGGTGGGTCTGTCTGCCTATGTGTCCGTTGGGTGGTTTAACGTGCTGTAGTCGTACGTTGGAGCCTTATTTCGCTCCAGTGAGCGTACGGCCTTTGATGGTGGATATGCATCATCACCATCACCAC	174	51.724	MALDCFGNLVRSVCRWRWVCLPMCPLGGLTCCSRTLEPYFAPVSVRPLMVDMHHHHHH	58	-6.01818	0.133455	0.12069	0.0333621	0	[37+]	outOfFrame	0.0344828	0.0344828	0.0172414	NA	0.0689655	0.12069	0.103448	0.0172414	0.103448	0.0344828	0.0344828	0.0517241	0.0862069	0.0344828	0.103448	NA	NA	0.0517241	0.0172414	0.0862069
EUK0387	-0.360352	NA	NS	ATGGCCATTGTGTTCTTCGCGCTTAGCCTTGGACAGTTAGGTTCGGGTATGATGGCTGATCTAGGGGGGTTTCCCTTTTGCTAACTCATAAGGAACAGTCTCTGGAGCCTTCGCCCGTTTTATATCTTCTTATTTTACGGCCTTTGCCATTGGTCTCATCATCACCTCACCACTGAGCGGCCGC	184	50	ATGGCCATTGTGTTCTTCGCGCTTAGCCTTGGACAGTTAGGTTCGGGTATGATGGCTGATCTAGGGGGGTTTCCCTTTTGC	81	51.852	MAIVFFALSLGQLGSGMMADLGGFPFC	27	-6.10216	0.123019	0.037037	0.00591852	0	[23-36]	outOfFrame	NA	0.148148	NA	0.037037	0.111111	0.148148	0.037037	NA	0.037037	NA	0.111111	0.185185	NA	0.037037	NA	0.037037	NA	0.0740741	NA	0.037037
EUK0388	-3.82499	7.94691e-05	DOWN	ATGGCCACCTTTTGTCGCGATTCTAGGCTACATCGTGTCAGGGGCGGTACGCGGTATTTGATTTGCGCTGTTTCGTTTCTATCCGTAATCAAGTGCATGGTTTGGCCGCACTGGTTAGCAGGATATCGTGTCTCCTTCTGCATTCTATTGGTTGTTCATCATCACCATCACCACTGAGCGGCCGC	185	50.811	ATGGCCACCTTTTGTCGCGATTCTAGGCTACATCGTGTCAGGGGCGGTACGCGGTATTTGATTTGCGCTGTTTCGTTTCTATCCGTAATCAAGTGCATGGTTTGGCCGCACTGGTTAGCAGGATATCGTGTCTCCTTCTGCATTCTATTGGTTGTTCATCATCACCATCACCAC	174	48.851	MATFCRDSRLHRVRGGTRYLICAVSFLSVIKCMVWPHWLAGYRVSFCILLVVHHHHHH	58	-15.2969	0.0823569	0.0517241	0.0124138	0	[37+]	outOfFrame	0.0344828	0.0517241	0.0344828	0.0517241	0.0344828	0.103448	0.12069	NA	0.0689655	0.0344828	0.0517241	0.0517241	0.103448	0.0172414	0.137931	NA	0.0172414	0.0689655	NA	0.0172414
EUK0389	-8.38622	7.96489e-10	DOWN	ATGGCCTTGGTTTATACGACCCGAGGGAATTACATTCTATAGGCTTTGGGTTGGGCTTCATGCATGGACAGAGTAGTCCAATTGTTTTTTTACGTGTTACCGATTCACGTCCTTCTTCGGTGTTTCGATTGCGTTCGCGCTTCTGGCCCTCTCGGGCATCATCACCATCACCACTGAGCGGCCGC	185	50.811	ATGGCCTTGGTTTATACGACCCGAGGGAATTACATTCTA	39	43.59	MALVYTTRGNYIL	13	-3.91342	0.384662	0.153846	0.0105692	0	[7-13]	outOfFrame	NA	NA	0.153846	0.0769231	0.0769231	0.153846	0.0769231	0.0769231	NA	0.153846	0.0769231	0.0769231	0.0769231	NA	NA	NA	NA	NA	NA	NA
EUK0390	-4.30829	NA	NS	ATGGCCATAGTCGAGGTTTTCGGAGTCCCCGCTTACATTAAGCTATAATTGGTCGTAACCTGGCGATTAGGTAGGGATTTAAGCCCAGCATTGGTCTGTAACATTGGGGACAGGCTGCCTTTTGTTCGCAGGTTTGAAAACTTACGCAATTTTGATCATCATCACCATCACCACTGAGCGGCCGC	185	48.108	ATGGCCATAGTCGAGGTTTTCGGAGTCCCCGCTTACATTAAGCTA	45	48.889	MAIVEVFGVPAYIKL	15	-4.91807	0.10346	0	0.00134667	0	[14-22]	outOfFrame	NA	0.0666667	0.0666667	0.133333	0.0666667	0.0666667	0.2	NA	NA	NA	0.133333	0.0666667	NA	NA	NA	NA	0.0666667	NA	0.0666667	0.0666667
EUK0391	-2.50406	0.562718	NS	ATGGCCCCGTGTCCATTCTGGTTAGTGATGCGTTTCATTGGTACTATATCGCGTGGGGTGATTTAAGCGAAGTAGTTGCGGCTGTGACTGTGTAGTGCGCTCGCCATTAACGTGCGGTGTGTGATTCTTCGTCTTAGACCTTTTTTTTGTCGTTCGCATCATCACCATCACCACTGAGCGGCCGC	185	50.811	ATGGCCCCGTGTCCATTCTGGTTAGTGATGCGTTTCATTGGTACTATATCGCGTGGGGTGATT	63	49.206	MAPCPFWLVMRFIGTISRGVI	21	-7.78751	0.181219	0.142857	0.00682381	0	[14-22]	outOfFrame	0.047619	0.0952381	NA	0.142857	0.0952381	0.047619	0.0952381	NA	0.047619	0.047619	0.047619	0.0952381	0.0952381	NA	NA	NA	NA	0.047619	NA	0.0952381
EUK0392	-1.03052	0.000153475	DOWN	ATGGCCGGTACCGCTATTTAGCGTCCAAGCTCGGTCAGTATATTGTTTTCTGGTTTTTCACATCTGCTTTTTGGTGTGTATCGTAGATTTGCCGGTCGCATTATTTGTCCGTCTCTTTTCGCTTGGGTTGTTTGATGGGTCCCGTTTCCGATTGTTCATCATCACCATCACCACTGAGCGGCCGC	185	48.108	ATGGCCGGTACCGCTATT	18	55.556	MAGTAI	6	-0.217759	0.9753	1	0.0398	0	[0-6]	outOfFrame	NA	NA	NA	0.166667	0.166667	NA	NA	NA	NA	0.166667	0.333333	0.166667	NA	NA	NA	NA	NA	NA	NA	NA
EUK0393	-3.03923	0.0770666	NS	ATGGCCGTTTAGCGGGATTGCTCGCTTTTACGTGCTGAGAGGTCTGGGGTCTCTCGATATTCTCGTCCGGGGGCAGTGGGTTTCGGTGAAAGTGTTATGTCTTTTTCCACTCGGCGCGTACGGTTGTGGGTGATGTCCAGACTGATGTCCTGTAGGCATCATCACCATCACCACTGAGCGGCCGC	185	55.676	ATGGCCGTT	9	55.556	MAV	3	NA	0.9989	1	0.0049	0	[0-6]	outOfFrame	NA	NA	NA	NA	0.333333	NA	0.333333	NA	NA	NA	0.333333	NA	NA	NA	NA	NA	NA	NA	NA	NA
EUK0394	0.152308	0.422818	NS	ATGGCCTCATTCACTCTTACCTGTGATACGCTTTGTCTCAGATGTGAAACTTGCTTTCGGGTGTCCTGCGATTGTGCGTTTAGATTCGTGGGTACTTTACCTTGTCCTCTTTGTGTATCGGGAGCGTTATGACGGTGCTCGTGGGGGCCTTATGGCCATCATCACCATCACCACTGAGCGGCCGC	185	51.892	ATGGCCTCATTCACTCTTACCTGTGATACGCTTTGTCTCAGATGTGAAACTTGCTTTCGGGTGTCCTGCGATTGTGCGTTTAGATTCGTGGGTACTTTACCTTGTCCTCTTTGTGTATCGGGAGCGTTA	129	46.512	MASFTLTCDTLCLRCETCFRVSCDCAFRFVGTLPCPLCVSGAL	43	-6.16644	0.0267093	0	0.00100465	0	[37+]	outOfFrame	NA	0.0930233	NA	NA	0.0232558	0.139535	0.0697674	NA	0.186047	0.116279	0.0697674	0.0465116	0.0697674	0.0465116	NA	NA	NA	0.0697674	0.0232558	0.0465116
EUK0395	-0.639048	2.23818e-07	DOWN	ATGGCCTCTATGCTATCCAGGCGTGAGCAGGGTTCGTTGTCCCTGCGCTTTAATCACAGAGGTGTGGCGTGCTTGTTCTCGGTTTTCTAAAAGTCTGGAAGTTACTTGTTCTGATTCCGCGCATGTTTATGAGGAATGTGGTTAAGGTGTCCCGACCATCATCACCATCACCACTGAGCGGCCGC	185	51.351	ATGGCCTCTATGCTATCCAGGCGTGAGCAGGGTTCGTTGTCCCTGCGCTTTAATCACAGAGGTGTGGCGTGCTTGTTCTCGGTTTTC	87	54.023	MASMLSRREQGSLSLRFNHRGVACLFSVF	29	-5.44756	0.305645	0.275862	0.128297	0	[23-36]	outOfFrame	NA	0.103448	NA	NA	0.0689655	0.137931	0.0689655	0.0344828	0.0344828	NA	0.0689655	0.0689655	0.137931	NA	0.0344828	0.0344828	NA	0.172414	0.0344828	NA
EUK0396	0.14325	0.575402	NS	ATGGCCCACAGCTGTTGCACGGAGTGGTTGGGGAAGTGAGCGCATTTGATGCGTTCCTCACAATTGTTGGATGTAGTTGTTGTGGGTTGTATTACCATTCGCTATTTTCGGTTCTTGGATCTATTTTTATTAATTAAGCGATCAGTTTTGTTCATGCATCATCACCATCACCACTGAGCGGCCGC	185	45.405	ATGGCCCACAGCTGTTGCACGGAGTGGTTGGGGAAG	36	61.111	MAHSCCTEWLGK	12	-3.51009	0.702742	1	0.221525	0	[7-13]	outOfFrame	0.0833333	NA	NA	NA	0.0833333	0.0833333	NA	NA	0.166667	0.0833333	0.0833333	0.0833333	NA	NA	0.0833333	NA	0.0833333	0.0833333	0.0833333	NA
EUK0397	-6.86468	0.140871	NS	ATGGCCAGTGACTGGTTTATTATGTTTTACGTTATACTGGCTCGTTGGGGTAAGTTCGAGTTCTTTGACTATTGAGTGTCTGGACGTGGTTTACCATGGTCGGCACGTTCTCTTTTCTACTTATGGTCGTATTGATGGGATAGACTCTAGCGGGTGCATCATCACCATCACCACTGAGCGGCCGC	185	47.568	ATGGCCAGTGACTGGTTTATTATGTTTTACGTTATACTGGCTCGTTGGGGTAAGTTCGAGTTCTTTGACTAT	72	40.278	MASDWFIMFYVILARWGKFEFFDY	24	-9.99827	0.0367958	0	0.000191667	0	[23-36]	outOfFrame	0.0833333	0.208333	0.0833333	0.0833333	0.0833333	0.0416667	0.0416667	NA	NA	NA	0.0833333	0.0416667	0.0416667	0.0833333	NA	NA	0.0416667	0.0416667	0.0416667	NA
EUK0398	-2.78181	NA	NS	ATGGCCTGTTGAGCATTAATCGGTCACCACCTAATCGATGTTCGGACAAGGGTATGCTGCTAGGACGTCGCCTCTTTACGTATGTTGTCATATTGTGCAGCTTGCCGGTGAGGGGCCGATCCGGTAGTCGGCTCGCGGTCGGGTACAATTCCGTGTCATCATCACCATCACCACTGAGCGGCCGC	185	55.676	ATGGCCTGT	9	55.556	MAC	3	NA	1	1	0.9943	1	[0-6]	outOfFrame	NA	NA	NA	NA	0.333333	NA	NA	NA	0.333333	NA	0.333333	NA	NA	NA	NA	NA	NA	NA	NA	NA
EUK0399	2.17241	3.01762e-76	UP	ATGGCCGCAACCCTTGCAGTTTGGTAGTGCGTATGGACTCGCCTGTTACAATGCTTCCTTATCGGAGTTCCCGTCCGTAGGGTGCTTTTCTTTCGTCGCCAAACTTCTTCGTAATCTTGTTTCTCTTTGAGCTACCGTGGCCGGGGTAAGCTGAGCATCATCACCATCACCACTGAGCGGCCGC	184	53.261	ATGGCCGCAACCCTTGCAGTTTGG	24	58.333	MAATLAVW	8	-3.24229	0.7317	1	0.0033	0	[7-13]	outOfFrame	0.125	NA	NA	NA	0.125	0.125	0.125	NA	NA	0.125	0.375	NA	NA	NA	NA	NA	NA	NA	NA	NA
EUK0400	-3.06611	0.000423604	DOWN	ATGGCCTATCGGGGCAAGTTGCTTCGGCTTTATCCATTATGAGGCATCAGTGAGGGGATCTAACCCACGTCGGGTCCGAAAGTTCTACGCCTGGCCTATCGGGTCACATTTAAATTGTACGGGTCGATCTCGTGGTTTTTTCTTTTTTTTGTAGTGCATCATCACCATCACCACTGAGCGGCCGC	185	50.27	ATGGCCTATCGGGGCAAGTTGCTTCGGCTTTATCCATTA	39	48.718	MAYRGKLLRLYPL	13	-1.45491	0.398031	0.230769	0.00770769	0	[7-13]	outOfFrame	NA	NA	0.153846	NA	0.0769231	0.307692	NA	NA	NA	NA	0.0769231	0.0769231	0.153846	NA	NA	NA	0.0769231	NA	NA	0.0769231
EUK0401	-2.37215	NA	NS	ATGGCCGCTATTTTTTATTAGATGTTTTGGTGTCGACTCCTTTGATTGATAAGACTGGTATTTCGTTCGTGTTATTGTGACGCTTTTGCGACTTGGTTCTTAGTCTGGTTGGGCGTTGGTTCTACTGGGTGGCGGCTCTACGTGGGCGTGTGTCTTCATCATCACCATCACCACTGAGCGGCCGC	185	48.649	ATGGCCGCTATTTTTTAT	18	33.333	MAAIFY	6	-2.79518	0.5583	1	0	0	[0-6]	outOfFrame	NA	0.166667	0.166667	0.166667	0.166667	NA	NA	NA	NA	NA	0.333333	NA	NA	NA	NA	NA	NA	NA	NA	NA
EUK0403	-1.20627	1.07339e-14	DOWN	ATGGCCTGCTGCCGGTAGTTTATCGGGGTAGTGGTACGGTGATAATTGGGTTGGTTACTCTTATAATGAACTGGGTTCAGACCACGCTTGTTCGGTACCGATAGTCCTAACACGTTTCTATCTGTGATTACTTATATATAGGTCCGTCTTTTGTGCCATCATCACCATCACCACTGAGCGGCCGC	185	47.568	ATGGCCTGCTGCCGG	15	73.333	MACCR	5	-1.64894	0.9988	1	0.8872	1	[0-6]	outOfFrame	NA	NA	NA	NA	0.2	NA	NA	NA	0.4	NA	0.2	NA	0.2	NA	NA	NA	NA	NA	NA	NA
EUK0404	0.33806	0.00490417	UP	ATGGCCATCAGTTTGTACCTCCCTATTAACAGACTGGGGATTGCTGAGGCTTCCCTAGGCGTGTTTTTATGAGAGTTTGCATGGAGATTGCGCTTCCTGCGTATATGTGGCGTGTCAGACCAGGTCCTACTTGTTTGAGTGGGACTGGGTTGTCGGCATCATCACCATCACCACTGAGCGGCCGC	185	52.432	ATGGCCATCAGTTTGTACCTCCCTATTAACAGACTGGGGATTGCTGAGGCTTCCCTAGGCGTGTTTTTA	69	47.826	MAISLYLPINRLGIAEASLGVFL	23	-3.25404	0.083487	0	0.0030087	0	[23-36]	outOfFrame	NA	0.0434783	0.0434783	0.130435	0.0434783	0.217391	0.0434783	0.0434783	NA	NA	0.130435	0.0869565	0.0434783	NA	NA	NA	NA	0.0869565	0.0434783	0.0434783
EUK0405	-7.64476	1.24065e-06	DOWN	ATGGCCGTATGTGCCCGTGGTTATGTTAAGGAATTTATTCTGGACCACTCATGCTAGAGTACGTAGTGTCAACGTTTTATTCTAGGGGTCTATGATCAAGTCATTGCCTCTGGGATTTCTTAGTTAGTTCGTTAGGATCGTCCATGTTTGGTAACCATCATCACCATCACCACTGAGCGGCCGC	184	45.652	ATGGCCGTATGTGCCCGTGGTTATGTTAAGGAATTTATTCTGGACCACTCATGC	54	46.296	MAVCARGYVKEFILDHSC	18	-3.87151	0.209811	0.111111	0.00791111	0	[14-22]	outOfFrame	NA	0.0555556	0.0555556	0.0555556	0.0555556	0.0555556	0.111111	NA	0.111111	NA	0.111111	0.0555556	0.0555556	0.0555556	0.0555556	NA	0.0555556	0.0555556	0.0555556	NA
EUK0406	0.315083	0.0208659	UP	ATGGCCCTGGGTACAGTTGGCTTCTTAAGGAGAGGGTGTGTTTCTTAGATTTCGATCTGCCTACGGTGGTAATGCTATGGCAGTTTATTCTCGTCGTGGTCTACGTCTTGGGGTTTTCTGTCTTTCCGATCTGGTAATGTATAGAGTAACCGTCCCCATCATCACCATCACACTGAGCGGCCGC	184	49.457	ATGGCCCTGGGTACAGTTGGCTTCTTAAGGAGAGGGTGTGTTTCT	45	51.111	MALGTVGFLRRGCVS	15	-2.39591	0.458093	0.4	0.0428	0	[14-22]	outOfFrame	NA	0.0666667	NA	NA	0.0666667	0.133333	0.133333	NA	0.0666667	0.0666667	0.0666667	0.2	0.133333	NA	NA	NA	NA	0.0666667	NA	NA
EUK0407	-2.24848	3.5461e-48	DOWN	ATGGCCCTTTGATTCTGGATCAGGGCTCCGTGTTTAGGCCGAAGACTCTATTTTGCTTGTCCGACTTGTTTCTTGGCCGCCGTCAGTTGAGCTCTTTTTCGCATTTGTATTACACTCAGCATGGTTACGTCTTGTCTAAGTGGCTTAGATTAACATCATCACCATCACCACTGAGCGGCCGC	182	48.352	ATGGCCCTT	9	55.556	MAL	3	NA	0.9989	1	0.0034	0	[0-6]	outOfFrame	NA	NA	NA	NA	0.333333	0.333333	NA	NA	NA	NA	0.333333	NA	NA	NA	NA	NA	NA	NA	NA	NA
EUK0408	0.237232	0.0406872	UP	ATGGCCGGAGCTTGGTCACATCTAGGCTGTGCTGTAGCTAAGCGTGCGCTCGGTTCTTGCTGCAATTTCGATCTTAATTTCGATTTACTCTCTTTTATATCTTTTGTTCGTCTGTGCTGATGTCACCTCGATGCTGGAGTTATAGGATATGTTGGTCATCATCACCATCACCACTGAGCGGCCGC	185	47.568	ATGGCCGGAGCTTGGTCACATCTAGGCTGTGCTGTAGCTAAGCGTGCGCTCGGTTCTTGCTGCAATTTCGATCTTAATTTCGATTTACTCTCTTTTATATCTTTTGTTCGTCTGTGC	117	45.299	MAGAWSHLGCAVAKRALGSCCNFDLNFDLLSFISFVRLC	39	-6.07356	0.0634923	0.025641	0.00382308	0	[37+]	outOfFrame	0.025641	0.102564	NA	0.025641	0.025641	0.153846	0.0512821	0.0512821	0.102564	NA	0.128205	0.0769231	0.0512821	0.0512821	0.025641	NA	0.025641	0.102564	NA	NA
EUK0409	-4.77291	0.28338	NS	ATGGCCCTTCATATTATCTGATTCTTCCGTTAGGTGCTCGTGTAAAGTGGTTGGTGCAAGTCGGGGTGTATCGATCTCAGGTGCATCGTCGTTCTTCTTAGATTACTCTGCTCCACTTTGTTGGTGTTTCTATTTTGCCACGTTTTGATTGGGGGCATCATCACCATCACCACTGAGCGGCCGC	184	48.37	ATGGCCCTTCATATTATC	18	38.889	MALHII	6	-4.61905	0.6984	1	0	0	[0-6]	outOfFrame	NA	NA	NA	0.333333	0.166667	0.166667	NA	NA	NA	NA	0.166667	NA	NA	NA	0.166667	NA	NA	NA	NA	NA
EUK0410	0.197189	0.257501	NS	ATGGCCTGTTCCGTCTGGGCCTTCAGTGCACGTGATCGCCCTTTCTTATTTGGGTGCGGTGAGGTTAGTGGCATTTCGGTCGTGACATTCGATATTTGGTCCGTTAAGTGTGCCCGGGATGGGCTTTATTGCGTCGAGGGTGCCGGGTGGTATGCCATCATCACCATCACCACTGAGCGGCCGC	184	56.522	ATGGCCTGTTCCGTCTGGGCCTTCAGTGCACGTGATCGCCCTTTCTTATTTGGGTGCGGTGAGGTTAGTGGCATTTCGGTCGTGACATTCGATATTTGGTCCGTTAAGTGTGCCCGGGATGGGCTTTATTGCGTCGAGGGTGCCGGGTGGTATGCCATCATCACCATCACCACTGAGCGGCCG	183	56.284	MACSVWAFSARDRPFLFGCGEVSGISVVTFDIWSVKCARDGLYCVEGAGWYAIITITTERP	61	-9.0131	0.118103	0.0983607	0.0234295	0	[37+]	outOfFrame	0.0491803	0.0655738	0.0327869	0.0819672	0.0163934	0.0327869	0.0983607	NA	0.0655738	0.0655738	0.0983607	0.0983607	0.0655738	0.0491803	NA	NA	0.0163934	0.0819672	0.0491803	0.0327869
EUK0411	0.207524	0.328783	NS	ATGGCCTAAATGATTGCCTTAGTCGTTCTAGGAAGGCTTTTGGGCCTAAATTTACCTGGATTGTAAGTGTGCTGGATGTTCTGCAATCATAATTTTTTTCTTTAGTATACTCCTTTATCACGTTTCTGTCTGCTCATATTGGCTAGTATCTGATCCCATCATCACCATCACCACTGAGCGGCCGC	185	42.162	ATGGCC	6	66.667	MA	2	NA	1	1	0.6712	1	[0-6]	outOfFrame	NA	NA	NA	NA	0.5	NA	NA	NA	NA	NA	0.5	NA	NA	NA	NA	NA	NA	NA	NA	NA
EUK0412	0.438032	0.175733	NS	ATGGCCGTGAATTTAATACACATTATAGGTGGTTATTAAGTGGTATTTTTTTTCCTAGTGGAATCGGAGTAGGTTACACGGTGTTGGTAGTTAGGACGTTGGTACTATGCCACTACCATCAGTTTCTGACGTGAGCTGTGTTTGCGTGAGTATGGTCATCATCACCATCACCACTGAGCGGCCGC	185	44.865	ATGGCCGTGAATTTAATACACATTATAGGTGGTTAT	36	33.333	MAVNLIHIIGGY	12	-8.57381	0.182833	0	0.00125	0	[7-13]	outOfFrame	NA	NA	0.0833333	0.25	0.0833333	0.0833333	0.0833333	0.0833333	NA	NA	0.0833333	0.166667	NA	NA	0.0833333	NA	NA	NA	NA	NA
EUK0413	-0.643446	2.20637e-05	DOWN	ATGGCCGCGTAGTTAGAAACTTTCATTTAGTGGGGTCCTGTATGATAAGATTGGTTCCGGAGCGAGTACCAGCTTAATGAGCTGTCTGTCTGTTCTCGCTTTCAAGTGTTTCGGATTTACCTGCGAAGGCTAGTCTACAGGGATTTATAGGGTTTCCCATCATCACCATCACCATGAGCGGCCGC	185	48.108	ATGGCCGCG	9	77.778	MAA	3	NA	1	1	0.0105	0	[0-6]	outOfFrame	NA	NA	NA	NA	0.333333	NA	NA	NA	NA	NA	0.666667	NA	NA	NA	NA	NA	NA	NA	NA	NA
EUK0414	2.58189	0.000410382	UP	ATGGCCCTTTGACTCACCCATCGTTTTCGGTCATTTGTCTTAGTTCTTCTTGCAGGTTCACATATGGCGATGAAAGCGCACGTAAGGGCAAACGCGGGTCCTTTGGGCGTACGCACTCTGTTTAGTTGTCAATATTCCATGTTCATATGCGGGGATCATCATCCCATCACCACTGAGCGGCCGC	184	50.543	ATGGCCCTT	9	55.556	MAL	3	NA	0.9989	1	0.0034	0	[0-6]	outOfFrame	NA	NA	NA	NA	0.333333	0.333333	NA	NA	NA	NA	0.333333	NA	NA	NA	NA	NA	NA	NA	NA	NA
EUK0415	-5.31388	0.0457909	DOWN	ATGGCCGTTGAGGTATGCCACAATATATCTATTATGTCTGGGTTCCCCTCGTGCAACGGATCCTTGGGGACCCGCACACCGCAAAACAAGTTGAGAGCCTAAAATGTCTTCGATTGGCCTTTTTTCGAGTCAGTGTATATGGTCATGGTGTTCCCATCATCACCATCACCACTGAGCGGCCGC	183	50.273	ATGGCCGTTGAGGTATGCCACAATATATCTATTATGTCTGGGTTCCCCTCGTGCAACGGATCCTTGGGGACCCGCACACCGCAAAACAAGTTGAGAGCC	99	52.525	MAVEVCHNISIMSGFPSCNGSLGTRTPQNKLRA	33	-5.42773	0.474755	0.393939	0.348297	0.212121	[23-36]	inFrame	NA	0.030303	NA	0.0606061	0.0606061	0.0606061	0.0606061	0.0909091	0.0606061	0.0606061	0.0606061	0.0909091	0.0606061	NA	0.030303	0.030303	0.030303	0.121212	0.030303	0.0606061
EUK0416	-3.9283	3.30402e-09	DOWN	ATGGCCTGGTCCAGCTGTCTCTCAATCCGTCGCGTTTTTGTAATCGGGGGTTGTTCCGAGTTAATTCGTTGGTTCTACAGTGCTTGTGTTCGAGTTAGGCTAAATTTAGAATAATGTGCCCTTGTGCCGGCGATGAAAGGGTTTGTGACCCTTGGTCATCATCACCATCACCACTGAGCGGCCGC	185	50.27	ATGGCCTGGTCCAGCTGTCTCTCAATCCGTCGCGTTTTTGTAATCGGGGGTTGTTCCGAGTTAATTCGTTGGTTCTACAGTGCTTGTGTTCGAGTTAGGCTAAATTTAGAA	111	45.946	MAWSSCLSIRRVFVIGGCSELIRWFYSACVRVRLNLE	37	-6.87015	0.0699162	0.027027	0.00412432	0	[37+]	outOfFrame	0.0540541	0.0540541	0.027027	0.0810811	0.027027	0.108108	0.108108	0.027027	0.0810811	NA	0.0540541	0.0540541	0.135135	NA	NA	NA	NA	0.135135	0.0540541	NA
EUK0417	1.68649	8.68286e-37	UP	ATGGCCTTTTCCTGTGAGGGCCGACTACCGTCCGGGAATTTGTGATGCCTATGCGGCCGGCCTCATTCAGTACCACTGTTATCCTCTGGTGAGATTTCCAATAATTCGTTGGTTCCGGTTGCAAACTTTCTAGGGTTAGAATGACGTCTGTCCTTTCATCATACCATACCACTGAGCGGCCGC	183	50.82	ATGGCCTTTTCCTGTGAGGGCCGACTACCGTCCGGGAATTTG	42	57.143	MAFSCEGRLPSGNL	14	-0.541501	0.727543	1	0.316793	0	[14-22]	inFrame	NA	0.0714286	NA	NA	0.0714286	0.142857	NA	0.0714286	0.0714286	NA	0.0714286	0.142857	0.0714286	NA	NA	NA	NA	0.142857	0.0714286	0.0714286
EUK0418	0.861953	7.78823e-11	UP	ATGGCCATCTTCGTTCCATTCATTGGGATATACCGGTAACTGTATGGATTCGTATATCATAGTTTGCTGCACCAACGTTGGTCTCGGTTACTGTCGCGGTGCGGGTCAGCCTGGTTCTCTTCGGGGTTTTGCACTTATTAATTCACCAAGCCCTTGCATCATCACCATCACCACTGAGCGGCCGC	185	50.27	ATGGCCATCTTCGTTCCATTCATTGGGATATACCGG	36	47.222	MAIFVPFIGIYR	12	-4.54403	0.079225	0	9.16667e-05	0	[7-13]	outOfFrame	NA	0.166667	0.0833333	0.25	0.0833333	NA	0.0833333	NA	NA	NA	0.0833333	0.0833333	0.0833333	NA	NA	NA	NA	NA	NA	0.0833333
EUK0419	0.00390341	0.983763	NS	ATGGCCCCTGTGTAATGTTGAGCAAGACATTGATCTATGCCTTTAGATGGAGTGTTGCAAAGGGATTTGGTTCAGATGGTGGGTTTTGGTCCAAGGTTTTGATCCCCATTTTTCGCATACACATGGATTATTAGTTATTTTTAGTTGTTGTTCTAGCATCATCACCATCACCACTGAGCGGCCGC	185	43.243	ATGGCCCCTGTG	12	66.667	MAPV	4	2.33603	0.9879	1	0.0178	0	[0-6]	outOfFrame	NA	NA	NA	NA	0.25	NA	0.25	NA	NA	NA	0.25	NA	NA	NA	NA	NA	NA	NA	NA	0.25
EUK0420	0.778812	0.0150981	UP	ATGGCCATAATTATAGATTTAACAACTGTAATTGATTATTTTGTTTTGATTTCCTTGGTCGTAGCTCAACACAATTTGGGTGCGGCCTTTTTCTGCTTTTGGTTTGATCGTTGGTTCGGAGGCGTAGCGCTGGTTTGTTTGTATGTCTGGTTAGGTCATCATCACCATCACCACTGAGCGGCCGC	185	43.243	ATGGCCATAATTATAGATTTAACAACTGTAATTGATTATTTTGTTTTGATTTCCTTGGTCGTAGCTCAACACAATTTGGGTGCGGCCTTTTTCTGCTTTTGGTTTGATCGTTGGTTCGGAGGCGTAGCGCTGGTTTGTTTGTATGTCTGGTTAGGTCATCATCACCATCACCAC	174	40.805	MAIIIDLTTVIDYFVLISLVVAQHNLGAAFFCFWFDRWFGGVALVCLYVWLGHHHHHH	58	-24.4759	0.0162276	0	0.00129828	0	[37+]	outOfFrame	0.0517241	0.103448	0.0344828	0.0862069	0.0172414	0.12069	0.12069	0.0172414	0.0344828	0.0344828	0.0862069	0.0689655	0.0172414	0.0517241	0.12069	0.0172414	NA	0.0172414	NA	NA
EUK0422	-4.59577	6.08359e-05	DOWN	ATGGCCATAATCCAAGAAAGCCGGCTTCGGTCTGTCAGGAGCGTATTCTTCACGCAGTCCTCAGTAGCCCTAAGGGGCCTATATACTTCAACCCTTAGAATGGGACTGCCGAAGGGACGTTCCGGGTCTTTTCTTCCATTTGATCGCTTCCTTCGACATCATCACCATCACCACTGAGCGGCCGC	185	52.973	ATGGCCATAATCCAAGAAAGCCGGCTTCGGTCTGTCAGGAGCGTATTCTTCACGCAGTCCTCAGTAGCCCTAAGGGGCCTATATACTTCAACCCTTAGAATGGGACTGCCGAAGGGACGTTCCGGGTCTTTTCTTCCATTTGATCGCTTCCTTCGACATCATCACCATCACCAC	174	51.149	MAIIQESRLRSVRSVFFTQSSVALRGLYTSTLRMGLPKGRSGSFLPFDRFLRHHHHHH	58	-4.21124	0.278962	0.155172	0.192752	0	[37+]	outOfFrame	NA	0.0862069	0.0172414	0.0344828	0.0344828	0.12069	0.0517241	NA	NA	0.0517241	0.0344828	0.0689655	0.137931	0.0172414	0.103448	0.0344828	0.0172414	0.137931	0.0172414	0.0344828
EUK0423	-8.44255	6.12108e-08	DOWN	ATGGCCGGTCGAGGACGTTGATCTGTCATGAGCTAATTTTGTGAAATCGCGTTTATGCTTTTTTCTCCAAGTTTTAGCCCTATACCTAACTTTAAGCTGAATGAATCTAGACGTGTTGGTTCCGTGAGGTATCTTTGAGGGCGGTCAGCGCTGGGCCATCATCACCATCACCACTGAGCGGCCGC	185	48.649	ATGGCCGGTCGAGGACGT	18	66.667	MAGRGR	6	2.83286	1	1	0.9693	1	[0-6]	outOfFrame	NA	NA	NA	NA	0.166667	NA	NA	NA	NA	NA	0.166667	0.333333	0.333333	NA	NA	NA	NA	NA	NA	NA
EUK0424	-3.27162	0.232721	NS	ATGGCCGATTTTCACGCTGTGCGAAGATTTGTTTTTTACAGGTGGACCTCTGAAAACTCAGGGGGTCTTGGAATAGAGCCGTAAACCATAAGTGTGCAGCCTCTCGTTTCCGTGATCTACTAATTTTTATTGTTAGTTGGGGTCGCTTTCGTAGCTCATCATCACCATCACCACTGAGCGGCCGC	185	47.568	ATGGCCGATTTTCACGCTGTGCGAAGATTTGTTTTTTACAGGTGGACCTCTGAAAACTCAGGGGGTCTTGGAATAGAGCCG	81	48.148	MADFHAVRRFVFYRWTSENSGGLGIEP	27	-4.21662	0.332752	0.296296	0.133356	0.0740741	[23-36]	outOfFrame	0.037037	0.111111	0.037037	0.037037	0.037037	0.037037	0.0740741	0.037037	NA	0.037037	0.0740741	0.111111	0.111111	0.037037	0.037037	NA	NA	0.0740741	0.0740741	0.037037
EUK0425	-0.531748	0.000168065	DOWN	ATGGCCCAAGTTATAACGGCTGTGCGAAGGCCAATATATCTTAACCTGGGTAGGCTGAACCTTCTGTCTACTTTTCTGTTTCTGAAGGGTGCTTGTAGGTTTGGCGGATTGATAATTCTCTCTAACTTGCGTGTAAGTTATGGAGATTTGTTGGTCCATCATCACCATCACCACTGAGCGGCCGC	185	46.486	ATGGCCCAAGTTATAACGGCTGTGCGAAGGCCAATATATCTTAACCTGGGTAGGCTGAACCTTCTGTCTACTTTTCTGTTTCTGAAGGGTGCTTGTAGGTTTGGCGGATTGATAATTCTCTCTAACTTGCGTGTAAGTTATGGAGATTTGTTGGTCCATCATCACCATCACCAC	174	44.253	MAQVITAVRRPIYLNLGRLNLLSTFLFLKGACRFGGLIILSNLRVSYGDLLVHHHHHH	58	-6.88043	0.0969414	0.0862069	0.0201052	0	[37+]	outOfFrame	NA	0.0517241	0.0344828	0.0689655	0.0172414	0.206897	0.0689655	0.0517241	0.0172414	0.0344828	0.0517241	0.0862069	0.0862069	0.0172414	0.103448	0.0172414	0.0172414	0.0517241	NA	0.0172414
EUK0426	-1.79521	3.70025e-06	DOWN	ATGGCCAGAGGGCTGGGCTGTGTTGTTTTTTCGGCTGTCCGTTCTAAGATGGCAGTATGGCACCATTGCGTCCCGGTCATCTTCAAAACTAAGTAGTGGAAGTTAGTTTGGATTGTCGGGTTTTTTCGTTGAATTTTTAATGCGAGTTTTAGCCGTCATCATCACCATCACCACTGAGCGGCCGC	185	48.108	ATGGCCAGAGGGCTGGGCTGTGTTGTTTTTTCGGCTGTCCGTTCTAAGATGGCAGTATGGCACCATTGCGTCCCGGTCATCTTCAAAACTAAG	93	51.613	MARGLGCVVFSAVRSKMAVWHHCVPVIFKTK	31	-7.64673	0.180229	0.0967742	0.0246419	0	[23-36]	outOfFrame	0.0322581	0.0645161	NA	0.0322581	0.0645161	0.0322581	0.193548	NA	0.0645161	0.0322581	0.0967742	0.0645161	0.0645161	NA	0.0645161	NA	0.0967742	0.0645161	NA	0.0322581
EUK0427	0.356811	0.00763566	UP	ATGGCCATTTGAGGGGTTTTTAATGTGGCTACGGAAACGTTTCTATGTCTGAGGCGCTTATACTGCGTACTTTGGATTGGAGTTTGGTCTCCGTTTGTCGTGTTTTACTAGACTCGCGGTGTATAGCCCTTTCAGATCGGCCGAGTCGTTTTTTTACATCATCACCATCACCACTGAGCGGCCGC	185	48.108	ATGGCCATT	9	44.444	MAI	3	NA	0.9994	1	0.0012	0	[0-6]	outOfFrame	NA	NA	NA	0.333333	0.333333	NA	NA	NA	NA	NA	0.333333	NA	NA	NA	NA	NA	NA	NA	NA	NA
EUK0428	-6.71925	0.084749	NS	ATGGCCGGTTTGTTTTTCGTGGTTGTGGAGTAACTTTGAGTGTTTTGGGGTGTACCTTTGAGGTGGGACGTGAGTTCGTGCGTTCACAGTTGTAAGGGACAACCCAGCTGGTGATGGGTAGTCGTGGCGCTGTTGATTTTCGGGGGCTATTGAGTTCATCATCACCATCACCCTGAGCGGCCGC	184	52.717	ATGGCCGGTTTGTTTTTCGTGGTTGTGGAG	30	50	MAGLFFVVVE	10	-8.54774	0.27	0	0.0004	0	[7-13]	outOfFrame	NA	0.2	NA	NA	0.1	0.1	0.3	NA	NA	NA	0.1	0.1	NA	NA	NA	NA	NA	NA	0.1	NA
EUK0429	0	NA	NS	ATGGCCGGGGTAACGGTTTGTTGCTGTGCCTCGTCTGCCCTCTTAATTGGGATACTGTCGGTGCCTCTGTTAGTTACTGTGATGATGTCAAACCGGTGCGTTTGTGCAACTCAACTGGCTCGGGGTTTCGACGGGAAACGCTCTTCTTGGTTGTGGCATCATCACCATCACCACTGAGCGGCCGC	185	54.595	ATGGCCGGGGTAACGGTTTGTTGCTGTGCCTCGTCTGCCCTCTTAATTGGGATACTGTCGGTGCCTCTGTTAGTTACTGTGATGATGTCAAACCGGTGCGTTTGTGCAACTCAACTGGCTCGGGGTTTCGACGGGAAACGCTCTTCTTGGTTGTGGCATCATCACCATCACCAC	174	52.874	MAGVTVCCCASSALLIGILSVPLLVTVMMSNRCVCATQLARGFDGKRSSWLWHHHHHH	58	-10.0907	0.121709	0.0862069	0.0455069	0	[37+]	outOfFrame	0.0344828	0.0172414	NA	0.0344828	0.0517241	0.12069	0.103448	0.0172414	0.0862069	0.0517241	0.0862069	0.0689655	0.0517241	0.0172414	0.103448	0.0172414	0.0172414	0.103448	NA	0.0172414
EUK0430	0.692968	1.13689e-05	UP	ATGGCCGGATCGCTATCTTTAGGTGAACGGTTTTGCGAGTCTGAGTGTGGTGATACATGCGTCTAGGAGGACCTTTCCACTCCGTTCATTCCCATGGAGTGAAGAGGTGCGTAAGTTGCTTTGGTACTTCTGGCTCTTGAGAGTGCTTGATCCGGTCATCATCACCATCACCACTGAGCGGCCGC	185	52.432	ATGGCCGGATCGCTATCTTTAGGTGAACGGTTTTGCGAGTCTGAGTGTGGTGATACATGCGTC	63	50.794	MAGSLSLGERFCESECGDTCV	21	-1.95613	0.338452	0.285714	0.0527381	0	[14-22]	outOfFrame	NA	0.047619	NA	NA	0.047619	0.0952381	0.047619	NA	0.142857	0.047619	0.047619	0.142857	0.047619	0.047619	NA	NA	NA	0.142857	0.142857	NA
EUK0431	-2.89891	0.000181582	DOWN	ATGGCCAACATTAGATCGTTTGCACTAGGTCGGAGTGTTTCTGCTTGTTAAGATAGTAGCTATATCTCTTTTGGGGTGTAATATGACTGGAGTACTGTACCTCAGCTTAACCGCCTGACCGCAAGGTAAAGGTATTTACCTAGTTTGCTAGACCCTCATCATCACCTCACCACTGAGCGGCCGC	184	46.739	ATGGCCAACATTAGATCGTTTGCACTAGGTCGGAGTGTTTCTGCTTGT	48	45.833	MANIRSFALGRSVSAC	16	-1.62864	0.469562	0.4375	0.0468563	0	[14-22]	outOfFrame	NA	0.0625	NA	0.0625	0.0625	0.0625	0.0625	0.0625	0.0625	NA	0.1875	0.0625	0.125	NA	NA	NA	NA	0.1875	NA	NA
EUK0432	0.125148	0.365379	NS	ATGGCCCGTAAAATTCCCTTCTTAAGGTTTGGCAGGGGTCCGCTTGTATTACTGTATGGTAGATAGTGTTGTTTTTATAGGATCATATAAGGTGTAGGGCCTCCGCTTGGCGGATCTCTTGCGATGGTATTGCGGTATGAGTCGTAGCCTTAGGGGCATCATCACCATCACCACTGAGCGGCCGC	185	49.73	ATGGCCCGTAAAATTCCCTTCTTAAGGTTTGGCAGGGGTCCGCTTGTATTACTGTATGGTAGA	63	46.032	MARKIPFLRFGRGPLVLLYGR	21	-4.70831	0.270305	0.285714	0.0147476	0	[14-22]	outOfFrame	NA	0.0952381	0.047619	0.047619	0.047619	0.190476	0.047619	NA	NA	NA	0.047619	0.142857	0.190476	NA	NA	NA	0.047619	NA	NA	0.0952381
EUK0434	-1.61491	8.1528e-18	DOWN	ATGGCCAAAAGTTTTGCCTTGGCGTATTGATGAAGAGGTGAGGTTTTTTTGCTCGAAGACGTTCGATCTCCCGGTTTAAATTAGGAATGTAATGGGTTTGTTTCGTTTTAACGTACGTCTAAGCCCAGTTGATCATTTATGGGTATCCCTCCGTTTCCATCATCACCATCACCACTGAGCGGCCGC	186	45.161	ATGGCCAAAAGTTTTGCCTTGGCGTAT	27	44.444	MAKSFALAY	9	-1.07879	0.5623	1	0.0013	0	[7-13]	inFrame	NA	0.111111	0.111111	NA	0.111111	0.111111	NA	NA	NA	NA	0.333333	NA	NA	NA	NA	NA	0.111111	0.111111	NA	NA
EUK0435	0.509312	0.000241647	UP	ATGGCCCTGTCATTTATTCTTAAGCACATGGGGTTCTAAGTAATTTGCAGAGCCACTTTACTCGGTTGCCCAGTATAGCTTCGTTTATTGAGCTGCTTAAGGTCGTCACTGACCCGGTGCCCGGGTGGAATAGTCATTCGGCGCTACAATAGTGCATCATCACCATCACCACTGAGCGGCCGC	183	50.273	ATGGCCCTGTCATTTATTCTTAAGCACATGGGGTTC	36	44.444	MALSFILKHMGF	12	-3.70931	0.23735	0	0.00118333	0	[7-13]	inFrame	NA	0.166667	NA	0.0833333	0.166667	0.166667	NA	NA	NA	NA	0.0833333	0.0833333	NA	NA	0.0833333	NA	0.0833333	0.0833333	NA	NA
EUK0436	0.21049	0.139905	NS	ATGGCCTTTATCTTTCTCTTTTGCGTCTGGAAAACTTATTTCTTTTACGTGCTTACTATTCGTGGGTGGATCACGTATCCCTTAGATCGCGTTCTATCACAGTCAGTCTAATTCTGACGTTAGACAATCGTTGTGTTTTCTCTTGTTGATGTTTCATCATCACCATCACCATGAGCGGCCGC	182	42.308	ATGGCCTTTATCTTTCTCTTTTGCGTCTGGAAAACTTATTTCTTTTACGTGCTTACTATTCGTGGGTGGATCACGTATCCCTTAGATCGCGTTCTATCACAGTCAGTC	108	41.667	MAFIFLFCVWKTYFFYVLTIRGWITYPLDRVLSQSV	36	-15.3793	0.0477417	0.0277778	0.00143889	0	[23-36]	outOfFrame	0.0555556	0.138889	0.0833333	0.0833333	0.0277778	0.111111	0.111111	NA	0.0277778	0.0833333	0.0277778	0.0277778	0.0555556	0.0277778	NA	0.0277778	0.0277778	0.0555556	NA	0.0277778
EUK0437	-1.75762	4.90796e-06	DOWN	ATGGCCTTGTTAGGGCTGATTTATTGCCCTTGTGGGAGACGCCGCCACACTGTATGTCGCATTACGATGGTAGTCTCTTGTTGCTGGTGGGGGGCCCCGTGTCTCGTACGTCGATGTATTTCGCCGTGTTTTGACGGAGGCCATTTGGGTGTTTCCATCATCACCATCACCACTGAGCGGCCGC	184	55.435	ATGGCCTTGTTAGGGCTGATTTATTGCCCTTGTGGGAGACGCCGCCACACTGTATGTCGCATTACGATGGTAGTCTCTTGTTGCTGGTGGGGGGCCCCGTGTCTCGTACGTCGATGTATTTCGCCGTGTTTTGACGGAGGCCATTTGGGTGTTTCCATCATCACCATCACCACTGAGCGGCCG	183	55.191	MALLGLIYCPCGRRRHTVCRITMVVSCCWWGAPCLVRRCISPCFDGGHLGVSIITITTERP	61	-8.42395	0.0952607	0.0983607	0.0261377	0	[37+]	outOfFrame	0.0327869	0.0163934	0.0163934	0.0983607	0.0327869	0.0819672	0.0819672	NA	0.131148	0.0819672	0.0327869	0.0983607	0.114754	0.0163934	0.0327869	NA	NA	0.0491803	0.0163934	0.0655738
EUK0438	0.229464	0.136412	NS	ATGGCCGAGTGCTGCCTAATTAAGGCTGCGCTGCGCGGCGTTATCCTTAGCTGGTTGTGGTAGTGGCGTGTGAGTATCGAACCTTGTGGTCATCAGTTCGTGATCAGTTTACACGGACGTTCGCATCTTTCCTCGGTTTATACTTGTAGCACGGACCATCATCACCATCACCACTGAGCGGCCGC	185	53.514	ATGGCCGAGTGCTGCCTAATTAAGGCTGCGCTGCGCGGCGTTATCCTTAGCTGGTTGTGG	60	58.333	MAECCLIKAALRGVILSWLW	20	-6.62668	0.116465	0	0.003795	0	[14-22]	outOfFrame	0.1	NA	NA	0.1	0.05	0.2	0.05	NA	0.1	NA	0.15	0.05	0.05	NA	NA	NA	0.05	0.05	0.05	NA
EUK0439	-0.948861	2.64862e-06	DOWN	ATGGCCTAGTCGTTACTGTCCTGTACTGAGACTTTTCTGTGAGGCCAAAAACTAGATGACTCTTGTTGGATTGTTCTTCTGTGGCTCGAGTAGTTTGCTTTTAGGAGGATGGATGGTCTTTGTGTAGCCAGTTTTCTTTAGATGGAGGGTAGGTTACATCATCACCATCACCACTGAGCGGCCGC	185	46.486	ATGGCC	6	66.667	MA	2	NA	1	1	0.6712	1	[0-6]	outOfFrame	NA	NA	NA	NA	0.5	NA	NA	NA	NA	NA	0.5	NA	NA	NA	NA	NA	NA	NA	NA	NA
EUK0440	-1.383	8.20056e-28	DOWN	ATGGCCTTACTCTAACAGCGCTTAGATAGGGATCGTACAGGTCTTCGAAAGAGTCATCCATAGTCCAATGTGGGTGATTTGTATCGTCAACCGGGGTTCTACATTAAACATGTGATTATTTGTGAGGTGTTGCCATCACTTTGTTCTGCTTTGTTGCATCATCACCATCACACTGAGCGGCCGC	184	45.652	ATGGCCTTACTC	12	50	MALL	4	-1.1915	0.9553	1	0.0002	0	[0-6]	outOfFrame	NA	NA	NA	NA	0.25	0.5	NA	NA	NA	NA	0.25	NA	NA	NA	NA	NA	NA	NA	NA	NA
EUK0441	-1.32373	3.33087e-08	DOWN	ATGGCCGTGGTGGCGACAGAAGTTTGTGGATGTATTGCGTGAGACGGTTTCTAGACCATCTTTTGCTGGGGTGTCCTGCATCGGACTAGCGCATGTCTGATATGGGTCTTTGCGCTCGATTTTATTTGGAGGGTGGACCGGTTTTAGTGATTTTTTCATCATCACCATCACCACTGAGCGGCCGC	185	50.811	ATGGCCGTGGTGGCGACAGAAGTTTGTGGATGTATTGCG	39	53.846	MAVVATEVCGCIA	13	-4.4485	0.179892	0	0.00411538	0	[7-13]	outOfFrame	NA	NA	NA	0.0769231	0.0769231	NA	0.230769	NA	0.153846	0.0769231	0.230769	0.0769231	NA	NA	NA	NA	NA	NA	0.0769231	NA
EUK0443	-1.35074	1.49309e-09	DOWN	ATGGCCTTATATCGCGGCGCTTGGCGGTACGCTGGGTTATTTTGTGTGGAATGTGTTCATGGGACTTGATATGGCGACCCCACAACAGTCCGATTCGGTATTTTAATTTTTTTTTCAACTTCGGTTGCCCCGTTGTGACGTAGTCATGGTTGATGACATCATCACCATCACCACTGAGCGGCCGC	185	49.189	ATGGCCTTATATCGCGGCGCTTGGCGGTACGCTGGGTTATTTTGTGTGGAATGTGTTCATGGGACT	66	51.515	MALYRGAWRYAGLFCVECVHGT	22	-4.8719	0.106945	0	0.00395455	0	[14-22]	outOfFrame	0.0454545	0.0454545	0.0909091	NA	0.0454545	0.0909091	0.0909091	NA	0.0909091	0.0454545	0.136364	0.136364	0.0909091	NA	0.0454545	NA	NA	NA	0.0454545	NA
EUK0444	1.41523	3.34072e-25	UP	ATGGCCTCCAAACGCACTACGCATGGAGTTCTCGGGTTGCATTAGCTGACGTTGGCAGGCCTTCCGCGTCATGTTTAGGGCGACTACGTTAGTTGAAGGTTCGCCTTTGCGTGTCTGGCGACCTTGCAGTAGAATCGTAGTTTAGTGGGTGTGGGGCATCATCACCATCACCACTGAGCGGCCGC	185	55.676	ATGGCCTCCAAACGCACTACGCATGGAGTTCTCGGGTTGCAT	42	54.762	MASKRTTHGVLGLH	14	-2.18266	0.881464	1	0.7154	1	[14-22]	outOfFrame	NA	NA	NA	NA	0.0714286	0.142857	0.0714286	NA	NA	0.142857	0.0714286	0.142857	0.0714286	NA	0.142857	NA	0.0714286	0.0714286	NA	NA
EUK0445	1.02713	0.000567988	UP	ATGGCCATCTTTGAATACACGGGTCCGCATCACTCTCGGGTGATATTTTCGCGGATTGTTAGCCTGCAGGTCAGTATTTCATGACCTATTCGTCGGTCTTGACATTCTTACCTTCGATCACGAGAGGAATACGGGGTTTGCGAGGTATTCGTCTCGCATCATCACCATCACCACTGAGCGGCCGC	185	50.811	ATGGCCATCTTTGAATACACGGGTCCGCATCACTCTCGGGTGATATTTTCGCGGATTGTTAGCCTGCAGGTCAGTATTTCA	81	48.148	MAIFEYTGPHHSRVIFSRIVSLQVSIS	27	-8.89537	0.2596	0.222222	0.0378593	0	[23-36]	outOfFrame	NA	0.0740741	0.037037	0.148148	0.037037	0.037037	0.111111	NA	NA	0.037037	0.037037	0.037037	0.0740741	NA	0.0740741	0.037037	NA	0.185185	0.037037	0.037037
EUK0446	1.88329	1.05398e-73	UP	ATGGCCATTGGGATGGTTGTTTTTCACGTTAGTAAAAGGGTGGATAGGTAATCAACGGCCTGATATAGTTAGGTCGAATTTGTTTGTGGTGCCCGATTTCCTATAGACTGTGTTCTATTGGGTTATCTTGCTATATGGTCTGACTCTCATCTGTGACCATCACCACTGAGCGGCCGC	177	45.198	ATGGCCATTGGGATGGTTGTTTTTCACGTTAGTAAAAGGGTGGATAGG	48	43.75	MAIGMVVFHVSKRVDR	16	-7.63523	0.453831	0.375	0.0444375	0	[14-22]	inFrame	NA	0.0625	NA	0.0625	0.125	NA	0.25	NA	NA	NA	0.0625	0.0625	0.125	0.0625	0.0625	NA	0.0625	0.0625	NA	NA
EUK0447	-3.2487	0.0290433	DOWN	ATGGCCTAATTAGCAATCTGGCGTCAGTACAGTACGCTTTTAGTCTGGATCAGTGTACAGGCCCAAATTTTGGATTTTTTTGCTAGTGGCTAAAGACATGAGAAATCCGTCGGGGTGGTTTATTTGTTTTTTGGGAATTGGCGTGGTCATGGGCTGCATCATCACCATCACCACTGAGCGGCCGC	185	47.027	ATGGCC	6	66.667	MA	2	NA	1	1	0.6712	1	[0-6]	outOfFrame	NA	NA	NA	NA	0.5	NA	NA	NA	NA	NA	0.5	NA	NA	NA	NA	NA	NA	NA	NA	NA
EUK0448	0.213415	0.119773	NS	ATGGCCGATGATTATCCATGTGACGGTGTTGACTCCTGTTCGCGTCAATACTTTTATGACTATGATCGGTGGTCGTTCGGCATAGGCAGGCGGCCCAGATCGTATTGGATTCCTTTCTCGTGTTACTATCGTTTGGCTTGCTGCGTACGTTCTGTCCATCATCACCATCACCACTGAGCGGCCGC	185	51.351	ATGGCCGATGATTATCCATGTGACGGTGTTGACTCCTGTTCGCGTCAATACTTTTATGACTATGATCGGTGGTCGTTCGGCATAGGCAGGCGGCCCAGATCGTATTGGATTCCTTTCTCGTGTTACTATCGTTTGGCTTGCTGCGTACGTTCTGTCCATCATCACCATCACCAC	174	49.425	MADDYPCDGVDSCSRQYFYDYDRWSFGIGRRPRSYWIPFSCYYRLACCVRSVHHHHHH	58	-5.64348	0.148271	0.137931	0.0176259	0	[37+]	outOfFrame	0.0344828	0.0517241	0.12069	0.0344828	0.0172414	0.0172414	0.0517241	NA	0.0862069	NA	0.0344828	0.0517241	0.12069	0.103448	0.103448	0.0172414	NA	0.103448	NA	0.0517241
EUK0449	-0.783059	1.20582e-09	DOWN	ATGGCCAGTATCTCCGCGTGGGTCGTCTCGTATGCTACTACTTCCTTCGAAATTTCATCGATTCTAGCTTCGAAGTTGAGTACAAGCGTTTTAAGTTTGACTTAAAGGCAGTTGTTAGCTTCTGGTAAGCCTAGCTCAGCCTTGCACCTAAGTCCGCATCATCACCATCACCACTGAGCGGCCGC	185	48.649	ATGGCCAGTATCTCCGCGTGGGTCGTCTCGTATGCTACTACTTCCTTCGAAATTTCATCGATTCTAGCTTCGAAGTTGAGTACAAGCGTTTTAAGTTTGACT	102	44.118	MASISAWVVSYATTSFEISSILASKLSTSVLSLT	34	-6.11664	0.146862	0.0588235	0.0129971	0	[23-36]	outOfFrame	0.0294118	0.0294118	0.0294118	0.0882353	0.0294118	0.117647	0.0882353	NA	NA	0.117647	0.117647	NA	NA	NA	NA	NA	0.0294118	0.294118	0.0294118	NA
EUK0450	-0.707324	0.000217619	DOWN	ATGGCCTGTCGGGGGGCAGAAGTCCCTTAGACTATAGATGTGTGCCGTTTGACTGCTTATGCGTTCGGGGCTGGATCTAAATGTGAAAATTTACGTGTATTTCAACTCACTCGGTTCTGCCCTGGTGATTTAATTTCTAAAGAGACCGCGAGGTTACATCATCACCATCACCACTGAGCGGCCGC	185	49.189	ATGGCCTGTCGGGGGGCAGAAGTCCCT	27	66.667	MACRGAEVP	9	-0.17045	0.9348	1	0.5139	1	[7-13]	outOfFrame	NA	NA	NA	NA	0.111111	NA	0.111111	NA	0.111111	NA	0.222222	0.111111	0.111111	NA	NA	NA	NA	NA	0.111111	0.111111
EUK0451	-0.153893	0.141706	NS	ATGCCCAAGTGCGGACGGGAACCAGTCCAGCTCGACCCGGGTGTATTGGGGTCATAATGAATGCTCAATCGAATCGAGTCGGTCTCGCCCACTCGCTGTGGGGTATTTCGGTTATGATCGTATCGGGCTTCCGTAGATACCGTTTTTTTTTCCCACATCATCACCATCACCACTGAGCGGCCGC	184	54.348	ATGCCCAAGTGCGGACGGGAACCAGTCCAGCTCGACCCGGGTGTATTGGGGTCA	54	62.963	MPKCGREPVQLDPGVLGS	18	-0.760026	0.854356	1	0.797722	1	[14-22]	outOfFrame	NA	NA	NA	NA	0.0555556	0.111111	0.111111	NA	0.0555556	NA	NA	0.166667	0.0555556	0.0555556	NA	0.0555556	0.0555556	0.0555556	0.0555556	0.166667
EUK0452	-3.97278	0.198787	NS	ATGGCCAACCCCGTCGTGTCCGGTGCTTATCGGTCTTGGATGCGGTTCTATCGGACTTATAAGAAGTTTGCCGAGTATCGTAACGGATTGATGTGGTCCAGATTTGGTGCACGAATTCGTGCAGATTTCATACCATGTTTGGAAAATGGTACGTGCATCATCACCATCACCACTGAGCGGCCGC	184	50	ATGGCCAACCCCGTCGTGTCCGGTGCTTATCGGTCTTGGATGCGGTTCTATCGGACTTATAAGAAGTTTGCCGAGTATCGTAACGGATTGATGTGGTCCAGATTTGGTGCACGAATTCGTGCAGATTTCATACCATGTTTGGAAAATGGTACGTGCATCATCACCATCACCACTGAGCGGCCG	183	49.727	MANPVVSGAYRSWMRFYRTYKKFAEYRNGLMWSRFGARIRADFIPCLENGTCIITITTERP	61	-6.31109	0.17042	0.131148	0.0783623	0	[37+]	outOfFrame	0.0327869	0.0655738	0.0655738	0.0819672	0.0491803	0.0327869	0.0327869	0.0491803	0.0327869	0.0819672	0.0819672	0.0655738	0.131148	0.0163934	NA	NA	0.0327869	0.0491803	0.0491803	0.0491803
EUK0453	0.201385	0.114189	NS	ATGGCCTGCTGTGAGAGAGTCGGATTGGCTACTGAGCCGTAGGCGAGCCTCCGGATATAAGGTACCGATGGGTGAGAGGAATTGGGAGGTCCTCCAGTTTTTATTAGGCGTATTTGTGTTGTCAGCGATCTGTTATAGTTTGTGTGCACTGGGTATCATCATCACCATCACCACTGAGCGGCCGC	185	51.892	ATGGCCTGCTGTGAGAGAGTCGGATTGGCTACTGAGCCG	39	58.974	MACCERVGLATEP	13	-2.05842	0.773031	1	0.488585	0.692308	[7-13]	outOfFrame	NA	NA	NA	NA	0.0769231	0.0769231	0.0769231	NA	0.153846	0.0769231	0.153846	0.0769231	0.0769231	NA	NA	NA	NA	NA	0.153846	0.0769231
EUK0454	1.14939	9.08292e-09	UP	ATGGCCCTTAATTGTATTTTTGGCTGTCGGGGCCTACTTGCTAATGTTTTTTACGTGGTTACGTAATGGTCACGCTATAACTGTTCGGTTAGGCAGATCAGTCATGACTTTCCAATGCCAGTTATCCTACAAGTGTTTCCCGTTAGGCAACATGGTCATCATCACCATCACCACTGAGCGGCCGC	185	46.486	ATGGCCCTTAATTGTATTTTTGGCTGTCGGGGCCTACTTGCTAATGTTTTTTACGTGGTTACG	63	42.857	MALNCIFGCRGLLANVFYVVT	21	-8.40739	0.0454143	0	0.00132381	0	[14-22]	outOfFrame	NA	0.0952381	0.047619	0.047619	0.047619	0.142857	0.142857	0.0952381	0.0952381	0.047619	0.0952381	0.0952381	0.047619	NA	NA	NA	NA	NA	NA	NA
EUK0455	0.660012	1.3005e-05	UP	ATGGCCGCTATCGCTAGAGGCACTGTTTAGGGTTGTTGTGCTTTCTGATTTTGTTTGGCCAGGGCAAACGTATTTCGAAGTTACCCCGTGTCTCCCATAAGGAGTTGGGGCTCCCTTGGGTCTTGGTCGTGTGCGAATTGCAGGTGGGCATCTTTCATCATCACTATCACCACTGAGCGGCCGC	184	52.717	ATGGCCGCTATCGCTAGAGGCACTGTT	27	55.556	MAAIARGTV	9	-1.15005	0.8488	1	0.0749	0	[7-13]	outOfFrame	NA	NA	NA	0.111111	0.111111	NA	0.111111	NA	NA	0.111111	0.333333	0.111111	0.111111	NA	NA	NA	NA	NA	NA	NA
EUK0456	-0.564535	0.000869623	DOWN	ATGGCCGCATTTTGCGGGGAATCCGGGGAATGGGCTGGTGTTGTCGTGTGTAGAATAATGTACATGTCCGCATGCCGTGTGTGACATGTGTTGTGCGTAGGCTACTAGGACTACTGCCTTATGTCGGTTGCGTTGATTACGAAAGTGTATCGTAGCATCATCACCATCACCACTGAGCGGCCGC	184	52.174	ATGGCCGCATTTTGCGGGGAATCCGGGGAATGGGCTGGTGTTGTCGTGTGTAGAATAATGTACATGTCCGCATGCCGTGTG	81	54.321	MAAFCGESGEWAGVVVCRIMYMSACRV	27	-7.59759	0.133311	0.0740741	0.00865185	0	[23-36]	outOfFrame	0.037037	0.037037	0.037037	0.037037	0.111111	NA	0.148148	NA	0.111111	NA	0.148148	0.111111	0.0740741	NA	NA	NA	NA	0.0740741	0.0740741	NA
EUK0458	-1.93262	1.65202e-08	DOWN	ATGGCCTCGCGTCGTTTGTTTATTAGGTTGGCCCGTTTTCCTTTGCGAGTTTCTTGTTATTTGTGCAGGTGATGTTCGATTTTTTAATCATGCTAGGTCTTTTTTAAATGATGCAAAGTGAGTAATCTTGTTATAGGGTGTGTATTGTTGGTGTTTCATCATCACCATCACCACTGAGCGGCCGC	185	41.622	ATGGCCTCGCGTCGTTTGTTTATTAGGTTGGCCCGTTTTCCTTTGCGAGTTTCTTGTTATTTGTGCAGG	69	46.377	MASRRLFIRLARFPLRVSCYLCR	23	-4.02757	0.12817	0.0434783	0.00497391	0	[23-36]	outOfFrame	NA	0.0869565	0.0434783	0.0434783	0.0434783	0.173913	0.0434783	NA	0.0869565	NA	0.0869565	NA	0.26087	NA	NA	NA	NA	0.0869565	NA	0.0434783
EUK0459	-0.206087	0.384544	NS	ATGGCCGTCAGTTATGGCCTGACTATGCAGATACGTTCGTCTTTGATGCATCTGTCCACTGGATTTCTGTAAGTAGTACCTAATAGTCTCACTCACCGTTCAGAGGATACAGTCCGGTCTATTTCCCTGTTGGTAGCCCTGCGGCACGTGCGGCTTCATCATCACCATCACCACTGAGCGGCCGC	185	51.892	ATGGCCGTCAGTTATGGCCTGACTATGCAGATACGTTCGTCTTTGATGCATCTGTCCACTGGATTTCTG	69	47.826	MAVSYGLTMQIRSSLMHLSTGFL	23	-2.17339	0.287917	0.217391	0.0197304	0	[23-36]	outOfFrame	NA	0.0434783	0.0434783	0.0434783	0.130435	0.173913	0.0434783	NA	NA	0.0869565	0.0434783	0.0869565	0.0434783	NA	0.0434783	0.0434783	NA	0.173913	NA	NA
EUK0460	-3.48865	0.00269713	DOWN	ATGGCCATTTTACTGTACTTTTTCGGATACATTCGGGATGTCGATACTCATGGGTGTTCTGTTCGTTGTCCACACAAGATCGTAACCAAGGCGCGAGTCTTTCATTCGGTTTTTTGAGACCGTATGTTCGGTACTTCTGGAATTTGCTTGTGGTTGCATCATCACCATCACCACTGAGCGGCCGC	185	47.027	ATGGCCATTTTACTGTACTTTTTCGGATACATTCGGGATGTCGATACTCATGGGTGTTCTGTTCGTTGTCCACACAAGATCGTAACCAAGGCGCGAGTCTTTCATTCGGTTTTT	114	43.86	MAILLYFFGYIRDVDTHGCSVRCPHKIVTKARVFHSVF	38	-6.76997	0.121037	0.0526316	0.0204816	0	[37+]	outOfFrame	NA	0.105263	0.0526316	0.0789474	0.0263158	0.0526316	0.131579	NA	0.0526316	0.0526316	0.0526316	0.0526316	0.0789474	0.0526316	0.0789474	NA	0.0526316	0.0526316	NA	0.0263158
EUK0461	-2.61448	0.0166054	DOWN	ATGGCCTTCCGTGAAATAGTCTTGTACGTAAGTCCGTCGGGCGCGATGCGGCATTAATATAGCAGTTAGAGTTCACCGTCTGCTTTTTTTTGCTTGGGTCCTAGCTATTGTTCTAGACTCTTTTTGCTAACGGATGTGATTTGGGTGCCGCTATTGCATCATCACCATCACCACTGAGCGGCCGC	185	48.649	ATGGCCTTCCGTGAAATAGTCTTGTACGTAAGTCCGTCGGGCGCGATGCGGCAT	54	55.556	MAFREIVLYVSPSGAMRH	18	-7.1716	0.407678	0.388889	0.0404667	0	[14-22]	outOfFrame	NA	0.0555556	0.0555556	0.0555556	0.111111	0.0555556	0.111111	NA	NA	NA	0.111111	0.0555556	0.111111	NA	0.0555556	NA	NA	0.111111	0.0555556	0.0555556
EUK0462	-0.364145	0.012676	DOWN	ATGGCCTTGGTGGTCGGTGTTGGTAGTGTTCGCGTCTCCTGTAATTTATAGTCTTGTATGTGGGGATTCGGTTTTTATTGCAATTAAGTACGGAGTTACAGCTGGAATGTTTGTACGTATGAGGATTTACTCATTTCATTTAGGAACATTGTTATCATCACCATCACCACTGAGCGGCCGC	181	43.094	ATGGCCTTGGTGGTCGGTGTTGGTAGTGTTCGCGTCTCCTGTAATTTA	48	50	MALVVGVGSVRVSCNL	16	-6.3319	0.337181	0.1875	0.0159125	0	[14-22]	outOfFrame	NA	NA	NA	NA	0.0625	0.125	0.3125	0.0625	0.0625	NA	0.0625	0.125	0.0625	NA	NA	NA	NA	0.125	NA	NA
EUK0463	-0.250355	0.141564	NS	ATGGCCGATGAGAATTTTGCTATAAGGAGTGGGATGCCAGCTGGTGTGTTGAACATTTACAACATTCTGTCGGTCGTCTACCTATTGTCCCTCGGTGTAAGGTGGTATCCGTGTTAGCTCGTGGAGCCGATGGGGGGGCTAATATAGCTCAATGGCCATCATCACCATCACCACTGAGCGGCCGC	185	51.892	ATGGCCGATGAGAATTTTGCTATAAGGAGTGGGATGCCAGCTGGTGTGTTGAACATTTACAACATTCTGTCGGTCGTCTACCTATTGTCCCTCGGTGTAAGGTGGTATCCGTGT	114	47.368	MADENFAIRSGMPAGVLNIYNILSVVYLLSLGVRWYPC	38	-13.9886	0.123682	0.105263	0.0127974	0	[37+]	outOfFrame	0.0263158	0.0263158	0.0789474	0.0789474	0.0526316	0.131579	0.105263	0.0789474	0.0263158	NA	0.0789474	0.0789474	0.0526316	0.0263158	NA	NA	NA	0.0789474	0.0263158	0.0526316
EUK0465	-0.0618119	0.621217	NS	ATGGCCGTCGGGGCGGACGGGGTTGGTTATAAAGAGGTATCGGGGACATCGGATTTCTTGGGTCTCTTCTTGACTATCCGAAGACTAGGTATGCTTCAGATGTTCCGGCTAACTTAAGGTCGTCGAGCGTTCTGTCTGTTATCATTATATGCGGGTCATCATCACCATCACCACTGAGCGGCCGC	185	51.892	ATGGCCGTCGGGGCGGACGGGGTTGGTTATAAAGAGGTATCGGGGACATCGGATTTCTTGGGTCTCTTCTTGACTATCCGAAGACTAGGTATGCTTCAGATGTTCCGGCTAACT	114	51.754	MAVGADGVGYKEVSGTSDFLGLFLTIRRLGMLQMFRLT	38	-4.76694	0.199866	0.157895	0.0397053	0	[37+]	outOfFrame	NA	0.0789474	0.0263158	0.0263158	0.0789474	0.157895	0.0789474	NA	NA	0.0789474	0.0526316	0.157895	0.0789474	0.0526316	NA	0.0263158	0.0263158	0.0526316	0.0263158	NA
EUK0466	0.640974	6.12421e-08	UP	ATGGCCCCCTACGAGGGTCATTGGATCCGTGTTCTGTTCGGTAATGTGGGTTTGAATCTGTCTGGATATGATAGGTGCGTAACAGGAATAAAAGTGTGGAGTAAACGTTGGCGAGTTACTTTTTTTGTTCAGTGTTTTGCATCATCACCATCACCACTGAGCGGCCGC	168	47.024	ATGGCCCCCTACGAGGGTCATTGGATCCGTGTTCTGTTCGGTAATGTGGGTTTGAATCTGTCTGGATATGATAGGTGCGTAACAGGAATAAAAGTGTGGAGTAAACGTTGGCGAGTTACTTTTTTTGTTCAGTGTTTTGCATCATCACCATCACCACTGAGCGGCCGC	168	47.024	MAPYEGHWIRVLFGNVGLNLSGYDRCVTGIKVWSKRWRVTFFVQCFASSPSPLSGR	56	-8.39964	0.154668	0.125	0.0390911	0	[37+]	inFrame	0.0535714	0.0714286	0.0357143	0.0357143	0.0178571	0.0714286	0.107143	0.0357143	0.0357143	0.0357143	0.0357143	0.107143	0.0892857	0.0178571	0.0178571	0.0178571	0.0357143	0.107143	0.0178571	0.0535714
EUK0467	1.02684	2.13526e-13	UP	ATGGCCGGATGGGCGTAGAGGCTACATAGCTGATCTTGCCTCTTGTCATGAGAGTATGAAGAGCATTGTAAATACCCGATGGCTCTTGATGAAGGACCCCGGGCGCAAAGTACTTGTTGGGTCGGATGTGCCTGACTTGTCTTTGTCAACTAGATACATCATCACCATCACCACTGAGCGGCCGC	185	51.351	ATGGCCGGATGGGCG	15	73.333	MAGWA	5	0.755693	0.9753	1	0.0044	0	[0-6]	outOfFrame	0.2	NA	NA	NA	0.2	NA	NA	NA	NA	NA	0.4	0.2	NA	NA	NA	NA	NA	NA	NA	NA
EUK0468	-5.2171	1.11041e-63	DOWN	ATGGCCGGGACGTGGCTAGTGATTGGGCTTCCTTCGCTATGACCTCAGTGCTTCCTTGCTTGCATACAATTTGATAAACGTTCATTAAACCGGGTTTCACTTTCGCCATTCGATACTCGCATAGGATTTCCTCGTTTATATTGCTAGCGCGGAAGGCATCATCACCATCACCACTGAGCGGCCGC	185	49.73	ATGGCCGGGACGTGGCTAGTGATTGGGCTTCCTTCGCTA	39	58.974	MAGTWLVIGLPSL	13	-5.7154	0.411462	0.230769	0.00750769	0	[7-13]	outOfFrame	0.0769231	NA	NA	0.0769231	0.0769231	0.230769	0.0769231	NA	NA	0.0769231	0.0769231	0.153846	NA	NA	NA	NA	NA	0.0769231	NA	0.0769231
EUK0469	-0.0791911	0.942319	NS	ATGGCCGATTGGGGACTTTGGATCCTTTCCGTTTTCACTTTCGATTGTAATTGCGGGGTAATTGACTTCTTTGGTTGTAATTGGGTAGCACTGCCCGTTTGCACTTATCTTAAGATGTTCGGCATTCTTCTACTTTAGCACTCTGTTTTTGGATAGCATCATCACCATCACCACTGAGCGGCCGC	185	45.405	ATGGCCGATTGGGGACTTTGGATCCTTTCCGTTTTCACTTTCGATTGTAATTGCGGGGTAATTGACTTCTTTGGTTGTAATTGGGTAGCACTGCCCGTTTGCACTTATCTTAAGATGTTCGGCATTCTTCTACTT	135	42.963	MADWGLWILSVFTFDCNCGVIDFFGCNWVALPVCTYLKMFGILLL	45	-12.7437	0.02896	0	0.00103111	0	[37+]	outOfFrame	0.0666667	0.111111	0.0222222	0.0666667	0.0444444	0.155556	0.0888889	0.0444444	0.0888889	0.0444444	0.0444444	0.0888889	NA	0.0666667	NA	NA	0.0222222	0.0222222	NA	0.0222222
EUK0471	0.589997	1.33102e-06	UP	ATGGCCTATCGGTGTCGATTGGGGTTTCAAGGGTTCTTATGGCCTCTGGTATGCTTTAGGTACAGCGGGCTAGCGAGAGCCTACTAGGTGATCGCAAGCCACCTCCGGGCTTGAAATGTGTGTACTTTGCCGTACGGTGAGTTTCGTTCGTTGTGTCATCATCACCATCACCACGAGCGGCCGC	184	54.348	ATGGCCTATCGGTGTCGATTGGGGTTTCAAGGGTTCTTATGGCCTCTGGTATGCTTTAGGTACAGCGGGCTAGCGAGAGCCTAC	84	53.571	MAYRCRLGFQGFLWPLVCFRYSGLARAY	28	-3.72062	0.0694357	0	0.00184643	0	[23-36]	outOfFrame	0.0357143	0.107143	0.107143	NA	0.0357143	0.142857	0.0357143	NA	0.0714286	NA	0.107143	0.107143	0.142857	NA	NA	0.0357143	NA	0.0357143	NA	0.0357143
EUK0472	-0.0542881	0.853903	NS	ATGGCCTGGTGTTCATCGTCTCGGGGTGTTGTTAGCCTGTAGTAAACGGGCTAGTCGTGATTGTCTAGGGAACTGGCGGACAAGATTTGTGGGCATGCTTCTCTTTTCATGGGAGGGAGAGGTTGCGATGTTCGGTCCGTACATATTTCGTGTAGTCATCATCACCATCACCACTGAGCGGCCGC	185	52.432	ATGGCCTGGTGTTCATCGTCTCGGGGTGTTGTTAGCCTG	39	56.41	MAWCSSSRGVVSL	13	-4.09918	0.612531	1	0.0479385	0	[7-13]	outOfFrame	0.0769231	NA	NA	NA	0.0769231	0.0769231	0.153846	NA	0.0769231	NA	0.0769231	0.0769231	0.0769231	NA	NA	NA	NA	0.307692	NA	NA
EUK0473	-7.5693	1.03917e-06	DOWN	ATGGCCTTGGGCTTCGTCTTCGTCTGACATGTGTAGCGTCCAGTGGTGCTTATATATTCTCGAAAACAGTGGTCGCTCAGCACGAATATTCATGTACCGTGGGTTTGCGTGCCGTCCTGGAGGGTTCTCATCCGTAGGTCGTGTAGTTGTAGTCAACATCATCACCATCACCACTGAGCGGCCGC	185	52.432	ATGGCCTTGGGCTTCGTCTTCGTC	24	58.333	MALGFVFV	8	-5.78684	0.2913	0	0	0	[7-13]	outOfFrame	NA	0.25	NA	NA	0.125	0.125	0.25	NA	NA	NA	0.125	0.125	NA	NA	NA	NA	NA	NA	NA	NA
EUK0474	-0.617418	0.38639	NS	ATGGCCCCGGCGTAGATGACCAGATGTGTGCTGGAGTAACTGCCAGTCTTGTTATGTTTTGTGTTATGTAAGTGCTTTCGCTGCGTTTAGCCCAGTTTATATGAGGATGCACGATGTGATGTAACTTCATGGAGGTGGGAATTTACTAGATGGGCTCATCATCACCATCACCACTGAGCGGCCGC	185	48.649	ATGGCCCCGGCG	12	83.333	MAPA	4	4.10231	0.9968	1	0.0851	0	[0-6]	outOfFrame	NA	NA	NA	NA	0.25	NA	NA	NA	NA	NA	0.5	NA	NA	NA	NA	NA	NA	NA	NA	0.25
EUK0475	-0.936803	6.10962e-10	DOWN	ATGGCCTTTCGAGTCTTAAAGGGACTTAACGCGGAATTCTCTAGTAACTGGTCGCATCTCGGTAAGGCCATCATTATTATCGGGAATTTTTCTTTCGTAAGGTAATGATCTCTCTGACCGCTGTGATAGAATCAATTGTGGGAAGTAGATGTCTTCATCATCACCATCACCACTGAGCGGCCGC	184	45.109	ATGGCCTTTCGAGTCTTAAAGGGACTTAACGCGGAATTCTCTAGTAACTGGTCGCATCTCGGTAAGGCCATCATTATTATCGGGAATTTTTCTTTCGTAAGG	102	43.137	MAFRVLKGLNAEFSSNWSHLGKAIIIIGNFSFVR	34	-9.65	0.130532	0.0588235	0.0104941	0	[23-36]	outOfFrame	0.0294118	0.117647	NA	0.117647	0.0294118	0.0882353	0.0588235	0.0882353	NA	NA	0.0882353	0.0882353	0.0588235	NA	0.0294118	NA	0.0588235	0.117647	0.0294118	NA
EUK0476	1.26186	0.107134	NS	ATGGCCTTATTATAGGCAGGCCCGCGGTCGGCTTGATTGTTTCTTAACGGGGGTCCCAGAATTACCGTATGTAATTGATTTCCATTCCTGGTCAAGTGTTTTTTACATATCGGGGTTCTTGACTGTTACTTGAGACGAACTCGAATATTGGGACATCATCACCATCACCACTGAGCGGCCGC	182	47.253	ATGGCCTTATTA	12	33.333	MALL	4	-1.1915	0.9553	1	0.0002	0	[0-6]	outOfFrame	NA	NA	NA	NA	0.25	0.5	NA	NA	NA	NA	0.25	NA	NA	NA	NA	NA	NA	NA	NA	NA
EUK0477	0.0398864	0.924666	NS	ATGGCCAGAGGGTCGCAGTCATTTGCGACCATGTATAAATTTTAATGGTGTGCCGGCTGCTCCGCTGCGCGTGCTTTTTTAGCGGCGCATATATTACTTCAGGGTTATTGAGTGTGTTTAAAATTGTATTCTTCAAGAGCTATCTGTGGTGGTTCTCATCATCACCATCACCACTGAGCGGCCGC	185	47.568	ATGGCCAGAGGGTCGCAGTCATTTGCGACCATGTATAAATTT	42	45.238	MARGSQSFATMYKF	14	-1.9468	0.609857	1	0.0733929	0	[14-22]	outOfFrame	NA	0.142857	0.0714286	NA	0.142857	NA	NA	NA	NA	0.0714286	0.142857	0.0714286	0.0714286	NA	NA	0.0714286	0.0714286	0.142857	NA	NA
EUK0478	1.00541	8.8732e-23	UP	ATGGCCCTTATATGTACCTGAATTATGTTGTTTATGGGACCGTACTCTGACTGTCAGCTGTGGATTACACATTCCTCCGTTTTAGAATGCGGGGACGATTTGGGATTTAGTCCTTGATTCTGTCCATGGGCCGTTGGGTAAGTCGTCCACTAAGTCATCATCACCATCACCACTGAGCGGCCGC	184	48.37	ATGGCCCTTATATGTACC	18	44.444	MALICT	6	-2.88049	0.9369	1	0.0178	0	[0-6]	outOfFrame	NA	NA	NA	0.166667	0.166667	0.166667	NA	NA	0.166667	0.166667	0.166667	NA	NA	NA	NA	NA	NA	NA	NA	NA
EUK0479	-0.430889	0.0317893	DOWN	ATGGCCGAGTGACTAGTTTAACTCCGGTAATACGTTGTGCGTCGGACTGTTGCTATTGGATGTTCTTGGTTTCCTTTTGTATTTCTGTGGTCGTTTCGGGTTCTCTCACATGCGGCTTTTATAATTGGGTTCAGTTCTATCGGTTGAGTGTGGATTCATCATCACCATCACCACTGAGCGGCCGC	185	47.027	ATGGCCGAG	9	66.667	MAE	3	NA	1	1	1	1	[0-6]	outOfFrame	NA	NA	NA	NA	0.333333	NA	NA	NA	NA	NA	0.333333	NA	NA	NA	NA	NA	NA	NA	0.333333	NA
EUK0480	-0.239172	0.334095	NS	ATGGCCTTTTGGTGAGTGTATGTGACTTTCGGGGGTGTAAATCGCGGAATCTTTTACACGCTGTCTAGTCATTTTTGATATGTCCGGATGTTTGGCCTTTGTTGTGGGTTCGGTGGAAATTATGTAGGGTTGCTTGTACGAGAATATTGTCGTTGGCATCATCACCATCACCACTGAGCGGCCGC	185	47.027	ATGGCCTTTTGG	12	50	MAFW	4	-1.46851	0.928	1	0	0	[0-6]	outOfFrame	0.25	0.25	NA	NA	0.25	NA	NA	NA	NA	NA	0.25	NA	NA	NA	NA	NA	NA	NA	NA	NA
EUK0481	0.60034	0.0367719	UP	TTTTCAGTTTGTGCGGTCGAATGGCAGGTTAGTGGGGTGGTGTTGACTCCTTATCTCGGGTGTGTTTCATGTCCCTCTTGTCATGCGCTTTGTTGTTCGTACTTCCGTGCTCTCATCATCACCATCACCACTGAGCGGCCGC	142	52.113	ATGGCAGGT	9	55.556	MAG	3	NA	1	1	0.391	0	[0-6]	outOfFrame	NA	NA	NA	NA	0.333333	NA	NA	NA	NA	NA	0.333333	0.333333	NA	NA	NA	NA	NA	NA	NA	NA
EUK0482	-1.1623	4.25719e-05	DOWN	ATGGCCGTATAGTACCATAGGGTACCACGTTTGTGAGCCACAAAAGTAGGACTCGTGCTGATGTCGGCGGGCTATGCGTTGAGTGGTCGTGATGAGGTGTCTTAATGCGTGTTTGGCTTTTTGCTGTGGTGGCGTATTTTTGTAATTCTTAAGTTACATCATCACCATCACCACTGAGCGGCCGC	185	49.189	ATGGCCGTA	9	55.556	MAV	3	NA	0.9989	1	0.0049	0	[0-6]	outOfFrame	NA	NA	NA	NA	0.333333	NA	0.333333	NA	NA	NA	0.333333	NA	NA	NA	NA	NA	NA	NA	NA	NA
EUK0483	-0.891378	2.2845e-11	DOWN	ATGGCCTAGGTCGATCCTCAGGTTTATGTGGTGTTGTGTGCCTGTTTGGATAGGTTTGCCCGATGGCAATGGTTATGAGATTCTTACGCTATCCATGACGCAACGTAAGCGCCTGCTGAAAATCTTTGGAGAAGCTATGGAGGTTGGCGCCTTAGTCATCATCACCATCACCACTGAGCGGCCGC	185	50.811	ATGGCC	6	66.667	MA	2	NA	1	1	0.6712	1	[0-6]	outOfFrame	NA	NA	NA	NA	0.5	NA	NA	NA	NA	NA	0.5	NA	NA	NA	NA	NA	NA	NA	NA	NA
EUK0484	-1.59655	3.20199e-15	DOWN	TGTGAACAATTATTGCTTCGGGGGACTTTTTCGAATAGCTGCTCTTATGTTTTTTTCATAAACTTTAGCAGCTTCGCAGCCATATTTTTTTCGTGCCGTGTATATAACATCATCACCATCACCACTGAGCGGCCGC	136	41.912	ATGTTTTTTTCA	12	16.667	MFFS	4	-1.29118	0.9684	1	0.0009	0	[0-6]	outOfFrame	NA	0.5	NA	NA	0.25	NA	NA	NA	NA	NA	NA	NA	NA	NA	NA	NA	NA	0.25	NA	NA
EUK0485	-2.24129	0.000266487	DOWN	ATGGCCGTTATCTTGGTGGTGCAAGTAACCTGTCGTAACGCCGGGGGATCAGATCAACCTCCGGATACACCTTCCCCTGCGGTAGTGTCTTGTCATGCCGTCATTTTTAGGTGTGCTTTCGTTGCCCAATGCTTCGTTTGAGACTGCACTGACAGTCATCATCACCATCACCACTGAGCGGCCGC	185	53.514	ATGGCCGTTATCTTGGTGGTGCAAGTAACCTGTCGTAACGCCGGGGGATCAGATCAACCTCCGGATACACCTTCCCCTGCGGTAGTGTCTTGTCATGCCGTCATTTTTAGGTGTGCTTTCGTTGCCCAATGCTTCGTT	138	52.174	MAVILVVQVTCRNAGGSDQPPDTPSPAVVSCHAVIFRCAFVAQCFV	46	-9.93919	0.25972	0.108696	0.131591	0	[37+]	outOfFrame	NA	0.0652174	NA	0.0434783	0.0217391	0.0217391	0.195652	0.0217391	0.0869565	0.0434783	0.130435	0.0434783	0.0434783	0.0434783	0.0217391	0.0652174	NA	0.0652174	NA	0.0869565
EUK0486	-1.01398	0.0922362	NS	ATGCCATGGTCTTCTTCAGCTAATTTCGGGTAGGTTGTCCATATTACTATTCCCAGGATTATTGAGTAAACGTTTTGAGTTCAATGTTGGTTTTTCCATTTTAGATGCTTGAATTACGGTCTGATAGACATTTGCCATGCAGTGGGCTACAGGTGCATCATCACCATCACCACTGAGCGGCCGC	184	43.478	ATGCCATGGTCTTCTTCAGCTAATTTCGGG	30	46.667	MPWSSSANFG	10	0.299219	0.9009	1	0.1969	0	[7-13]	outOfFrame	0.1	0.1	NA	NA	0.1	NA	NA	0.1	NA	NA	0.1	0.1	NA	NA	NA	NA	NA	0.3	NA	0.1
EUK0487	-0.736879	0.128577	NS	ATGGCCGCACATCCGCCGTGGTTGTTTAGTCGGATTATCCTTCTCTTCGGGCGGGATCTCGTATATCACTTTGTTGCGTTTGTTTAGATCATCTTCAGCTCTTTTACATTGACGAGTATCGTGTTGTCCACTATCTTTTTTGCCATTGGGAGTGGTCATCATCACCATCACCACTGAGCGGCCGC	185	48.108	ATGGCCGCACATCCGCCGTGGTTGTTTAGTCGGATTATCCTTCTCTTCGGGCGGGATCTCGTATATCACTTTGTTGCGTTTGTT	84	50	MAAHPPWLFSRIILLFGRDLVYHFVAFV	28	-11.3068	0.0638107	0.0357143	0.00125	0	[23-36]	outOfFrame	0.0357143	0.142857	0.0357143	0.0714286	0.0357143	0.142857	0.107143	NA	NA	NA	0.107143	0.0357143	0.0714286	0.0357143	0.0714286	NA	NA	0.0357143	NA	0.0714286
EUK0488	-3.0455	8.02581e-09	DOWN	ATGGCCTTCTTTTGTTGAGGGTTTGGTTGATAAGGTCGCCTGCTAAAGTGGATTGTTGATGACACGGGTTTTTCGGGCCCGGAGTCTTTAGTTGTGCATGTCCTCTTGATACAATGGTCAAGTTACAGACTCTCTTGTTTCGCGGAATATAGTCGGCATCATCACCATCACCACTGAGCGGCCGC	185	48.649	ATGGCCTTCTTTTGT	15	40	MAFFC	5	-1.56251	0.7317	1	0	0	[0-6]	outOfFrame	NA	0.4	NA	NA	0.2	NA	NA	NA	0.2	NA	0.2	NA	NA	NA	NA	NA	NA	NA	NA	NA
EUK0489	-0.482587	0.00124767	DOWN	ATGGCCGCATGAGTTGACTTTCCTTAACTTCTCGTCATCATGAGCCACGTCCCGATGAGCGTTATCTGTCTGTCCATTTGCTGCAGCGGAGTTTGAAGATTGTTGGCTTTTACCTTGTATTAGTGCGCCGTGTGCTTTTAGGGAGTCTTTCTGCTGCATCATCACCATCACCACTGAGCGGCCGC	185	50.27	ATGGCCGCA	9	66.667	MAA	3	NA	1	1	0.0105	0	[0-6]	outOfFrame	NA	NA	NA	NA	0.333333	NA	NA	NA	NA	NA	0.666667	NA	NA	NA	NA	NA	NA	NA	NA	NA
EUK0490	0.6873	2.77006e-10	UP	ATGGCCCTCCGTTTCTTGTCGGTAGGGTTTTGGGATTGAGTTCTAAAACGTAGGGGTTCGCCGGAGTCCAGCCCTGTATTTGTTTTGGTTTCGTGGTTGAATATATTGCGTGTATGATTGTGCGATCAGGTCGTCGAGATGCCATCTTAGGTTACACATCATCACCATCACCACTGAGCGGCCGC	185	49.73	ATGGCCCTCCGTTTCTTGTCGGTAGGGTTTTGGGAT	36	52.778	MALRFLSVGFWD	12	-3.4397	0.178067	0	0.000666667	0	[7-13]	outOfFrame	0.0833333	0.166667	NA	NA	0.0833333	0.166667	0.0833333	NA	NA	NA	0.0833333	0.0833333	0.0833333	0.0833333	NA	NA	NA	0.0833333	NA	NA
EUK0491	0.869102	3.51237e-10	UP	ATGGCCGTTACGGTGTTCTTGGATCACTTAGCGTCCGATTCGTTCAGTGTTGCTGGTGGTGTTACGGTGATTCTGAACATGCTAGTCGGCGTGAACAGCCGGTTTTTGTGTGTTATGATCTCGTTGTGTATTTTTTTGTTTGAATTGATAATGGGCCATCATCACCATCACCACTGAGCGGCCGC	185	47.568	ATGGCCGTTACGGTGTTCTTGGATCACTTAGCGTCCGATTCGTTCAGTGTTGCTGGTGGTGTTACGGTGATTCTGAACATGCTAGTCGGCGTGAACAGCCGGTTTTTGTGTGTTATGATCTCGTTGTGTATTTTTTTGTTTGAATTGATAATGGGCCATCATCACCATCACCAC	174	45.402	MAVTVFLDHLASDSFSVAGGVTVILNMLVGVNSRFLCVMISLCIFLFELIMGHHHHHH	58	-19.9546	0.0645966	0.0172414	0.00710862	0	[37+]	outOfFrame	NA	0.0862069	NA	0.0689655	0.0689655	0.137931	0.137931	0.0344828	0.0344828	0.0344828	0.0517241	0.0689655	0.0172414	0.0344828	0.12069	NA	NA	0.0862069	0.0172414	NA
EUK0492	-0.692684	0.000225725	DOWN	ATGGCCGAATACACCATTTCTGCCAATAATTGGGGTTCCGCGTGGAGGAGGCCGTTGATTTTGTTTGATTCGCGCCCTAGGACAAGGGGAATGTTTTGGTCCAGTGCTCGCGCATGATTTGCGGGGGCTGCTTCCGAGGTGGATGTAATAACCGCTCATCATCACCATCACCACTGAGCGGCCGC	185	54.595	ATGGCCGAATACACCATTTCTGCCAATAATTGGGGTTCCGCGTGGAGGAGGCCGTTGATTTTGTTTGATTCGCGCCCTAGGACAAGGGGAATGTTTTGGTCCAGTGCTCGCGCA	114	52.632	MAEYTISANNWGSAWRRPLILFDSRPRTRGMFWSSARA	38	-4.37522	0.354505	0.289474	0.138555	0	[37+]	outOfFrame	0.0789474	0.0526316	0.0263158	0.0526316	0.0526316	0.0526316	NA	0.0526316	NA	0.0526316	0.131579	0.0526316	0.157895	0.0263158	NA	NA	NA	0.131579	0.0263158	0.0526316
EUK0493	-0.343058	0.00498606	DOWN	ATGGCCCCGTGTGCGTGTGGTGACAGTATCTTAACGTTGGTACTATTCCCGGAGTCGGTGATACCATCTGTCTGTTTATTTACGATTGTTTGTTGCATTTTAGTTCCTCAACTAGTGCCGGTTTCGAGATGTAGGTTGTTTCTTGCGCTTTTTGGCCATCATCACCATCACCACTGAGCGGCCGC	185	48.108	ATGGCCCCGTGTGCGTGTGGTGACAGTATCTTAACGTTGGTACTATTCCCGGAGTCGGTGATACCATCTGTCTGTTTATTTACGATTGTTTGTTGCATTTTAGTTCCTCAACTAGTGCCGGTTTCGAGATGTAGGTTGTTTCTTGCGCTTTTTGGCCATCATCACCATCACCAC	174	45.977	MAPCACGDSILTLVLFPESVIPSVCLFTIVCCILVPQLVPVSRCRLFLALFGHHHHHH	58	-12.6525	0.0497862	0.0172414	0.00388966	0	[37+]	outOfFrame	NA	0.0689655	NA	0.0689655	0.0172414	0.155172	0.12069	NA	0.103448	0.0344828	0.0517241	0.0344828	0.0344828	0.0172414	0.103448	0.0172414	NA	0.0689655	0.0172414	0.0862069
EUK0494	-0.394222	0.0915848	NS	ATGGCCCGTTTACTGTTACTTCAGTGGGAAACAGGTTTTTGTTAGGGGTCTAATCGTTTGTATTCTCTGTTTAAGGGCGTCGCGTCATTTGAGTGGGTATGTATTCTACTTTTACTGCTGATGCTTACGGCGTAGGTATCGGTTTGCTCGGATTGTCATCATCACCATCACCACTGAGCGGCCGC	185	47.027	ATGGCCCGTTTACTGTTACTTCAGTGGGAAACAGGTTTTTGT	42	42.857	MARLLLLQWETGFC	14	-3.02687	0.2549	0	0.00449286	0	[14-22]	outOfFrame	0.0714286	0.0714286	NA	NA	0.0714286	0.285714	NA	NA	0.0714286	0.0714286	0.0714286	0.0714286	0.0714286	NA	NA	0.0714286	NA	NA	0.0714286	NA
EUK0495	-0.0885734	0.606804	NS	ATGGCCGATCTTGTAGGTCTTGTGTGGTAGGGCCGCTGTCGTGTGCGTGTGAGGATATTTCCCGTATCAGCTTCGTCTCGTATGGGGTGATTGGGTGCAGCTCCACCGATACAAGGCTTGGTTAATGTTCTGGTGGGTTTTGGCGTTTAGTGCGGTCATCATCACCATCACCACTGAGCGGCCGC	185	54.595	ATGGCCGATCTTGTAGGTCTTGTGTGG	27	51.852	MADLVGLVW	9	-5.08805	0.5331	1	0.0014	0	[7-13]	outOfFrame	0.111111	NA	NA	NA	0.111111	0.222222	0.222222	NA	NA	NA	0.111111	0.111111	NA	0.111111	NA	NA	NA	NA	NA	NA
EUK0496	-2.16033	7.13833e-21	DOWN	ATGGCCGCCTGTTAATCGAGTTATTTAAATTCATTTGTATGTCACGGCTGGACCTGTGGTTCTAGGTTCTTTCTTCACTAATGTTACAGGCATTTTGTTTGTACTTATGTGCATGTGCTTTTGATGAGCAAGGCCTTTGGATAGTGGCGTGCTCAGTCATCATCACCATCACCACTGAGCGGCCGC	186	45.161	ATGGCCGCCTGT	12	66.667	MAAC	4	0.654836	0.9775	1	0.0083	0	[0-6]	inFrame	NA	NA	NA	NA	0.25	NA	NA	NA	0.25	NA	0.5	NA	NA	NA	NA	NA	NA	NA	NA	NA
EUK0497	-3.04747	0.0179726	DOWN	ATGGCCGGATGTTCCGCTATTTTGACTGTAATGGTTAGTACTTCGTGAACCGCCGTAGTTTGCGTATCGATTACGTAGGGTTTGTTAACTATGCTAGTATACGTTTTGTCTGAGTCCGGCCTTTCAAAACGTTTTAGGCGTGTTTTCGTTTATGTACATCATCACCATCACCACTGAGCGGCCGC	185	45.405	ATGGCCGGATGTTCCGCTATTTTGACTGTAATGGTTAGTACTTCG	45	44.444	MAGCSAILTVMVSTS	15	-6.99701	0.53726	0.533333	0.0687333	0	[14-22]	outOfFrame	NA	NA	NA	0.0666667	0.133333	0.0666667	0.133333	NA	0.0666667	0.133333	0.133333	0.0666667	NA	NA	NA	NA	NA	0.2	NA	NA
EUK0498	-0.40329	0.195529	NS	ACTGCGTTCTGTAAACTCACACTCTGGTGCTTTCCTGTTGATTGCGCCTTTTGGGTTATCTAGAAGGGGGCGACACAGCGGGGAGCGTGGGCTCCTGTTTGTTTTCTTACATCATCACCATCACCACTGAGCGGCCGC	138	53.623	N	0	NA	NA	0	NA	NA	NA	NA	NA	[0-6]	inFrame	NA	NA	NA	NA	NA	NA	NA	NA	NA	NA	NA	NA	NA	NA	NA	NA	NA	NA	NA	NA
EUK0499	0.242979	0.607045	NS	GCCGTCGCCAGGGGTTGTCCTATGGACGTACCCAAACACTCGCGTAGTTGCGCGGGTAGACCGGATATTGTGGAATACCGATTGTGGATATTTGTCGTATCCTTTTCATCATCACCATCACCACTGAGCGGCCGC	135	54.074	ATGGACGTACCCAAACACTCGCGTAGTTGCGCGGGTAGACCGGATATTGTGGAATACCGATTGTGGATATTTGTCGTATCCTTTTCATCATCACCATCACCACTGAGCGGCCGC	114	50.877	MDVPKHSRSCAGRPDIVEYRLWIFVVSFSSSPSPLSGR	38	-9.29159	0.341955	0.342105	0.217524	0.0526316	[37+]	inFrame	0.0263158	0.0526316	0.0263158	0.0526316	0.0263158	0.0526316	0.105263	NA	0.0263158	NA	0.0263158	0.0526316	0.105263	0.0526316	0.0263158	NA	0.0263158	0.210526	0.0263158	0.105263
EUK0500	-0.659868	2.04172e-05	DOWN	ATGGCCGTTCTTCATTCTAGCATTACGGGGTTCTTGTGTAATTTTGTTGTCGGCTACTTTGGTGTTCCTCTCGCCTAGTTCGCGTCGTTTGATTCAGTATCATTATAAATCGATGGACCGTGTAGGTTCGCTGGACCTACAGTGACTTGTGTTTCTCATCATCACCATCACCACTGAGCGGCCGC	185	47.568	ATGGCCGTTCTTCATTCTAGCATTACGGGGTTCTTGTGTAATTTTGTTGTCGGCTACTTTGGTGTTCCTCTCGCC	75	46.667	MAVLHSSITGFLCNFVVGYFGVPLA	25	-9.31414	0.077592	0	0.002536	0	[23-36]	outOfFrame	NA	0.12	0.04	0.04	0.04	0.12	0.16	0.04	0.04	0.04	0.08	0.12	NA	NA	0.04	NA	NA	0.08	NA	0.04
EUK0501	-3.76941	0.583036	NS	ATGGCCGACGCTAGCTATATGGCTCTATCTTCGGGTATGACCTAACATTGGTTGGTTGTCGTAGGCTTGGGGAGTATCTCGTTAGGTGTCCTCAATAAGGTGGGATGGTGTTTTGAGGGTCGAGAGACATTTATAGGTTTGGGGCATGATTACGTTCATCATCACCATCACCACTGAGCGGCCGC	185	49.73	ATGGCCGACGCTAGCTATATGGCTCTATCTTCGGGTATGACC	42	52.381	MADASYMALSSGMT	14	-0.868748	0.622507	1	0.0530643	0	[14-22]	outOfFrame	NA	NA	0.0714286	NA	0.214286	0.0714286	NA	NA	NA	0.0714286	0.214286	0.0714286	NA	0.0714286	NA	NA	NA	0.214286	NA	NA
EUK0502	-3.06825	0.0106585	DOWN	ATGGCCGATTGTTTTGGACTCAAGTGGGCTATTTTCCTGTCCTTTGTGGTCCTCCTCTTGGCTGTTTTTCGTGGGGCGTATTTGTACTTGATACAACGGTTTGGTCGAGGGTGTTATGCCTATTTAGTGCTAAGAATCCATAACTCTTCGTTCAACCATCATCACATCACCACTGAGCGGCCGC	184	47.283	ATGGCCGATTGTTTTGGACTCAAGTGGGCTATTTTCCTGTCCTTTGTGGTCCTCCTCTTGGCTGTTTTTCGTGGGGCGTATTTGTACTTGATACAACGGTTTGGTCGAGGGTGTTATGCCTATTTAGTGCTAAGAATCCATAACTCTTCGTTCAACCATCATCACATCACCACTGAGCGGCCG	183	46.995	MADCFGLKWAIFLSFVVLLLAVFRGAYLYLIQRFGRGCYAYLVLRIHNSSFNHHHITTERP	61	-14.4652	0.109208	0.114754	0.0346426	0	[37+]	outOfFrame	0.0163934	0.0983607	0.0655738	0.0655738	0.0163934	0.147541	0.0655738	0.0327869	0.0327869	0.0327869	0.0819672	0.0655738	0.0819672	0.0163934	0.0655738	0.0163934	0.0163934	0.0491803	0.0163934	0.0163934
EUK0503	0.726575	5.23386e-09	UP	ATGGCCGATTTAAGGGTCTCTAGCACTACCTTGGTTTTATAGAAGCTCACCTGTACTCGTTTAGGATGCTCCTTACATCTTTTAGGTCCAGCCTTGCCGACTGAATCGACGTATTGTCTAGTTTGCGTGTACGAGGGAGGGGCAGTCTAGTCTCCGCATCATCACCATCACCACTGAGCGGCCGC	185	50.811	ATGGCCGATTTAAGGGTCTCTAGCACTACCTTGGTTTTA	39	43.59	MADLRVSSTTLVL	13	-4.35147	0.606231	1	0.106292	0	[7-13]	outOfFrame	NA	NA	NA	NA	0.0769231	0.230769	0.153846	NA	NA	0.153846	0.0769231	NA	0.0769231	0.0769231	NA	NA	NA	0.153846	NA	NA
EUK0504	0.650585	8.58194e-07	UP	ATGGCCGAGTATTTAGATTTGTGGATGTGTGATTGGTATTTACAAGATTGGGCTAGTTGGAGTATTGACCCCATATCGTCTTATACGACGCGTCGTTTGCATATAATTGCAGCTATTTACGTGAGTTTGGTTGGTACTTTGGTGCGGTGTGGACATCATCACCATCACCACTGAGCGGCCGC	182	45.604	ATGGCCGAGTATTTAGATTTGTGGATGTGTGATTGGTATTTACAAGATTGGGCTAGTTGGAGTATTGACCCCATATCGTCTTATACGACGCGTCGTTTGCATATAATTGCAGCTATTTACGTGAGTTTGGTTGGTACTTTGGTGCGGTGTGGACATCATCACCATCACCAC	171	43.275	MAEYLDLWMCDWYLQDWASWSIDPISSYTTRRLHIIAAIYVSLVGTLVRCGHHHHHH	57	-11.6303	0.125553	0.122807	0.0156281	0	[37+]	outOfFrame	0.0701754	NA	0.0701754	0.0877193	0.0350877	0.105263	0.0526316	NA	0.0350877	0.0526316	0.0701754	0.0350877	0.0526316	0.0701754	0.122807	0.0175439	NA	0.0877193	0.0175439	0.0175439
EUK0505	0.382225	0.0205524	UP	ATGGCCTGGTAATATCGGAGCTCCTTGGTAAGATCCATATTGTAGGGATGTTCTTAAAATAGATATAATGGCGGTTCATCGTGTTATAGGTCTAGGGGGACCTGTGAATGGGTATTTAGTCTTGTTGTTTATGATCGTTATAGGTCCTTGACTGGGCATCATCACCATCACCACTGAGCGGCCGC	185	44.865	ATGGCCTGG	9	66.667	MAW	3	NA	0.9824	1	0	0	[0-6]	outOfFrame	0.333333	NA	NA	NA	0.333333	NA	NA	NA	NA	NA	0.333333	NA	NA	NA	NA	NA	NA	NA	NA	NA
EUK0506	-4.72244	8.84619e-30	DOWN	ATGGCCTTTATGGAATTAGCTTGCCTATAGTACTTTGTTCGGCTCAGGTTTGGTGCCTGACTTATCTTGCTAGTCTGTCTATGTCAACTGGAATCGACTCAATGGAGTAAGGTCTCGGGTACTAATGGCTCAGGGTCTGTTGCTGTTTTTGTTTGGCATCATCACCATCACCACTGAGCGGCCGC	185	47.568	ATGGCCTTTATGGAATTAGCTTGCCTA	27	40.741	MAFMELACL	9	-1.08336	0.4967	0	0.0015	0	[7-13]	outOfFrame	NA	0.111111	NA	NA	0.222222	0.222222	NA	NA	0.111111	NA	0.222222	NA	NA	NA	NA	NA	NA	NA	0.111111	NA
EUK0507	-4.9393	0.00131911	DOWN	ATGGCCGACAGTTTTGCTGTTGTACGTCTTGCGGATTCTGAGAGTTAGGTGCTGCCATGCTGTACTGAGATGCCTCGGCTGTTAACCGCGAGCTTTGTCTGTTCCTACAGTCACGTACTGGGCTTAGTAGTTTGAGTGTACATTGACCTGGAATGTCATCTCACCATCACCACTGAGCGGCCGC	184	51.63	ATGGCCGACAGTTTTGCTGTTGTACGTCTTGCGGATTCTGAGAGT	45	48.889	MADSFAVVRLADSES	15	-4.39704	0.618627	1	0.171	0	[14-22]	outOfFrame	NA	0.0666667	NA	NA	0.0666667	0.0666667	0.133333	NA	NA	NA	0.2	NA	0.0666667	0.133333	NA	NA	NA	0.2	0.0666667	NA
EUK0508	-2.24831	5.34737e-27	DOWN	ATGGCCTTTAATAGTGCTGTAGTCGGGTGTTAGTGGAGGAATGGTAGATCATCTTGTCCATAAGTGACTCGCTCAATGGTTTGATAACGGTCGTTCTTTCTACGTTATTGTCCTGGTACCCTCTGGGCTTTCTCTATATCTTCTTGATTTTAGATACATCATCACCATCACCACTGAGCGGCCGC	185	44.865	ATGGCCTTTAATAGTGCTGTAGTCGGGTGT	30	46.667	MAFNSAVVGC	10	-3.70915	0.6035	1	0.0095	0	[7-13]	outOfFrame	NA	0.1	NA	NA	0.1	NA	0.2	0.1	0.1	NA	0.2	0.1	NA	NA	NA	NA	NA	0.1	NA	NA
EUK0509	-0.154078	0.591756	NS	ATGGCCGTTAGGAATTTTAAGCGGTTACTTGGTTATATCAATCCTTTACGCTGCAATTATTGTAGCTCTGTAGGGGAAGTTTTTGTTGCGTTGGTGTACTTCCTACTGGGTGTTATTTCAAGGGTAACATGAGGCCTTGGATCTCGTGTAGTTAGGCATCATCACCATCACCACTGAGCGGCCGC	185	45.405	ATGGCCGTTAGGAATTTTAAGCGGTTACTTGGTTATATCAATCCTTTACGCTGCAATTATTGTAGCTCTGTAGGGGAAGTTTTTGTTGCGTTGGTGTACTTCCTACTGGGTGTTATTTCAAGGGTAACA	129	40.31	MAVRNFKRLLGYINPLRCNYCSSVGEVFVALVYFLLGVISRVT	43	-12.8061	0.0634605	0.0232558	0.0050093	0	[37+]	outOfFrame	NA	0.0697674	0.0697674	0.0465116	0.0232558	0.139535	0.162791	0.0697674	0.0465116	0.0232558	0.0465116	0.0697674	0.0930233	NA	NA	NA	0.0232558	0.0697674	0.0232558	0.0232558
EUK0510	-1.24565	2.12015e-19	DOWN	ATGGCCGTGTGCCTTACGGCTCGAGTAGTCTGGCAGTTTGATATCTGCCTGTGTTAAGGGCTTCCAGTGTATACTTGATCTTTGTGTACCCTGGTCTCTCGGTTTGGTAAAGATCTTTTAAGTGTCACTTTGTTCTTTTCTCTTTAACAGGTTCTTCATCATCACCATCACCACTGAGCGGCCGC	185	46.486	ATGGCCGTGTGCCTTACGGCTCGAGTAGTCTGGCAGTTTGATATCTGCCTGTGT	54	53.704	MAVCLTARVVWQFDICLC	18	-7.04078	0.0286222	0	0.000716667	0	[14-22]	outOfFrame	0.0555556	0.0555556	NA	0.0555556	0.0555556	0.111111	0.166667	NA	0.166667	0.0555556	0.111111	NA	0.0555556	0.0555556	NA	0.0555556	NA	NA	NA	NA
EUK0511	-0.434309	0.10405	NS	ATGGCCGCTTTCAGGTTATGTGGGTTTCCTTGGGGTGGGTGCCATAGGCTTGCTAGTGGACTATGCGATATTAGCGGTATCTAGCTGCTATAAGGGTTTTCTCCGGGACCTTCTATTAACACCGGGCATGTAGGTTTTATTCTGGCTGTTTTCTATCATCATCACCATCACCACTGAGCGGCCGC	185	49.73	ATGGCCGCTTTCAGGTTATGTGGGTTTCCTTGGGGTGGGTGCCATAGGCTTGCTAGTGGACTATGCGATATTAGCGGTATC	81	51.852	MAAFRLCGFPWGGCHRLASGLCDISGI	27	-1.94422	0.133948	0.037037	0.00607778	0	[23-36]	outOfFrame	0.037037	0.0740741	NA	0.0740741	0.037037	0.111111	NA	NA	0.111111	NA	0.111111	0.185185	0.0740741	0.037037	0.037037	NA	NA	0.0740741	NA	0.037037
EUK0512	-0.360511	NA	NS	ATGGCCTACCTCTTGGTAATCCTGATGGATTTTGCTCTGTCACCCGATTCGTAATCTTGGTTGCCGGCGTCCGTAAATTCTCTAGAGAGGTCTTTAGCCATGCATTGTGGTTGGGATGATACATGTTGAATTGGCATTGTGGTTGGGTGAGTGTGCCATCATCACCATCACCACTGAGCGGCCGC	185	49.73	ATGGCCTACCTCTTGGTAATCCTGATGGATTTTGCTCTGTCACCCGATTCG	51	49.02	MAYLLVILMDFALSPDS	17	-6.85949	0.112288	0.0588235	0.00242941	0	[14-22]	outOfFrame	NA	0.0588235	0.0588235	0.0588235	0.117647	0.235294	0.0588235	NA	NA	NA	0.117647	NA	NA	0.117647	NA	NA	NA	0.117647	NA	0.0588235
EUK0513	-0.514994	0.0030535	DOWN	ATGGCCTTCATCCTGTGGACGGAGACTTCCGGGGTTCTTGGTTATGGATATGAGGTACAAATTAGAACAACTAACTTGGACATGGACCCATTCTTTTTTTCTGATACGGAGAATGGCTTTATGTAACGGTTGGCTCCCGTTGGTTTGGCTGTTTGGTCATCATCACCATCACCACTGAGCGGCCGC	186	47.849	ATGGCCTTCATCCTGTGGACGGAGACTTCCGGGGTTCTTGGTTATGGATATGAGGTACAAATTAGAACAACTAACTTGGACATGGACCCATTCTTTTTTTCTGATACGGAGAATGGCTTTATG	123	43.089	MAFILWTETSGVLGYGYEVQIRTTNLDMDPFFFSDTENGFM	41	-4.60045	0.270093	0.170732	0.0748024	0	[37+]	inFrame	0.0243902	0.121951	0.0487805	0.0487805	0.0731707	0.0731707	0.0487805	0.0487805	NA	0.121951	0.0243902	0.097561	0.0243902	0.0731707	NA	0.0243902	NA	0.0487805	0.0731707	0.0243902
EUK0514	0.434587	0.00459009	UP	ATGGCCTCTAGGACCCATTCCAGGTGGACGGGTTTCTGTGTAATTTCCCTTTCTGCGTATCGTATGTGGTCAAAATGTACGTCCTGATAACAACGCATGGATTGGGTTGTTAGTACTGTCAGTCTTAGCAGACGTAGGTCTTATGTTAACTGCTCCCATCATCACCATCACCACTGAGCGGCCGC	185	48.649	ATGGCCTCTAGGACCCATTCCAGGTGGACGGGTTTCTGTGTAATTTCCCTTTCTGCGTATCGTATGTGGTCAAAATGTACGTCC	84	48.81	MASRTHSRWTGFCVISLSAYRMWSKCTS	28	-5.02726	0.285436	0.25	0.0432071	0	[23-36]	outOfFrame	0.0714286	0.0357143	0.0357143	0.0357143	0.0714286	0.0357143	0.0357143	NA	0.0714286	0.107143	0.0714286	0.0357143	0.107143	NA	0.0357143	NA	0.0357143	0.214286	NA	NA
EUK0515	-2.42171	1.63738e-06	DOWN	ATGGCCTGGTACTACCCTGTTATTACACTTGGTTGGTGTTTTAAAACCTTTGGGACTGGTATACCCGTCTAGGTATGGTTCTTAACACTCGGCCCGTTGGTGGTGGGTATGTGCGCCCATGCGGTTAGACTTGTTGTTTTAGATGTCTTGATAACCATCATCACCATCACCACTGAGCGGCCGC	184	48.913	ATGGCCTGGTACTACCCTGTTATTACACTTGGTTGGTGTTTTAAAACCTTTGGGACTGGTATACCCGTC	69	44.928	MAWYYPVITLGWCFKTFGTGIPV	23	-5.34015	0.134113	0.0434783	0.00435652	0	[23-36]	outOfFrame	0.0869565	0.0869565	0.0869565	0.0869565	0.0434783	0.0434783	0.0869565	NA	0.0434783	0.130435	0.0434783	0.130435	NA	NA	NA	NA	0.0434783	NA	NA	0.0869565
EUK0516	0.422285	0.00161021	UP	ATGGCCTAAGGGTGTGAGGTTCGGGGGATTAGGTTCCGTTGGCGTTGGAGTTGGGGTTATATAGCCAAGGTTATAATTGCTTGATGCTCGGTGTAGTGAAGAGGGCTCGCTGGCGAAGCTGGTTTCCCGGCCTATGGGCCCTTACATAGATCGCCGCATCATCACCATCACCACTGAGCGGCCGC	185	55.676	ATGGCC	6	66.667	MA	2	NA	1	1	0.6712	1	[0-6]	outOfFrame	NA	NA	NA	NA	0.5	NA	NA	NA	NA	NA	0.5	NA	NA	NA	NA	NA	NA	NA	NA	NA
EUK0517	-1.90002	1.12881e-32	DOWN	ATGGCCAGTCTAGTATTTGGTTTTGGTTTGCCAATGTTTTTAATGGTGTCGGATTGCGTGTTTTCTTCTGTCCTGATTCTTCTTCGGCGCGGGGTAGTGTATTCTGTCCTTTTTTTCCGTCATCCGATAGTGTTCGAGTTTATTATCCGTTTTAGGCATCATCACCATCACCACTGAGCGGCCGC	185	45.405	ATGGCCAGTCTAGTATTTGGTTTTGGTTTGCCAATGTTTTTAATGGTGTCGGATTGCGTGTTTTCTTCTGTCCTGATTCTTCTTCGGCGCGGGGTAGTGTATTCTGTCCTTTTTTTCCGTCATCCGATAGTGTTCGAGTTTATTATCCGTTTTAGGCATCATCACCATCACCAC	174	43.103	MASLVFGFGLPMFLMVSDCVFSSVLILLRRGVVYSVLFFRHPIVFEFIIRFRHHHHHH	58	-15.6993	0.0479034	0.0172414	0.0022931	0	[37+]	outOfFrame	NA	0.155172	0.0172414	0.0689655	0.0517241	0.12069	0.137931	NA	0.0172414	NA	0.0172414	0.0517241	0.0862069	0.0172414	0.12069	NA	NA	0.0862069	0.0172414	0.0344828
EUK0518	-0.764425	4.93221e-07	DOWN	ATGGCCCCCGCTAAGGTTTCATCAAATCTAAAGGTCAGAGTGCTTTACTAGCTACTTTCTTTAGTGGAGGTCTTTGAAATGCGCCCGCGTCCGAGGGTCAGTCTTCGTGTTTGTGAATGGGAATTGCATCATCACCATCACCACTGAGCGGCCGC	155	50.323	ATGGCCCCCGCTAAGGTTTCATCAAATCTAAAGGTCAGAGTGCTTTAC	48	45.833	MAPAKVSSNLKVRVLY	16	-4.01782	0.539594	0.5625	0.120112	0	[14-22]	outOfFrame	NA	NA	0.0625	NA	0.0625	0.125	0.1875	0.0625	NA	NA	0.125	NA	0.0625	NA	NA	NA	0.125	0.125	NA	0.0625
EUK0519	-0.782905	0.4535	NS	ATGGCCGGGGTTCATTGCGTGAGTGTGTTTTGCTCAGCCGTCGTTAAATCTTTGTGTACGGACGGCTCATTGTGTGTGAATTGAGTGGCTCGTGAGACTATATGAATCATTTTTGTTGACGTCCGATTTACTCCTAGTGTCCGGATCCAATGGTATCATCATCACCATCACCACTGAGCGGCCGC	185	48.649	ATGGCCGGGGTTCATTGCGTGAGTGTGTTTTGCTCAGCCGTCGTTAAATCTTTGTGTACGGACGGCTCATTGTGTGTGAAT	81	49.383	MAGVHCVSVFCSAVVKSLCTDGSLCVN	27	-9.13597	0.0762	0	0.00339259	0	[23-36]	outOfFrame	NA	0.037037	NA	NA	0.037037	0.0740741	0.222222	0.037037	0.148148	0.037037	0.0740741	0.0740741	NA	0.037037	0.037037	NA	0.037037	0.148148	NA	NA
EUK0520	-0.760684	3.73078e-09	DOWN	ATGGCCGAATTGAAGTGTTGTTAGTAATGATGAGTTAGGGGTGGTTACTGTCATAAGTTATTGTAAGTGTGTCTCATGTTTGATACGTGTTACCTAGAAGGGACCTGTCTGTCAAGCAAACCCTTTTTACATTCTTAGCTTCATTACTGTTCACATCATCACCATCACCACTGAGCGGCCGC	182	42.308	ATGGCCGAATTGAAGTGTTGT	21	42.857	MAELKCC	7	-0.817841	0.8984	1	0.0592	0	[7-13]	outOfFrame	NA	NA	NA	NA	0.142857	0.142857	NA	NA	0.285714	NA	0.142857	NA	NA	NA	NA	NA	0.142857	NA	0.142857	NA
EUK0521	-1.16393	1.20112e-08	DOWN	ATGGCCATTTTGGGTATCCCGATATACGGAACGAGCGATATGTGTAGTAGAATTTGGTTTTTGTGATTGTATGTTTTTAGACTTAATGCGGTTCCGGGGAGTTCAAAGCATATTGGCCCATTCGTTCACCTAGTCTGTATGTGTGTGCGTCTGGCGCATCATCACCATCACCACTGAGCGGCCGC	185	47.027	ATGGCCATTTTGGGTATCCCGATATACGGAACGAGCGATATGTGTAGTAGAATTTGGTTTTTG	63	41.27	MAILGIPIYGTSDMCSRIWFL	21	-4.51971	0.206529	0.0952381	0.00605714	0	[14-22]	outOfFrame	0.047619	0.047619	0.047619	0.190476	0.0952381	0.0952381	NA	NA	0.047619	0.047619	0.047619	0.0952381	0.047619	0.047619	NA	NA	NA	0.0952381	NA	0.047619
EUK0522	-3.4834	2.79636e-05	DOWN	ATGGCCGTTGGCCGGGCTGTTGTGGGATGGTATCGTTCATTAGTCTTTGCTTATCGGTTTTCTTATGTTTAGCTGTCTACTTGGGTTTCGTGGTGCGCTCGATACTTTACCTGCTAAAATGGACCTTTGTAGCGAATGTCGTCTATATTATATTGTCATCATCACCATCACCACTGAGCGGCCGC	185	46.486	ATGGCCGTTGGCCGGGCTGTTGTGGGATGGTATCGTTCATTAGTCTTTGCTTATCGGTTTTCTTATGTT	69	46.377	MAVGRAVVGWYRSLVFAYRFSYV	23	-7.08925	0.0689391	0	0.00174348	0	[23-36]	outOfFrame	0.0434783	0.0869565	0.130435	NA	0.0434783	0.0434783	0.217391	NA	NA	NA	0.130435	0.0869565	0.130435	NA	NA	NA	NA	0.0869565	NA	NA
EUK0523	-5.50046	0.153694	NS	ATGGCCGGGGGTTCATAACTGCTTTTGTTGCATAGCGAAGATTTATGGAAGGAAGTAATGTTGAGGCAGTAGGCGTAGAATCGGCTGTCTCTACAATGGGTTCTTTTCACTTAGTTTCTTGTATGGGGCGGTTGAAAACACCTGCAAAAGCGCTTGCATCATCACCATCACCACTGAGCGGCCGC	185	48.108	ATGGCCGGGGGTTCA	15	66.667	MAGGS	5	2.99187	1	1	0.7036	1	[0-6]	outOfFrame	NA	NA	NA	NA	0.2	NA	NA	NA	NA	NA	0.2	0.4	NA	NA	NA	NA	NA	0.2	NA	NA
EUK0524	0.215835	0.246808	NS	ATGGCCTCAGGTAATCAAGCATCGGTTTCGGTACTGGAGGGAACGGGTTAGTATGGTTGTGAGGGGTATTGGAGGTCGCGGGGACCTCTTCCTTGAGGCTTTGTGATGACTCATCTCGGTTCGCTTTGGCTTTGTTAGCGTTCAACCTATCTAGCTCATCATCACCATCACCACTGAGCGGCCGC	185	52.973	ATGGCCTCAGGTAATCAAGCATCGGTTTCGGTACTGGAGGGAACGGGT	48	54.167	MASGNQASVSVLEGTG	16	-4.09918	0.794475	1	0.553881	0.9375	[14-22]	outOfFrame	NA	NA	NA	NA	0.0625	0.0625	0.125	0.0625	NA	0.0625	0.125	0.1875	NA	NA	NA	0.0625	NA	0.1875	0.0625	NA
EUK0525	-0.215064	0.311969	NS	TTATCGCTGACTTTGACCTTCTTGTCGTCAGATGTTTACTTTTACTTTTTTCCTTCGCTTGGCTCTCCAATTGTGTTAGCGTTCTGCAGTGCAGTTAGCTTGTCGGGTGATGGGTTCATCATCACCATCACCACTGAGCGGCCGC	145	47.586	ATGTTTACTTTTACTTTTTTCCTTCGCTTGGCTCTCCAATTGTGT	45	35.556	MFTFTFFLRLALQLC	15	-5.49787	0.0152933	0	0.0001	0	[14-22]	outOfFrame	NA	0.266667	NA	NA	0.0666667	0.266667	NA	NA	0.0666667	0.133333	0.0666667	NA	0.0666667	NA	NA	0.0666667	NA	NA	NA	NA
EUK0526	-1.33841	3.26859e-11	DOWN	ATGGCCTTACTGGCAAGTCTACTCGATCGTGTAGGTTGGTGTGTATAATACGCTCGTTCCGGTTGGGGCTTTGCTATCATGTTCGGGACCTGCCCTATTAATTGGGGGCGGCATGGTACCTGTAGTTTCGAGGTTAGGACATACATCAAGTATGTCATCTCACCATCACCACTGAGCGGCCGC	183	51.366	ATGGCCTTACTGGCAAGTCTACTCGATCGTGTAGGTTGGTGTGTA	45	48.889	MALLASLLDRVGWCV	15	-3.6451	0.13962	0	0.00278	0	[14-22]	inFrame	0.0666667	NA	NA	NA	0.0666667	0.266667	0.133333	NA	0.0666667	NA	0.133333	0.0666667	0.0666667	0.0666667	NA	NA	NA	0.0666667	NA	NA
EUK0527	-0.574427	4.68761e-05	DOWN	ATGGCCTGCGTTATTTGTTGTTCCCTTGTACTTTGTTGTCGGTGATTAGATTGATTATGAGCGGGTTTCTCCAGCCGCTGGGGTTTGGGGGGCTGCGGCTGGGATTGCGTCTGATGTTCAGTGTTGACTCCATACCCTTGCGACGTGTCTTCTAGTCATCATCACCATCACCACTGAGCGGCCGC	185	52.973	ATGGCCTGCGTTATTTGTTGTTCCCTTGTACTTTGTTGTCGG	42	45.238	MACVICCSLVLCCR	14	-7.98454	0.00015	0	0	0	[14-22]	outOfFrame	NA	NA	NA	0.0714286	0.0714286	0.142857	0.142857	NA	0.357143	NA	0.0714286	NA	0.0714286	NA	NA	NA	NA	0.0714286	NA	NA
EUK0528	-0.0474183	0.838619	NS	ATGGCCCCCGATAGGTAATAGGCTCTCGAATTGCTCTGGCTCAGTTTGGTCTAGGTGAGTTCTGGTGGTTAGGTATATAATGTTTGTGTGGCACGGTTCTGGCTGATAACCTTTTTGGTCGTGTATCTGGTAATTTCCGGGTTGAGGGGGGCGTTTCATCATCACCATCACCACTGAGCGGCCGC	185	50.811	ATGGCCCCCGATAGG	15	66.667	MAPDR	5	5.6131	1	1	0.9997	1	[0-6]	outOfFrame	NA	NA	NA	NA	0.2	NA	NA	NA	NA	NA	0.2	NA	0.2	0.2	NA	NA	NA	NA	NA	0.2
EUK0529	0.897636	8.53695e-08	UP	TGATGTCTACCAGGGCACGATAATCTGACTGAGAGATTCGGTTAGACGCGCTATCGGCCTCCTTGTCGTTGTGACTCCCGGGCCATTCACAGCAGACGCATTTTTGGTAATCAGCGATTGCCTACTTGTGATGTCCGATTGCATCATCACCATCACCACTGAGCGGCCGC	170	52.941	ATGTCTACCAGGGCACGA	18	55.556	MSTRAR	6	0.019888	1	1	0.9801	1	[0-6]	outOfFrame	NA	NA	NA	NA	0.166667	NA	NA	NA	NA	0.166667	0.166667	NA	0.333333	NA	NA	NA	NA	0.166667	NA	NA
EUK0530	-0.427883	0.00164632	DOWN	ATGGCCTTACTTATATGTTTTTAGTGAAAGTTTAGTTTACCCTGTAGCTGTCATTGGGGGGGGTGTCGGTCTTACGTTGAGGTATCGTGTGAGATTTTTCGCGCAGTTGTCATTAGTCGGTCTGGTGATCATGCTACGTTCTCCCTGTGGTGCCAACATCATCACCATCACCACTGAGCGGCCGC	185	48.649	ATGGCCTTACTTATATGTTTT	21	28.571	MALLICF	7	-4.4457	0.363	0	0	0	[7-13]	outOfFrame	NA	0.142857	NA	0.142857	0.142857	0.285714	NA	NA	0.142857	NA	0.142857	NA	NA	NA	NA	NA	NA	NA	NA	NA
EUK0531	-0.654664	0.0118889	DOWN	ATGGCCGTCAGGATTTATTTTTGAGCGTCAGCTTAATTAGGTTTATCTCTGTGGGATGCGAGCTCCTGTCTGTTGACTCAAAATAGGACTTTATATGAGACCTATATTGCAATGTCCTTGCTGCCGTTCTCGCATGTACTCGTGAGTTATATTTGTCATCATCACCATCACCACTGAGCGGCCGC	185	44.865	ATGGCCGTCAGGATTTATTTT	21	38.095	MAVRIYF	7	-4.15921	0.5374	1	0	0	[7-13]	outOfFrame	NA	0.142857	0.142857	0.142857	0.142857	NA	0.142857	NA	NA	NA	0.142857	NA	0.142857	NA	NA	NA	NA	NA	NA	NA
EUK0532	-2.17099	8.71527e-13	DOWN	ATGGCCTCTATTAACCCCTTCTTTTTAGTATACTAAAATTCCCCATTAGCCTGCTGACTAGGCCTCTTTGGGGTTTCGGTACGTGTGTGAGGGCATGTTGTATGACCCGCTGGGTTTCATGGGATGGCCTGTACTAGTAACTCCTGAAATTTCGGTCATCATCACCATCACCACTGAGCGGCCGC	185	49.189	ATGGCCTCTATTAACCCCTTCTTTTTAGTATAC	33	36.364	MASINPFFLVY	11	-4.97333	0.2209	0	0.0005	0	[7-13]	outOfFrame	NA	0.181818	0.0909091	0.0909091	0.0909091	0.0909091	0.0909091	0.0909091	NA	NA	0.0909091	NA	NA	NA	NA	NA	NA	0.0909091	NA	0.0909091
EUK0533	-0.812462	8.10633e-05	DOWN	ATGGCCTCTCTTGGGAGCAAGATTGGCCTTACGGTTTCATTGGTTTGTTTGGGTAGGGTAGGTTGTCCGTATGTGTGAGTTCCCGCTTGTTTAAAGAGTTCTTTACTCTTGCTTGGGTTACGTACGCCGTGTAGTTTGGCCTGTCGAGGTGCGGTTCATCATCACCATCACCACTGAGCGGCCGC	185	51.351	ATGGCCTCTCTTGGGAGCAAGATTGGCCTTACGGTTTCATTGGTTTGTTTGGGTAGGGTAGGTTGTCCGTATGTG	75	49.333	MASLGSKIGLTVSLVCLGRVGCPYV	25	-6.40142	0.170664	0.12	0.010296	0	[23-36]	outOfFrame	NA	NA	0.04	0.04	0.04	0.16	0.16	NA	0.08	0.04	0.04	0.16	0.04	NA	NA	NA	0.04	0.12	NA	0.04
EUK0534	0.817325	2.62446e-12	UP	ATGGCCGGCGGCGTTTGGTTAGTCAATTGCGGCCAATGGAAATAGTTGGTTGGCATGTTCGTATACGGTCAATTCGGAATTGGTCGGAACCCTTTATGTGGGTGCTCATTATGTGGGTGGGTTGAGTGATTAAGGAAATTTTGGTATGTAGTGGTACATCATCACCATCACCACTGAGCGGCCGC	185	48.649	ATGGCCGGCGGCGTTTGGTTAGTCAATTGCGGCCAATGGAAA	42	54.762	MAGGVWLVNCGQWK	14	-5.7148	0.645621	1	0.17965	0	[14-22]	outOfFrame	0.142857	NA	NA	NA	0.0714286	0.0714286	0.142857	0.0714286	0.0714286	NA	0.0714286	0.214286	NA	NA	NA	0.0714286	0.0714286	NA	NA	NA
EUK0537	-0.0962567	0.526946	NS	ATGGCCTTAGTAGATTTTTCTTTTAGGGTTGAATGACTGCAGCGGATGCGTCGGAGCGTGGTGAAACGTGACATTGTTCATATCCGGCGATTTGTCCTCCTGGGCGGTAATTCGACAATTCATGTGATTTTTTGTTTATTACTTGTACCGTGTCTGCATCATCACCATCACCACTGAGCGGCCGC	185	47.027	ATGGCCTTAGTAGATTTTTCTTTTAGGGTTGAA	33	33.333	MALVDFSFRVE	11	-3.51462	0.4245	0	0.0033	0	[7-13]	outOfFrame	NA	0.181818	NA	NA	0.0909091	0.0909091	0.181818	NA	NA	NA	0.0909091	NA	0.0909091	0.0909091	NA	NA	NA	0.0909091	0.0909091	NA
EUK0538	1.67971	3.8058e-34	UP	ATGGCCGGCGGTTTTGCGACTAGCGTTGTTGGGCATCTCTGGACCTATGATGTGTTGGCTGGTGCTAGTGCGGTTGTATGGAAGGCTTTGATTATCGTAACTGCTTCGCGTTTGCTGGTCGCGGGTCATCTTTCATACTTGTGTAGTGCCATCATCACCATCACCACTGAGCGGCCGC	178	53.371	ATGGCCGGCGGTTTTGCGACTAGCGTTGTTGGGCATCTCTGGACCTATGATGTGTTGGCTGGTGCTAGTGCGGTTGTATGGAAGGCTTTGATTATCGTAACTGCTTCGCGTTTGCTGGTCGCGGGTCATCTTTCATACTTGTGTAGTGCCATCATCACCATCACCACTGAGCGGCCG	177	53.107	MAGGFATSVVGHLWTYDVLAGASAVVWKALIIVTASRLLVAGHLSYLCSAIITITTERP	59	-17.92	0.0993424	0.0847458	0.0144763	0	[37+]	outOfFrame	0.0338983	0.0169492	0.0338983	0.0847458	0.0169492	0.118644	0.118644	NA	0.0169492	0.101695	0.152542	0.0847458	0.0338983	0.0169492	0.0338983	NA	0.0169492	0.0847458	0.0169492	0.0169492
EUK0539	0.926565	9.17176e-09	UP	ATGGCCTGGGGACATGACATGGATGTAGCAGAGTTGAAGGCTAACTAGTGTTTGGCATTATAGTTGTAAGTTGGTATCCGTTTTAGTATTATGTGCTTGTTTCTGCTATGGATACCCTGTCCGCCTCGTTGCATTGGCTTCGGTTTCAGTTTGGGTCATCATCACCATCACCACTGAGCGGCCGC	185	47.568	ATGGCCTGGGGACATGACATGGATGTAGCAGAGTTGAAGGCTAAC	45	51.111	MAWGHDMDVAELKAN	15	-0.195023	0.657273	1	0.246953	0	[14-22]	outOfFrame	0.0666667	NA	NA	NA	0.133333	0.0666667	0.0666667	0.0666667	NA	NA	0.2	0.0666667	NA	0.133333	0.0666667	NA	0.0666667	NA	0.0666667	NA
EUK0540	-0.155765	0.353921	NS	ATGGCCGTTTTTTACGTTGAGTTGCATCGATAGACGGAAGTCGACTCTTCTAATAGGTGGGCTATTCTGTCATCTTGACTTTAGGGCGAGCTGCGTTTATGTTTTTTATGGGTGTCTTATCGTCAGGAATGTACGTGTGCTGGTAACTGTCTTTTCCATCATCACCATCACCACTGAGCGGCCGC	185	46.486	ATGGCCGTTTTTTACGTTGAGTTGCATCGA	30	43.333	MAVFYVELHR	10	-5.33157	0.46	0	0.0023	0	[7-13]	outOfFrame	NA	0.1	0.1	NA	0.1	0.1	0.2	NA	NA	NA	0.1	NA	0.1	NA	0.1	NA	NA	NA	0.1	NA
EUK0541	0.434654	0.00115787	UP	ATGGCCGAGGTACATTCAGCGTATGCTTAGTACGGATAAATCTTCCGTGGTGACGAGCTGTATTCTCAAGCCGTGGGTTCGATATTCTGGTGGCGTAAGGATCTGGGTTGTTTGGTGGTTTTGTCGTTAGTAAATTCCAGTTATAGGGGTGCTATCCATCATCACCATCACCACTGAGCGGCCGC	185	49.189	ATGGCCGAGGTACATTCAGCGTATGCT	27	51.852	MAEVHSAYA	9	-1.1889	0.8457	1	0.0719	0	[7-13]	outOfFrame	NA	NA	0.111111	NA	0.111111	NA	0.111111	NA	NA	NA	0.333333	NA	NA	NA	0.111111	NA	NA	0.111111	0.111111	NA
EUK0542	-0.466419	0.0302011	DOWN	ATGGCCACGTAATGGCAAAGTCCCTTTTGGCTTCCTTTCCAGTAACGAATTCGAACTTGTGGTTTCTTCGCCGTAAAGATCATCCCACTGTGACAATTTTCGTTTTCTCGTGGCCATGAGCTGCTTTACGTGGGTTTTTCGGGAAATACTCCCTGCATCATCACCATCACCACTGAGCGGCCGC	184	48.913	ATGGCCACG	9	66.667	MAT	3	NA	1	1	0.9433	1	[0-6]	outOfFrame	NA	NA	NA	NA	0.333333	NA	NA	NA	NA	0.333333	0.333333	NA	NA	NA	NA	NA	NA	NA	NA	NA
EUK0543	-5.07988	5.5469e-06	DOWN	ATGGCCCCTCTATGTGATGGGCCTTAGTCAACTGTTTTCTACTGCTTCTGACTCCCTTTGACTGATGGCGTGCGTTTGTAGTGTTCTCTGGTGGGTGGCAGGCCTCCGGCTGTAATGAGTTTTGTTGGTTTCGGTTTCGTTCGGCATGGGCCGGGCATCATCACCATCACCACTGAGCGGCCGC	184	54.891	ATGGCCCCTCTATGTGATGGGCCT	24	58.333	MAPLCDGP	8	1.995	0.981	1	0.6183	1	[7-13]	outOfFrame	NA	NA	NA	NA	0.125	0.125	NA	NA	0.125	NA	0.125	0.125	NA	0.125	NA	NA	NA	NA	NA	0.25
EUK0544	-6.66615	0.106057	NS	ATGGCCATACTGATGTTTGCGTGTGGTCGATGAAATCCTCAGATTGGTGAGTTTTTGGTGCCGCTATGAAGTGTAGCCCAATGGCACCCTCCGCGGTTTGACAGTCTAGGTGATGTTTCTTTCCAGGCTGGTGTCTACCTGGCCCCCTTGACATTACATCATCACCATCACCACGAGCGGCCGC	184	52.717	ATGGCCATACTGATGTTTGCGTGTGGTCGA	30	50	MAILMFACGR	10	-3.79713	0.5802	1	0.0052	0	[7-13]	outOfFrame	NA	0.1	NA	0.1	0.2	0.1	NA	NA	0.1	NA	0.2	0.1	0.1	NA	NA	NA	NA	NA	NA	NA
EUK0545	0.388765	0.205466	NS	ATGGCCTCTACGCGTATCGCTGGATTGTCATAGTTATGCACTCCATTTGGTTTTATTGTCTTGGGGATTTTTTTTTCTTCTGGGATTACAATCTTGGTTGTTTAGTCTATTACATCAGCTGATGTGCCCTGTTCTCTATTGTTGATCGTGCTGATTCATCATCACCATCACCACTGAGCGGCCGC	185	43.243	ATGGCCTCTACGCGTATCGCTGGATTGTCA	30	53.333	MASTRIAGLS	10	-0.893738	0.904	1	0.2752	0	[7-13]	outOfFrame	NA	NA	NA	0.1	0.1	0.1	NA	NA	NA	0.1	0.2	0.1	0.1	NA	NA	NA	NA	0.2	NA	NA
EUK0546	-1.22003	3.59379e-15	DOWN	ATGGCCCCTTACGTCAATATAAAAGGCGCGACCTGGGGCTTAAAGTCCGGCAGGTTATGACTCCGGTACTGGTTGCCGTTATCACTCGTGCCTGTCCTGTACCACATATATTTTTAGTTGTCCTATCTTGAGGCGGTTGCCTCCTTTTGGCATGGGCATCATCACCTCACCACTGAGCGGCCGC	184	52.717	ATGGCCCCTTACGTCAATATAAAAGGCGCGACCTGGGGCTTAAAGTCCGGCAGGTTA	57	52.632	MAPYVNIKGATWGLKSGRL	19	-4.38872	0.460863	0.421053	0.0959842	0	[14-22]	outOfFrame	0.0526316	NA	0.0526316	0.0526316	0.0526316	0.105263	0.0526316	0.0526316	NA	0.0526316	0.105263	0.157895	0.0526316	NA	NA	NA	0.105263	0.0526316	NA	0.0526316
EUK0547	-1.7974	1.31663e-09	DOWN	GGCCAAGGTTACCGAGTTGGTTACACATCCGTTGCGGTACCGTTGTAGGCTCGGGTAACCCATGAGCTACGGGAGCTCGTCGGTTTGCAGGTTGTTCTTGCTCGTCTAGGACCGCTTGCATAAGCGGTTGCTTTGGTTTCGATTTTTACCGTGCATCATCACCATCACCACTGAGCGGCCGC	182	54.945	ATGAGCTACGGGAGCTCGTCGGTTTGCAGGTTGTTCTTGCTCGTC	45	55.556	MSYGSSSVCRLFLLV	15	-5.98903	0.274767	0.0666667	0.00531333	0	[14-22]	outOfFrame	NA	0.0666667	0.0666667	NA	0.0666667	0.2	0.133333	NA	0.0666667	NA	NA	0.0666667	0.0666667	NA	NA	NA	NA	0.266667	NA	NA
EUK0548	-1.28204	0.000128822	DOWN	ATGGCCGAGGTGCAGAGTTTGATGCTTAGTGGCCGCTGCTTCTCTGTATCCTTTGTCGGGTTCGTGCCCCGTCTTTTTGGTACTGCGGCATCTGATTGTATGGTGTGACTTAGGTTATCATCGTTAGTTACCGTGGTTCAAGCGCGAGTGTTTGTTCATCATCACCATCACCACTGAGCGGCCGC	185	51.892	ATGGCCGAGGTGCAGAGTTTGATGCTTAGTGGCCGCTGCTTCTCTGTATCCTTTGTCGGGTTCGTGCCCCGTCTTTTTGGTACTGCGGCATCTGATTGTATGGTG	105	53.333	MAEVQSLMLSGRCFSVSFVGFVPRLFGTAASDCMV	35	-6.08395	0.158849	0.142857	0.0149314	0	[23-36]	outOfFrame	NA	0.114286	NA	NA	0.0857143	0.0857143	0.142857	NA	0.0571429	0.0285714	0.0857143	0.0857143	0.0571429	0.0285714	NA	0.0285714	NA	0.142857	0.0285714	0.0285714
EUK0549	0.447446	5.46418e-05	UP	ATGGCCTGGATTTCTTATGTGCCATCGAATGGAAGATTCGTAACGTTACGGAAGGTAGTGATATATTTCTCGGTGCCGTAGTCGTTGTGTACAACGTATGTATAGTTGTCTAAGCATATAGTTATTTGGGGCTTTTTGGTTGTAATGTTTATTGGACATCATCACCATCACCACTGAGCGGCCGC	185	42.703	ATGGCCTGGATTTCTTATGTGCCATCGAATGGAAGATTCGTAACGTTACGGAAGGTAGTGATATATTTCTCGGTGCCG	78	44.872	MAWISYVPSNGRFVTLRKVVIYFSVP	26	-9.78493	0.141392	0.0769231	0.00701923	0	[23-36]	outOfFrame	0.0384615	0.0769231	0.0769231	0.0769231	0.0384615	0.0384615	0.192308	0.0384615	NA	0.0384615	0.0384615	0.0384615	0.0769231	NA	NA	NA	0.0384615	0.115385	NA	0.0769231
EUK0550	0.312095	0.0517725	NS	ATGGCCCGTCTCGCTTGGCTCTCGACCATTCCTTTTAGATGGAAGAGCGGCTTTTGCCTACTGCTTGGCTTGTGTATGCACTAGTGTGATGCTTCTTGTATGGCATTCTTACCTCGACGATGCGTTCGGGTTCCTGTGCGGACCCTTTTTCTGTTTCATCATCACCATCACCACTGAGCGGCCGC	185	52.432	ATGGCCCGTCTCGCTTGGCTCTCGACCATTCCTTTTAGATGGAAGAGCGGCTTTTGCCTACTGCTTGGCTTGTGTATGCAC	81	53.086	MARLAWLSTIPFRWKSGFCLLLGLCMH	27	-4.3475	0.0883481	0.037037	0.00306667	0	[23-36]	outOfFrame	0.0740741	0.0740741	NA	0.037037	0.0740741	0.222222	NA	NA	0.0740741	0.037037	0.0740741	0.0740741	0.0740741	NA	0.037037	NA	0.037037	0.0740741	NA	0.037037
EUK0551	-1.7417	0.0897748	NS	ATGGCCGTGTGGTTCAACAAAGGACACGTTAGGTTCTCGGCTAGATCGTTGTTTATCGTAAGGTTGCAGTGCACATCTCACTTTGTTGCCGCGGGGTGTATATTTCTCTCTGTCTCTACCGAGTTCCGACCGCCGGTGTAGGCTTGTATTATTGCATCACACCATCACCACTGAGCGGCCGC	182	51.648	ATGGCCGTGTGGTTCAACAAAGGACACGTTAGGTTCTCGGCTAGATCGTTGTTTATCGTAAGGTTGCAGTGCACATCTCACTTTGTTGCCGCGGGGTGTATATTTCTCTCTGTCTCTACCGAGTTCCGACCGCCGGTG	138	51.449	MAVWFNKGHVRFSARSLFIVRLQCTSHFVAAGCIFLSVSTEFRPPV	46	-8.68347	0.115428	0.0652174	0.0117087	0	[37+]	outOfFrame	0.0217391	0.130435	NA	0.0434783	0.0217391	0.0652174	0.130435	0.0217391	0.0434783	0.0434783	0.0869565	0.0434783	0.0869565	NA	0.0434783	0.0217391	0.0217391	0.108696	0.0217391	0.0434783
EUK0552	1.25816	6.06179e-21	UP	ATGGCCTGGGTGCGTGTCGTTAGTGTGAACCGGTGTCTTGTTTTCAGGTTGTTCGTCCATTGGGTTGGGTGTTCCGAAGTACTTTAATCATTGGTGCATTGCCACTGGTAGGGTCTCCTGCGTTGCTTTCTAACGTGCATGATCGGTATTCGTGTTCATCATCACCATCACCACTGAGCGGCCGC	185	51.351	ATGGCCTGGGTGCGTGTCGTTAGTGTGAACCGGTGTCTTGTTTTCAGGTTGTTCGTCCATTGGGTTGGGTGTTCCGAAGTACTT	84	51.19	MAWVRVVSVNRCLVFRLFVHWVGCSEVL	28	-14.6758	0.0664286	0	0.002375	0	[23-36]	outOfFrame	0.0714286	0.0714286	NA	NA	0.0357143	0.107143	0.285714	0.0357143	0.0714286	NA	0.0357143	0.0357143	0.107143	NA	0.0357143	NA	NA	0.0714286	0.0357143	NA
EUK0554	-0.898273	0.000628078	DOWN	ATGGCCGAATAGGCCTTCCAGAGTGGGTGATGTATGTTTTTAGTTAGTAATTTCTTTCCGTTGGCTAAGTTTCTTTTGGCGTGCCAATACGTTTAAGTCTCTTCGGTTGGTCTGAAAGTAGGTTTGGATATCATGTTTCCGCCACCTGCGGAGCTTCATCATCACCATCACCACTGAGCGGCCGC	185	47.027	ATGGCCGAA	9	55.556	MAE	3	NA	1	1	1	1	[0-6]	outOfFrame	NA	NA	NA	NA	0.333333	NA	NA	NA	NA	NA	0.333333	NA	NA	NA	NA	NA	NA	NA	0.333333	NA
EUK0555	-0.0780009	0.749202	NS	ATGGCCTGTCCTGGGAGGTTGGCGTCCGTGATTTGGTGGTTTAGGTCTTGGGTGTAAGCGTTATTTTTATCGGACTATTGATATGAAGGGGGACAGAGCTTCCCCGGTTTTAATGCTCTGGTAGTCCTGGTAGGAGAACAGTATTGTGCAAATGGACATCATCACCATCACCACTGAGCGGCCGC	185	50.27	ATGGCCTGTCCTGGGAGGTTGGCGTCCGTGATTTGGTGGTTTAGGTCTTGGGTG	54	57.407	MACPGRLASVIWWFRSWV	18	-7.65866	0.208261	0.111111	0.00631111	0	[14-22]	outOfFrame	0.166667	0.0555556	NA	0.0555556	0.0555556	0.0555556	0.111111	NA	0.0555556	NA	0.111111	0.0555556	0.111111	NA	NA	NA	NA	0.111111	NA	0.0555556
EUK0556	0.563467	0.217181	NS	ATGGCCGTTTTATCTTCCTATGAAGATCACGTCGATATTAAGGATGAGAGGATTCTGTGAATTGCTGTGTTGTTTTGTCATATCTGGGTGTCCCAGTTTGGGACATTTTGGATGTAGGACCTCCTTTCGTCAGACCGTTTTAGAGTCGTCGCATCGCATCATCACCATCACCACTGAGCGGCCGC	185	47.027	ATGGCCGTTTTATCTTCCTATGAAGATCACGTCGATATTAAGGATGAGAGGATTCTG	57	40.351	MAVLSSYEDHVDIKDERIL	19	-2.43897	0.513321	0.578947	0.173063	0	[14-22]	outOfFrame	NA	NA	0.0526316	0.105263	0.0526316	0.105263	0.105263	NA	NA	NA	0.0526316	NA	0.0526316	0.157895	0.0526316	NA	0.0526316	0.105263	0.105263	NA
EUK0557	0.46443	0.0379265	UP	TGGCCTAGTCTTCACCGTCCTCTCCGTGCCGTATTGGCCCCCATTTCTGGTTCGCCATGGGGCCTGGTTTGGCCTCTGCTAGATGTTTCAGGATTTTTTAGCACGTATTGTGATAGCTTTATAGCTCGCGGATTTGTTAGAGGCATCATCACCATCACCACTGAGCGGCCGC	172	52.907	ATGGGGCCTGGTTTGGCCTCTGCTAGATGTTTCAGGATTTTT	42	47.619	MGPGLASARCFRIF	14	-2.57228	0.509143	0.428571	0.0213214	0	[14-22]	outOfFrame	NA	0.142857	NA	0.0714286	0.0714286	0.0714286	NA	NA	0.0714286	NA	0.142857	0.142857	0.142857	NA	NA	NA	NA	0.0714286	NA	0.0714286
EUK0558	0.646801	2.1486e-06	UP	ATGGCCGGGGCTCTACCTCGCTGGGTATTTCTAGATGGTTATGTGGTGGTAACTTGGTCGGTAGTTTTATACTTATGTCTGATTTTGCATGTGCACTCAGTCTGCTCTAGCTCCTCAATCTTGGTCGAGTTGTTTTATCATTGCTTTGGGCCTAGTCATCATCACCATCACCACTGAGCGGCCGC	185	48.108	ATGGCCGGGGCTCTACCTCGCTGGGTATTTCTAGATGGTTATGTGGTGGTAACTTGGTCGGTAGTTTTATACTTATGTCTGATTTTGCATGTGCACTCAGTCTGCTCTAGCTCCTCAATCTTGGTCGAGTTGTTTTATCATTGCTTTGGGCCTAGTCATCATCACCATCACCAC	174	45.977	MAGALPRWVFLDGYVVVTWSVVLYLCLILHVHSVCSSSSILVELFYHCFGPSHHHHHH	58	-23.6567	0.0626207	0.0517241	0.00570172	0	[37+]	outOfFrame	0.0344828	0.0517241	0.0517241	0.0344828	0.0172414	0.137931	0.155172	NA	0.0517241	0.0172414	0.0344828	0.0517241	0.0172414	0.0172414	0.155172	NA	NA	0.12069	0.0172414	0.0344828
EUK0559	-1.16819	1.19445e-07	DOWN	ATGGCCGTGGATGAGCTATGCCCCGTTCTGGGGGAAATCATTAGAGGAAAGTGTCAGCCCTGATTTTGGACTTCATGTATCGCGATAGGTCTATTACCTTCTTTTCCTAGGTAATAGGAGAGGTTTCGCTATTGTTTAGCTTTAAAGTTGTACTTCCATCATCACCATCACCACTGAGCGGCCGC	185	46.486	ATGGCCGTGGATGAGCTATGCCCCGTTCTGGGGGAAATCATTAGAGGAAAGTGTCAGCCC	60	55	MAVDELCPVLGEIIRGKCQP	20	-2.90069	0.40795	0.35	0.08619	0	[14-22]	outOfFrame	NA	NA	NA	0.1	0.05	0.1	0.1	NA	0.1	NA	0.05	0.1	0.05	0.05	NA	0.05	0.05	NA	0.1	0.1
EUK0560	0.650615	1.15674e-05	UP	ATGGCCCGTACTTATCAGATTGTATACGAATGCACGATGCTGTGATTCAGAGTGTGAGGTTTTCGATCCGCGGGTATATACACACTCTCATACTAGCTGCTAAGCTGGCAGGGCACGTGATCTAGTGTCTTCGGTTCGATTAGCGTTCGGGGTATGCATCATCACCATCACCACTGAGCGGCCGC	185	50.811	ATGGCCCGTACTTATCAGATTGTATACGAATGCACGATGCTG	42	45.238	MARTYQIVYECTML	14	-4.1574	0.333393	0.0714286	0.0101714	0	[14-22]	outOfFrame	NA	NA	0.142857	0.0714286	0.142857	0.0714286	0.0714286	NA	0.0714286	0.142857	0.0714286	NA	0.0714286	NA	NA	0.0714286	NA	NA	0.0714286	NA
EUK0561	0.244404	0.472398	NS	ATGGCCGTTTGCTATGTACCGGGGAAGGTTACTTTCGCCTATTCGTATAGGAGAGTGTGTTTAGTCGATTGGAGTGGTTTTCTATTTATGCTATACTGTGTCCCTGCCGGTGTAGCCGTGGCAGTGCGGTCGTGGTGTCGTGTTCTAAAAGCCCGTCATCATCACCATCACCACTGAGCGGCCGC	185	51.892	ATGGCCGTTTGCTATGTACCGGGGAAGGTTACTTTCGCCTATTCGTATAGGAGAGTGTGTTTAGTCGATTGGAGTGGTTTTCTATTTATGCTATACTGTGTCCCTGCCGGTGTAGCCGTGGCAGTGCGGTCGTGGTGTCGTGTTCTAAAAGCCCGTCATCATCACCATCACCAC	174	50	MAVCYVPGKVTFAYSYRRVCLVDWSGFLFMLYCVPAGVAVAVRSWCRVLKARHHHHHH	58	-8.40502	0.0974707	0.0517241	0.0166983	0	[37+]	outOfFrame	0.0344828	0.0517241	0.0689655	NA	0.0344828	0.0689655	0.172414	NA	0.0689655	0.0172414	0.103448	0.0517241	0.0862069	0.0172414	0.103448	NA	0.0344828	0.0517241	NA	0.0344828
EUK0562	2.19203	1.70961e-59	UP	ATGGCCGGGTCTGGTCCTCGGTACCCTGTCAGCGCGCAACGGTTCTCATTCAACGGGATTATGCCACGAGAAGGTAGAGTGGTTTGTGTGGGTCACCATTTTAATTGGGCGCGGCTATCATTCCGGTTGGCTAGTATGGTGTTTTTACTTGTTTGTCATCATCACCATCACCACTGAGCGGCCGC	185	52.973	ATGGCCGGGTCTGGTCCTCGGTACCCTGTCAGCGCGCAACGGTTCTCATTCAACGGGATTATGCCACGAGAAGGTAGAGTGGTTTGTGTGGGTCACCATTTTAATTGGGCGCGGCTATCATTCCGGTTGGCTAGTATGGTGTTTTTACTTGTTTGTCATCATCACCATCACCAC	174	51.149	MAGSGPRYPVSAQRFSFNGIMPREGRVVCVGHHFNWARLSFRLASMVFLLVCHHHHHH	58	-10.5824	0.191716	0.12069	0.10204	0	[37+]	outOfFrame	0.0172414	0.0862069	0.0172414	0.0172414	0.0517241	0.0689655	0.103448	0.0344828	0.0344828	NA	0.0689655	0.0862069	0.103448	NA	0.137931	0.0172414	NA	0.0862069	0.0172414	0.0517241
EUK0563	-0.359651	0.0129652	DOWN	ATGGCCGTGGTGGCTTTTCAACCACTTCTTCTGGTGATCTTTACGTCTTATACCGGATGGATCGGTGGGGTTAGTTGCATAGGTTGGTCTTTACTTTTGTTCTTTTACCGTGGCATCGTTTGTGAAATAGAAGGTTTCCCTTTCCGAGTCCCGGTGCATCATCACCATCACCACTGAGCGGCCGC	185	49.189	ATGGCCGTGGTGGCTTTTCAACCACTTCTTCTGGTGATCTTTACGTCTTATACCGGATGGATCGGTGGGGTTAGTTGCATAGGTTGGTCTTTACTTTTGTTCTTTTACCGTGGCATCGTTTGTGAAATAGAAGGTTTCCCTTTCCGAGTCCCGGTGCATCATCACCATCACCAC	174	47.126	MAVVAFQPLLLVIFTSYTGWIGGVSCIGWSLLLFFYRGIVCEIEGFPFRVPVHHHHHH	58	-14.1618	0.0661345	0.0344828	0.00609828	0	[37+]	outOfFrame	0.0344828	0.103448	0.0344828	0.0862069	0.0172414	0.103448	0.12069	NA	0.0344828	0.0344828	0.0344828	0.103448	0.0344828	NA	0.103448	0.0172414	NA	0.0517241	0.0344828	0.0517241
EUK0564	-1.36623	1.52459e-13	DOWN	ATGGCCTAGTTTCCGTTGGCCTCTACATTCTTTCGCGCTTAGCAAGGCGTCAGTTGCCTTTTTGCTATTTAGTTCCCTTCGTATATATAGACTCGACTCGCGACTATGAGAGAGGGTCTGGGTAGTTTTTTGTATTTTGTTTTAGGTATGGAGCGCATCATCACCATCACCACTGAGCGGCCGC	184	47.283	ATGGCC	6	66.667	MA	2	NA	1	1	0.6712	1	[0-6]	outOfFrame	NA	NA	NA	NA	0.5	NA	NA	NA	NA	NA	0.5	NA	NA	NA	NA	NA	NA	NA	NA	NA
EUK0565	0.823787	1.40209e-05	UP	ATGGCCCTCTTAGGTAGCCGGGACTTAATTGGGCCTGGGAGATGGTAGTGACTTCAAATCTCTAATTACCTGCGGTTAATCGGAGCATTTTGAAGTTTGGCGTCTATATATTCGGGTATGCTTGATTTCGTATTCACGCTTTGCTGTATTGTTAGTCATCATCACCATCACCACTGAGCGGCCGC	185	46.486	ATGGCCCTCTTAGGTAGCCGGGACTTAATTGGGCCTGGGAGATGG	45	57.778	MALLGSRDLIGPGRW	15	-1.1915	0.65004	1	0.138627	0	[14-22]	outOfFrame	0.0666667	NA	NA	0.0666667	0.0666667	0.2	NA	NA	NA	NA	0.0666667	0.2	0.133333	0.0666667	NA	NA	NA	0.0666667	NA	0.0666667
EUK0566	0.114954	0.392731	NS	ATGGCCCCTGGGTTCCTCCTGGTCGGGGGCTTGCATTCGATTTGCCGTCTGTACTGCGCCTAGGTACCAGTCGTTAATAGCATTTGAAGCGTGTGTGATGTTTTTTTGTGTGGTTCATTGCACACTGGATTGGGTCTTCATGTTTATTGCGTCCCATCATCACCATCACCACTGAGCGGCCGC	183	51.913	ATGGCCCCTGGGTTCCTCCTGGTCGGGGGCTTGCATTCGATTTGCCGTCTGTACTGCGCC	60	63.333	MAPGFLLVGGLHSICRLYCA	20	-4.86897	0.097565	0	0.00271	0	[14-22]	inFrame	NA	0.05	0.05	0.05	0.05	0.2	0.05	NA	0.1	NA	0.1	0.15	0.05	NA	0.05	NA	NA	0.05	NA	0.05
EUK0568	0.223839	0.261398	NS	ATGGCCTGAACCACAATTGGATTGAAACTTTGTGATTTAATATCAGATGGCTTTGGTCTTATACCGCGTGTTCAGTAGCGTGGGGGAAATTTTTAGTATCTTGTGCTTTGGTTTGGTGAGATATTTGGAGACTGTTACCCTGGTGTGATGTGTTAACATCATCACCATCACCACTGAGCGGCCGC	185	43.784	ATGGCC	6	66.667	MA	2	NA	1	1	0.6712	1	[0-6]	outOfFrame	NA	NA	NA	NA	0.5	NA	NA	NA	NA	NA	0.5	NA	NA	NA	NA	NA	NA	NA	NA	NA
EUK0569	-6.09609	0.404198	NS	GGCCCTCTTTTCCTTAAGTTTGGTGTTTCCGTAGGTTCACATCATTTTAAGAAAAGTATCTTTCTTTTGAGCCGATCTATTCTGCACTTTTATTATGAATTACCGCCTTTACGGCAATTCTCCGGGCTTTCTGGGGCGGCATCATCACCATCACCACTGAGCGGCCGC	168	45.833	ATGAATTACCGCCTTTACGGCAATTCTCCGGGCTTTCTGGGGCGGCATCATCACCATCACCAC	63	53.968	MNYRLYGNSPGFLGRHHHHHH	21	-4.21124	0.627276	0.714286	0.464362	0.428571	[14-22]	inFrame	NA	0.047619	0.0952381	NA	0.047619	0.0952381	NA	0.0952381	NA	NA	NA	0.142857	0.0952381	NA	0.285714	NA	NA	0.047619	NA	0.047619
EUK0570	-2.06617	0.000930447	DOWN	ATGGCCGCGTGCGTACCCGGGTGATTCCTTGAAGAGTTGATTGATCTGGTTCGTTTCGCTTCCGTTGTTGCCATGTTGTCCGTCAATTAGGTATCGATAACACTAGCTGGCGTTAAATACAAAGACATGCCTGTTGTTCTTTCTCGCCTCCACTTTCATCATCACCATCACCACTGAGCGGCCGC	185	49.73	ATGGCCGCGTGCGTACCCGGG	21	76.19	MAACVPG	7	-1.25217	0.9257	1	0.0646	0	[7-13]	outOfFrame	NA	NA	NA	NA	0.142857	NA	0.142857	NA	0.142857	NA	0.285714	0.142857	NA	NA	NA	NA	NA	NA	NA	0.142857
EUK0571	-3.85265	5.72679e-05	DOWN	ATGGCCATTCTCCTGGGGTTTTTTGTGTGCCAATGCAGAATAGTTTTTGGGCGCTACTTTGTTGAGTACCGTTTCGTTCTGGCGGTTTCGTCCGCTGATCGATATGGAGATGGGTAATGGATCCAGTTGGCGGCGTTCAAAGATTATGTAATATGTTCATCATCACCATCACCACTGAGCGGCCGC	186	48.387	ATGGCCATTCTCCTGGGGTTTTTTGTGTGCCAATGCAGAATAGTTTTTGGGCGCTACTTTGTTGAGTACCGTTTCGTTCTGGCGGTTTCGTCCGCTGATCGATATGGAGATGGG	114	49.123	MAILLGFFVCQCRIVFGRYFVEYRFVLAVSSADRYGDG	38	-10.718	0.0802289	0.0789474	0.00509474	0	[37+]	inFrame	NA	0.131579	0.0789474	0.0526316	0.0263158	0.0789474	0.131579	NA	0.0526316	NA	0.0789474	0.105263	0.105263	0.0526316	NA	0.0263158	NA	0.0526316	0.0263158	NA
EUK0572	-0.756276	0.000516754	DOWN	ATGGCCAAATGGTTATATAAACAGTGTCGTAGTGGTGAAGACCTTTCTTCCTAGACACAAGGGTCCCACATTGTTGAGCCCTCGATCGTTTTTTTCTGTTAACTTGCTGTCTGTTTTCGGCGGTTTTATTATTCTTTCTTAGTTGTGCTTCTGGATCATCATCACCATCACCACTGAGCGGCCGC	185	44.324	ATGGCCAAATGGTTATATAAACAGTGTCGTAGTGGTGAAGACCTTTCTTCC	51	41.176	MAKWLYKQCRSGEDLSS	17	-1.62745	0.628224	0.705882	0.203224	0	[14-22]	outOfFrame	0.0588235	NA	0.0588235	NA	0.0588235	0.117647	NA	NA	0.0588235	NA	0.0588235	0.0588235	0.0588235	0.0588235	NA	0.0588235	0.117647	0.176471	0.0588235	NA
EUK0573	1.55794	2.30038e-23	UP	ATGGCCGGTGGTATGTAGGATAGAGCTTTGGCGTGTGCCCGAACATCCATGGTTTGGCAGTGTTACGTAATGCGATAGCGGCTAATTGGTATACTGTCTTGTCGGACTTCAATTCTTGCTTTTGGGGGTTCTACGGTGTTATTAAGTGGGTTTTTTCATCATCACCATCACCACTGAGCGGCCGC	185	48.649	ATGGCCGGTGGTATG	15	60	MAGGM	5	2.10311	0.9922	1	0.007	0	[0-6]	outOfFrame	NA	NA	NA	NA	0.4	NA	NA	NA	NA	NA	0.2	0.4	NA	NA	NA	NA	NA	NA	NA	NA
EUK0574	1.01174	3.41917e-11	UP	ATGGCCGCCGCGAGTATTGTGGGGGTGGGAACGTTCCCTGTTGTATCATGGGGGAATCTATCTAGTGAGTCAGGGAGGACGTCTCGATCGTGTAGGCTTGGGGACTTTGTGGTGGGATGTCGCTTATGCACTTCATGTTTGTATCGATCCACGGTTCATCATCACCATCACCACTGAGCGGCCGC	185	54.595	ATGGCCGCCGCGAGTATTGTGGGGGTGGGAACGTTCCCTGTTGTATCATGGGGGAATCTATCTAGTGAGTCAGGGAGGACGTCTCGATCGTGTAGGCTTGGGGACTTTGTGGTGGGATGTCGCTTATGCACTTCATGTTTGTATCGATCCACGGTTCATCATCACCATCACCAC	174	52.874	MAAASIVGVGTFPVVSWGNLSSESGRTSRSCRLGDFVVGCRLCTSCLYRSTVHHHHHH	58	-6.81243	0.195034	0.103448	0.125057	0	[37+]	outOfFrame	0.0172414	0.0344828	0.0172414	0.0172414	0.0172414	0.0689655	0.12069	0.0172414	0.0689655	0.0689655	0.0517241	0.103448	0.0862069	0.0172414	0.103448	NA	NA	0.155172	0.0172414	0.0172414
EUK0575	-0.294133	0.392731	NS	ATGGCCGTTTATTGAGGGTGTGGCGGAGGTCATGGTAGAGGATCGTTTAGGCCTGCCACAAAGCATTGTTTTGACATGATGTCGTCTTGGGACTACCGGGCTCATGTCATTCCTAAAATTCTTTGGGAGTGTTTCTGTCATCTCTTGTGGTTTCTCATCATCACCATCACCACTGAGCGGCCGC	184	49.457	ATGGCCGTTTAT	12	41.667	MAVY	4	-2.11621	0.835	1	0	0	[0-6]	outOfFrame	NA	NA	0.25	NA	0.25	NA	0.25	NA	NA	NA	0.25	NA	NA	NA	NA	NA	NA	NA	NA	NA
EUK0576	-0.600751	0.0013555	DOWN	ATGGCCGCCTATTTATAGGATTTTATGCCTATTACGAGCCGTTGAAAGTTAAAGAATCAATACAGGGTAGTACTTTCTGTAATGGATCTTCATCCGTCTAGAATTTGGCTTGTCATTTACCCCTTATTTGGATCCGTAGTGAGTGGGGTTAACTAACATCATCACCATCACCACTGAGCGGCCGC	185	42.703	ATGGCCGCCTATTTA	15	46.667	MAAYL	5	-0.368184	0.7644	1	0	0	[0-6]	outOfFrame	NA	NA	0.2	NA	0.2	0.2	NA	NA	NA	NA	0.4	NA	NA	NA	NA	NA	NA	NA	NA	NA
EUK0577	0.354623	0.252244	NS	ATGGCCTTGTGGGATGTAATTGCACGTTTATGCTCTAATCAAAACTAGTCTCTTTCCCTTTGTGTTGAAGATCCGCATTTGATGGGGGGTATGTTTATCGTCCTTCCAAGCTCATTTGCGGAGCATTGTATTTTGGTACGCAGTTTTTGTGGTCGGCATCATCACCATCACCACTGAGCGGCCGC	185	46.486	ATGGCCTTGTGGGATGTAATTGCACGTTTATGCTCTAATCAAAAC	45	40	MALWDVIARLCSNQN	15	-4.14744	0.428607	0.2	0.0464	0	[14-22]	outOfFrame	0.0666667	NA	NA	0.0666667	0.0666667	0.133333	0.0666667	0.133333	0.0666667	NA	0.133333	NA	0.0666667	0.0666667	NA	0.0666667	NA	0.0666667	NA	NA
EUK0578	-4.49726	0.00034594	DOWN	ATGGCCGTGTTAGATGCGATTTTTTTGATTTTGTTGGTATGCACACGGCGCAAAGTAGGCAACTAATTCGCCAACAGGTTGCTTAGGTGATTGGAGCGGCGTTGTGAGAGAGCGTTCCCGTGATTTTGTCGGTCGGGTCGTTAAGGTGTGAGTGACATCATCACCATCACCACTAGCGGCCGC	183	50.82	ATGGCCGTGTTAGATGCGATTTTTTTGATTTTGTTGGTATGCACACGGCGCAAAGTAGGCAAC	63	44.444	MAVLDAIFLILLVCTRRKVGN	21	-10.033	0.0890524	0.047619	0.00478571	0	[14-22]	inFrame	NA	0.047619	NA	0.0952381	0.047619	0.190476	0.142857	0.047619	0.047619	0.047619	0.0952381	0.047619	0.0952381	0.047619	NA	NA	0.047619	NA	NA	NA
EUK0579	-0.203126	0.254782	NS	ATGGCCCAAGGTAGCTTTTTGGCGATTGCGCCATGGCTGTCTATCGGGGGTTCCTCCCTAGAATCCCGGGGGGTGTTCATGAGAGATTAATCTTGGACAGCTTTTGACCTGCATGTTTGTTATTTTTCGGCGCGTATCTCGTATCGTTTTTTGCATCATCACCATCACCACTGAGCGGCCGC	182	51.099	ATGGCCCAAGGTAGCTTTTTGGCGATTGCGCCATGGCTGTCTATCGGGGGTTCCTCCCTAGAATCCCGGGGGGTGTTCATGAGAGAT	87	56.322	MAQGSFLAIAPWLSIGGSSLESRGVFMRD	29	-3.11794	0.345438	0.310345	0.0956241	0	[23-36]	outOfFrame	0.0344828	0.0689655	NA	0.0689655	0.0689655	0.103448	0.0344828	NA	NA	NA	0.103448	0.137931	0.0689655	0.0344828	NA	0.0344828	NA	0.172414	0.0344828	0.0344828
EUK0580	0.127941	0.593669	NS	ATGGCCTTGTCCCGCGAGGCATTTATGTTGGGTTACCAAAAATTTACACTGATCTGTGGCGCGCTCGTCTGGATTCGTTGTTGGGCGGACTCAATGTTTACTGGTTGAGACGGGTGTGTTCAAGGGTCCTCCGGTCAGGTGTTACACTTTGATTGGCATCATCACCATCACCACTGAGCGGCCGC	185	52.432	ATGGCCTTGTCCCGCGAGGCATTTATGTTGGGTTACCAAAAATTTACACTGATCTGTGGCGCGCTCGTCTGGATTCGTTGTTGGGCGGACTCAATGTTTACTGGT	105	49.524	MALSREAFMLGYQKFTLICGALVWIRCWADSMFTG	35	-7.56886	0.09788	0.0571429	0.00441714	0	[23-36]	outOfFrame	0.0571429	0.0857143	0.0285714	0.0571429	0.0857143	0.114286	0.0285714	NA	0.0571429	0.0571429	0.114286	0.0857143	0.0571429	0.0285714	NA	0.0285714	0.0285714	0.0571429	0.0285714	NA
EUK0581	-0.342355	0.0158473	DOWN	ATGGCCCGTGTGGAGCATGGAGGGTTAATGCTTGCAATTGTACCGTAAGCAGCTTACAACTTAATACTGGGTTTTCTCACTGGTAACCGTGACTGCGTTCACGGATTTGTCCGCTTTTTCCCCTATGCTTTATTTCAGCGTCAGTTCAGGCTGTCATCATCACCATCACCACTGAGCGGCCGC	183	49.727	ATGGCCCGTGTGGAGCATGGAGGGTTAATGCTTGCAATTGTACCG	45	53.333	MARVEHGGLMLAIVP	15	-5.16824	0.510853	0.466667	0.0526467	0	[14-22]	inFrame	NA	NA	NA	0.0666667	0.133333	0.133333	0.133333	NA	NA	NA	0.133333	0.133333	0.0666667	NA	0.0666667	NA	NA	NA	0.0666667	0.0666667
EUK0582	-0.222712	0.377093	NS	ATGGCCATTTTCATTATAGTTATCCATATATGCTTGCCACAGTCTCTTAATGATGTGCATTCTAGATTGTCATGGTTCTGCTTCGGTTTCTACTGTGGCCTTTGTGATCACATTGTTATCGACAGCAAGGCGCCACCTTGTTTCGCAGTTTATTGCCATCATCACCATCACCACTGAGCGGCCGC	185	44.865	ATGGCCATTTTCATTATAGTTATCCATATATGCTTGCCACAGTCTCTTAATGATGTGCATTCTAGATTGTCATGGTTCTGCTTCGGTTTCTACTGTGGCCTTTGTGATCACATTGTTATCGACAGCAAGGCGCCACCTTGTTTCGCAGTTTATTGCCATCATCACCATCACCAC	174	42.529	MAIFIIVIHICLPQSLNDVHSRLSWFCFGFYCGLCDHIVIDSKAPPCFAVYCHHHHHH	58	-13.5006	0.0151155	0	0.00291207	0	[37+]	outOfFrame	0.0172414	0.0862069	0.0344828	0.12069	0.0172414	0.0689655	0.0689655	0.0172414	0.103448	NA	0.0517241	0.0344828	0.0172414	0.0517241	0.155172	0.0172414	0.0172414	0.0689655	NA	0.0517241
EUK0583	1.13255	5.63601e-06	UP	ATGGCCGTTTTTTTGGACGTGGTTTGATAGGGGGCTCACCGTGTGTAGCGGTAACACCTCAGAGTTGTATGTGCTGAGGGGCCTTCAGGCGATGCTCAGTTGGTTCAGCTTCATGGGACGTGCACCTCTTGTGGTAATTTTTGACGATAGCCGTTTCATCATCACCATCACCACTGAGCGGCCGC	185	52.973	ATGGCCGTTTTTTTGGACGTGGTT	24	45.833	MAVFLDVV	8	-6.17128	0.46	0	0.0001	0	[7-13]	outOfFrame	NA	0.125	NA	NA	0.125	0.125	0.375	NA	NA	NA	0.125	NA	NA	0.125	NA	NA	NA	NA	NA	NA
EUK0584	-1.2794	3.7985e-17	DOWN	ATGGCCTCTACGTGGTTCGTACGGCGTCCCCCTTGTGTATGGCTTAGATAGGGGCCCTGGTATCTTCTTCGAGAAGTTGTTTTGTTTACCTCAATAGGAACGTCCGCTCTAGTCTTGAGTTATCTCTTGATAATTTTCCCACAAGGTGGTATGGTTCATCATCACCATCACCACGAGCGGCCGC	184	49.457	ATGGCCTCTACGTGGTTCGTACGGCGTCCCCCTTGTGTATGGCTTAGA	48	56.25	MASTWFVRRPPCVWLR	16	-3.87537	0.427994	0.3125	0.0449375	0	[14-22]	outOfFrame	0.125	0.0625	NA	NA	0.0625	0.0625	0.125	NA	0.0625	0.0625	0.0625	NA	0.1875	NA	NA	NA	NA	0.0625	NA	0.125
EUK0585	-1.73954	1.8962e-09	DOWN	ATGGCCATGGTGACGGCCGGGAGTGAATTGAGTTCCTGCCTGTTCTTTAAAGAGGGGTGAAAGCCGATGCCTTCATGTTTTTGTAAAGTTGGTCTATAGTTTGGTGCACTGATTCCGGGGATCTCTGGTTATTTTTCACACCGATTTCTTTTTGGTCATCATCACCATCACCACTGAGCGGCCGC	185	48.108	ATGGCCATGGTGACGGCCGGGAGTGAATTGAGTTCCTGCCTGTTCTTTAAAGAGGGG	57	54.386	MAMVTAGSELSSCLFFKEG	19	-2.60567	0.452958	0.473684	0.0954158	0	[14-22]	outOfFrame	NA	0.105263	NA	NA	0.105263	0.105263	0.0526316	NA	0.0526316	0.0526316	0.105263	0.105263	NA	NA	NA	NA	0.0526316	0.157895	0.105263	NA
EUK0586	0.171618	0.227787	NS	TGGCCTCTGGAATGTATTTGTGTTGTGGGAGAGGGGCTTTGTCACCTCGTTCGCTTGAGAACAACGAGCGGGTGTGCGTGGATCTGTGGGTTTTAAGTTGAATTGTTTTATAGCCGGCGTCGCTAGCTGAACTAAGCAGGACCTTATGGGCGCATCATCACATCACCACTGAGCGGCCGC	180	52.778	ATGTATTTGTGTTGTGGGAGAGGGGCTTTGTCACCTCGTTCGCTTGAGAACAACGAGCGGGTGTGCGTGGATCTGTGGGTTTTAAGT	87	50.575	MYLCCGRGALSPRSLENNERVCVDLWVLS	29	-7.01046	0.231621	0.137931	0.0431517	0	[23-36]	inFrame	0.0344828	NA	0.0344828	NA	0.0344828	0.172414	0.103448	0.0689655	0.103448	NA	0.0344828	0.0689655	0.103448	0.0344828	NA	NA	NA	0.103448	0.0689655	0.0344828
EUK0587	-6.93259	0.0679375	NS	ATGGCCTTCATTACATTGCTTTTGTACGGTGGTGGTGGCAGTCTCTTCAAGGGGCTGTCTTTGTTTTGCTTTCTTTTAACCAGTGGTCGGTACTTCTGTTCCTGCCCGCCTTTTTCACCTGCATTTTACGCGTTATTAGCGGGTTTTCGTGTCCTTCATCATCACCATCACCACTGAGCGGCCGC	185	49.189	ATGGCCTTCATTACATTGCTTTTGTACGGTGGTGGTGGCAGTCTCTTCAAGGGGCTGTCTTTGTTTTGCTTTCTTTTAACCAGTGGTCGGTACTTCTGTTCCTGCCCGCCTTTTTCACCTGCATTTTACGCGTTATTAGCGGGTTTTCGTGTCCTTCATCATCACCATCACCAC	174	47.126	MAFITLLLYGGGGSLFKGLSLFCFLLTSGRYFCSCPPFSPAFYALLAGFRVLHHHHHH	58	-5.64664	0.0534724	0.0344828	0.00391379	0	[37+]	outOfFrame	NA	0.137931	0.0517241	0.0172414	0.0172414	0.189655	0.0172414	NA	0.0517241	0.0344828	0.0689655	0.12069	0.0344828	NA	0.103448	NA	0.0172414	0.0862069	NA	0.0517241
EUK0588	0.488758	0.000669037	UP	ATGGCCCGTTTCCCTGGATCTTGTGGACTTCCTGCTTGGCCAACTCTGGCCAGCAGAGAACTAAGTGCACGAGCTTGTCCTGACGATGTTATAAAATGAGATCTAGCTTTTGCTCATATTGGCGAGGTTGACTGATGCCGTCGTAATATTTCTTCATCATCACCCACCACTGGCGGCCGC	180	50.556	ATGGCCCGTTTCCCTGGATCTTGTGGACTTCCTGCTTGGCCAACTCTGGCCAGCAGAGAACTAAGTGCACGAGCTTGTCCTGACGATGTTATAAAA	96	51.042	MARFPGSCGLPAWPTLASRELSARACPDDVIK	32	-1.19636	0.453716	0.375	0.266041	0	[23-36]	inFrame	0.03125	0.03125	NA	0.03125	0.03125	0.09375	0.03125	NA	0.0625	0.03125	0.15625	0.0625	0.09375	0.0625	NA	NA	0.03125	0.09375	0.03125	0.125
EUK0589	0.313322	0.213477	NS	ATGGCCAAATCTTAAGGAAAGCTCTTGCCATCAGTACTTTTTGGTTCGGGACTCTTGGACCGCCAGTAAGGAATTGTATGTTTAAAGGGAGCGAATAAATGGGGTTGCCGGCTAATGATGAGTTGCTTAGACATGGGGCTTGGTGTCTCAGTATCGCATCATCACCATCACCACTGAGCGGCCGC	185	48.649	ATGGCCAAATCT	12	41.667	MAKS	4	2.32697	1	1	0.9937	1	[0-6]	outOfFrame	NA	NA	NA	NA	0.25	NA	NA	NA	NA	NA	0.25	NA	NA	NA	NA	NA	0.25	0.25	NA	NA
EUK0590	-1.06087	6.61478e-05	DOWN	ATGGCCGTTATGGGCTGGGGTAGTCTCGTGGCTGTGTTTTGCGTCAATCATCCGGTGAACTCCGTTCGGGGTGTAGACTCAGAATTTCTTGTTTTATTTTTGTAAGGGTACCATTTGTGATTTAATTTGGTCGGATTGTTTTGTTTGTTTGGGCTTCATCATCACCATCACCACTGAGCGGCCGC	185	46.486	ATGGCCGTTATGGGCTGGGGTAGTCTCGTGGCTGTGTTTTGCGTCAATCATCCGGTGAACTCCGTTCGGGGTGTAGACTCAGAATTTCTTGTTTTATTTTTG	102	48.039	MAVMGWGSLVAVFCVNHPVNSVRGVDSEFLVLFL	34	-7.22843	0.0959324	0.0294118	0.00781765	0	[23-36]	outOfFrame	0.0294118	0.0882353	NA	NA	0.0588235	0.117647	0.235294	0.0588235	0.0294118	NA	0.0588235	0.0882353	0.0294118	0.0294118	0.0294118	NA	NA	0.0882353	0.0294118	0.0294118
EUK0591	-2.47874	1.98038e-16	DOWN	TGGCCGATGTTGCGGTTTATGGGGAACTAGGTCGGGCTTGGGATAGTAGGCTAAACACGAGGGTTATTATTGTTATGCTTACGGGATGGTCGTATGTAAATGTGATTCTCTTTTTCCCTTTTTGGTTCACTTATAATGATAGTCTTGTTCGGGCATCATCACCATCACCACTGAGCGGCCGC	182	46.154	ATGTTGCGGTTTATGGGGAAC	21	47.619	MLRFMGN	7	-1.14686	0.9512	1	0.032	0	[7-13]	outOfFrame	NA	0.142857	NA	NA	0.285714	0.142857	NA	0.142857	NA	NA	NA	0.142857	0.142857	NA	NA	NA	NA	NA	NA	NA
EUK0592	-5.89666	0.154662	NS	ATGGCCTTTTGGTTTGTCGACTTACGCCGGTATTTTGATCATTCTGATTTGGATGTGCAGTCGCGTATGTTTGCCAAGTTATTTACATCGGTCGTCGCGTTTGGTGAGGTCGAAAGCGCTTCAATTCTTAATTTAATATTGCTGATCTAATATTCTCATCATCACCATCACCACTGAGCGGCCGC	185	43.784	ATGGCCTTTTGGTTTGTCGACTTACGCCGGTATTTTGATCATTCTGATTTGGATGTGCAGTCGCGTATGTTTGCCAAGTTATTTACATCGGTCGTCGCGTTTGGTGAGGTCGAAAGCGCTTCAATTCTTAATTTAATATTGCTGATC	147	42.177	MAFWFVDLRRYFDHSDLDVQSRMFAKLFTSVVAFGEVESASILNLILLI	49	-8.92255	0.0385061	0	0.00489796	0	[37+]	outOfFrame	0.0204082	0.122449	0.0204082	0.0612245	0.0408163	0.142857	0.102041	0.0204082	NA	0.0204082	0.0816327	0.0204082	0.0612245	0.0816327	0.0204082	0.0204082	0.0204082	0.102041	0.0408163	NA
EUK0593	-6.5619	0.018576	DOWN	ATGGCCGAAGGCTCGCTCTTCGTCAAGTGTGCTCCCGTCTTCGTACCCCTCTGACTCGAACGGTACGTTAGCAGTACACTATCTAACGCATTGCGTTGCGTTGCGTTCTCTCAGCTATGGGTTTCGTCCGGCTTCGGTAGGTGGTGGTGTATCCTTCATCATCACCATCACCACTGAGCGGCCGC	185	55.676	ATGGCCGAAGGCTCGCTCTTCGTCAAGTGTGCTCCCGTCTTCGTACCCCTC	51	60.784	MAEGSLFVKCAPVFVPL	17	-2.98423	0.249376	0.117647	0.0101	0	[14-22]	outOfFrame	NA	0.117647	NA	NA	0.0588235	0.117647	0.176471	NA	0.0588235	NA	0.117647	0.0588235	NA	NA	NA	NA	0.0588235	0.0588235	0.0588235	0.117647
EUK0594	0.331046	0.00242644	UP	ATGGCCAGATCGGGCCACGGAGATGGGTGTAGTGCGGGGGTCGCGGAGGAATCGCGGAGCGACTTCATTTGATGTATACTACTGAGAGGGAACAATCAGCTTAATTGAGCTTCTGCCTTTATTTCTTCATTTGAATGACTGGAGTTTGTGTGCAGTACATCATCACCATCACCACTGAGCGGCCGC	186	51.075	ATGGCCAGATCGGGCCACGGAGATGGGTGTAGTGCGGGGGTCGCGGAGGAATCGCGGAGCGACTTCATT	69	63.768	MARSGHGDGCSAGVAEESRSDFI	23	-0.708644	0.70283	0.913043	0.575817	0.913043	[23-36]	inFrame	NA	0.0434783	NA	0.0434783	0.0434783	NA	0.0434783	NA	0.0434783	NA	0.130435	0.173913	0.0869565	0.0869565	0.0434783	NA	NA	0.173913	0.0869565	NA
EUK0595	-0.713243	0.00505852	DOWN	ATGGCCCATGGGTTAATTGGGGGCCTGCGCATAGTTGGTTGTGAGAAGCGGCGCAACGTCCTTGGTGTGCCCATTGATTTAGGCTCTCGTTGCCACTGTCCTCTCTCCACATATTAGCATCTGTGTTGCGCAATGCTGCCAGGGGGTCGCATGTTGCATCATCACCATCACCACTGAGCGGCCGC	185	56.216	ATGGCCCATGGGTTAATTGGGGGCCTGCGCATAGTTGGTTGTGAGAAGCGGCGCAACGTCCTTGGTGTGCCCATTGATTTAGGCTCTCGTTGCCACTGTCCTCTCTCCACATAT	114	54.386	MAHGLIGGLRIVGCEKRRNVLGVPIDLGSRCHCPLSTY	38	-3.54357	0.215376	0.157895	0.0632632	0	[37+]	outOfFrame	NA	NA	0.0263158	0.0789474	0.0263158	0.131579	0.0789474	0.0263158	0.0789474	0.0263158	0.0263158	0.157895	0.105263	0.0263158	0.0526316	NA	0.0263158	0.0526316	0.0263158	0.0526316
EUK0596	2.44413	1.52955e-73	UP	ATGGCCTGGTATGGGCACAGCTAACCGCTATCAAGGATGACGATTTGCCGATAATTCTTTCTGATGTCGCAGGACGCTTCAGTTTCTGTTGACGCTGTCACGTACTTTCTTCAAGAGGAGTCTCACGGGGAGTTTATTGGGGGGCTGTAGATGTGGCATCATCACCATCACCACTGAGCGGCCGC	185	51.892	ATGGCCTGGTATGGGCACAGC	21	61.905	MAWYGHS	7	-1.01324	0.8242	1	0.0021	0	[7-13]	outOfFrame	0.142857	NA	0.142857	NA	0.142857	NA	NA	NA	NA	NA	0.142857	0.142857	NA	NA	0.142857	NA	NA	0.142857	NA	NA
EUK0597	0.163831	0.447532	NS	ATGGCCGTGCTTGGTGGATAGTTAAGGTGAAGGTGTATTTTTACGGATGTCCTCCCCCGAAGATCTTGCTATAGCGTGGGTGATTCAGTTGTAATGTCTTTATCTCTTTTTACACCCGTGTCTTTACTTTCTTAGCTTTTTTTTCGTTATGTTTCTCATCATCACCATCACCACTGAGCGGCCGC	185	43.784	ATGGCCGTGCTTGGTGGA	18	61.111	MAVLGG	6	-2.43897	0.9713	1	0.0218	0	[0-6]	outOfFrame	NA	NA	NA	NA	0.166667	0.166667	0.166667	NA	NA	NA	0.166667	0.333333	NA	NA	NA	NA	NA	NA	NA	NA
EUK0598	-0.310972	0.0818255	NS	ATGGCCTGCTCGTGGTTAGGGAGTAGGGGCTGTCGCGTGAGTGTTTTGTGTGTGCCTTTCGATTTTGCTCATACTTGGACATTTTAACTTTACGGCGTAGCAGCTTCGGTCCGTTTCTGTGTCTTGGCAGTCGTTGGATTCCTAAGAGGTGCGGGTCATCATCACCATCACCACTGAGCGGCCGC	185	52.973	ATGGCCTGCTCGTGGTTAGGGAGTAGGGGCTGTCGCGTGAGTGTTTTGTGTGTGCCTTTCGATTTTGCTCATACTTGGACATTT	84	50	MACSWLGSRGCRVSVLCVPFDFAHTWTF	28	-6.17385	0.112582	0.0357143	0.00553214	0	[23-36]	outOfFrame	0.0714286	0.107143	NA	NA	0.0357143	0.0714286	0.107143	NA	0.107143	0.0714286	0.0714286	0.0714286	0.0714286	0.0357143	0.0357143	NA	NA	0.107143	NA	0.0357143
EUK0599	-2.04771	8.89576e-09	DOWN	ATGGCCGTGGAACTGATGTTGGGAGGCCATTGGCTTGCGACGTTGGCAAATCACCATGCGTATGGTCAATTGCGGTGCTTTGTCAGTCTTTCAGAATTTGTTGGATAGGATCAATAGTTTAACTGGAATTCTACTGTGCCCTCATGCTTTTGTGGACATCATCACCATCACCACTGAGCGGCCGC	185	48.649	ATGGCCGTGGAACTGATGTTGGGAGGCCATTGGCTTGCGACGTTGGCAAATCACCATGCGTATGGTCAATTGCGGTGCTTTGTCAGTCTTTCAGAATTTGTTGGA	105	49.524	MAVELMLGGHWLATLANHHAYGQLRCFVSLSEFVG	35	-3.05471	0.127497	0.0571429	0.0127829	0	[23-36]	outOfFrame	0.0285714	0.0571429	0.0285714	NA	0.0571429	0.171429	0.0857143	0.0285714	0.0285714	0.0285714	0.114286	0.114286	0.0285714	NA	0.0857143	0.0285714	NA	0.0571429	0.0571429	NA
EUK0600	-1.51929	1.50629e-09	DOWN	ATGGCCTGTATTGTTTAGCTTCAGGATTGCCTAGTTTTCATAGCCATACCGGTCTTCGCGATATCGGGTGTGAATATTATTGTGTGCCGAAGGAGTTTAGTACGTTCGTGCTCAGTGTTATGTGGATATAGGAGTGATTTTTTGTTATTTTTTGCACATCATCACCATCACCACTGAGCGGCCGC	185	43.784	ATGGCCTGTATTGTT	15	40	MACIV	5	-3.72528	0.9299	1	0.0038	0	[0-6]	outOfFrame	NA	NA	NA	0.2	0.2	NA	0.2	NA	0.2	NA	0.2	NA	NA	NA	NA	NA	NA	NA	NA	NA
EUK0601	0.033438	0.845401	NS	ATGGCCGTGAATTCCCTTTAGATGGTTTGAAGAGGCCCACATCGGCGATGGGAAGTGGTGCTCCTCAGGTTTGACGTGAGACCTGAATTTCTTTTAATAGTCGTCTGGAATTCGGATATGGTCATATGCTAGGCAGAAGGGTATTTTAGCACAGCGCATCATCACCATCACCACTGAGCGGCCGC	185	49.73	ATGGCCGTGAATTCCCTT	18	50	MAVNSL	6	-2.07302	0.964	1	0.0483	0	[0-6]	outOfFrame	NA	NA	NA	NA	0.166667	0.166667	0.166667	0.166667	NA	NA	0.166667	NA	NA	NA	NA	NA	NA	0.166667	NA	NA
EUK0602	-1.16226	0.00012044	DOWN	TGGCCGTGCGAGTTGTTTATTCCGGGATTCCGTGGTGTGTTAAGCCGGTATTTTAACCGAGAGGTACGCCTCCGCGTAAGATGTTTGTTGGGTTTTTCTGGGTCCCGTTTTTTTTTTAACCAGGCACACTTTGCTAGGAGCCAGTTTGTAGCGAGCATCATCACCATCACCACTGAGCGGCCGC	184	51.087	ATGTTTGTTGGGTTTTTCTGGGTCCCGTTTTTTTTT	36	36.111	MFVGFFWVPFFF	12	-6.42094	0.00219167	0	0	0	[7-13]	outOfFrame	0.0833333	0.5	NA	NA	0.0833333	NA	0.166667	NA	NA	NA	NA	0.0833333	NA	NA	NA	NA	NA	NA	NA	0.0833333
EUK0603	-1.43533	5.45064e-06	DOWN	ATGGCCCCGAGTTGGTTCTCGGGGTGTTAGGATTAATAGTCTTCTTTCATTCACCCCTGTCATTCTGCTTATCAAATGTTTATTCGCGAATCTTAGTTTTCTGTGTGTCGTTATTCTTTCGCTGGGTTAATTATCTTCGGGTTTGTCTTTGGCTAACATCATCACCATCACCACTGAGCGGCCGC	185	44.324	ATGGCCCCGAGTTGGTTCTCGGGGTGT	27	62.963	MAPSWFSGC	9	-1.48239	0.9119	1	0.1275	0	[7-13]	outOfFrame	0.111111	0.111111	NA	NA	0.111111	NA	NA	NA	0.111111	NA	0.111111	0.111111	NA	NA	NA	NA	NA	0.222222	NA	0.111111
EUK0604	-4.18906	1.95987e-08	DOWN	ATGGCCGATGTCCAGGGGTAATCTATCAGGGTATTTTCCAGGCAGGGGTCGGGGTTATATTTATCACGTCTCCTATTGTTGTGATACATCATGGTATTAGAGGGCCGTTTTTTGTATTAGGATTCTTCATTGCGGCGATAGTCCTTGGCGGACTCTCATCATCACCATCACCACTGAGCGGCCGC	185	48.649	ATGGCCGATGTCCAGGGG	18	66.667	MADVQG	6	-0.195023	0.9989	1	0.7881	1	[0-6]	outOfFrame	NA	NA	NA	NA	0.166667	NA	0.166667	NA	NA	NA	0.166667	0.166667	NA	0.166667	NA	0.166667	NA	NA	NA	NA
EUK0605	0.281205	0.0408172	UP	ATGGCCCGCATTTCAGGACGGGAGGGCTAGAGGCATGGGTCTAGGTAGTTGTGCTAGAGCGTTTACCCTGGTCCTTTCTTTCTCGTCTGGTACGGTGCGTAATGGATTATCTCTTTTTCCAGACTGGGTCCTATGTGCTGTTGGCTCTTTCCTTTTCATCATCACCATCACCACTGAGCGGCCGC	185	52.432	ATGGCCCGCATTTCAGGACGGGAGGGC	27	66.667	MARISGREG	9	-0.4014	0.9917	1	0.8421	1	[7-13]	outOfFrame	NA	NA	NA	0.111111	0.111111	NA	NA	NA	NA	NA	0.111111	0.222222	0.222222	NA	NA	NA	NA	0.111111	0.111111	NA
EUK0607	-0.439439	0.015427	DOWN	ATGGCCTTATTGTGACTGGCTCCTTTAGCCTGGCCCTGTTTGCCTGTCGTGGCGCAGTGTCGTGAGTATTGTGGCTGGCTCTACGCAAGGATCTTCTCATACCAGGAATTGTGACCAGCTAGTCCTTCGCCTTAGGGCCTATCTTCCTTCTTTTCTCATCATCACCATCACCACTGAGCGGCCGC	185	53.514	ATGGCCTTATTG	12	41.667	MALL	4	-1.1915	0.9553	1	0.0002	0	[0-6]	outOfFrame	NA	NA	NA	NA	0.25	0.5	NA	NA	NA	NA	0.25	NA	NA	NA	NA	NA	NA	NA	NA	NA
EUK0608	-0.781984	1.21119e-08	DOWN	ATGGCCTGGTAGTAGGACGTTTCCTATCAGTTTCAGCGGTTAGTGAGTCTCGGAGTTCTATAGTTTCCTGTCTAGGTTAAATGGGATTGCGGATGTGCCCCTTGGGTGATTTGTGCGTTTGCGTTCGACGTATGTCTTTCATGCTACCATGCTATTCATCATCACCATCACCACTGAGCGGCCGC	185	49.189	ATGGCCTGG	9	66.667	MAW	3	NA	0.9824	1	0	0	[0-6]	outOfFrame	0.333333	NA	NA	NA	0.333333	NA	NA	NA	NA	NA	0.333333	NA	NA	NA	NA	NA	NA	NA	NA	NA
EUK0609	-0.167878	0.552154	NS	ATGGCCTTGCCCCTGGACGATGGCAGGTGTCTTGGCCACTGTTCAGAGTGCATTCTAGCTCGGTGTAGTCTCATGCAGTGCTTTTTTTGTTTTAACTTTTGCAGAATCTGATCGCTATAGTTGGCCTCATGCGGCTCTTTATCGGTGGTTGTGGCTCATCATCACCATCACCACTGAGCGGCCGC	185	51.351	ATGGCCTTGCCCCTGGACGATGGCAGGTGTCTTGGCCACTGTTCAGAGTGCATTCTAGCTCGGTGTAGTCTCATGCAGTGCTTTTTTTGTTTTAACTTTTGCAGAATC	108	48.148	MALPLDDGRCLGHCSECILARCSLMQCFFCFNFCRI	36	-7.70525	0.0359917	0	0.000975	0	[23-36]	outOfFrame	NA	0.111111	NA	0.0555556	0.0555556	0.138889	NA	0.0277778	0.194444	NA	0.0555556	0.0555556	0.0833333	0.0555556	0.0277778	0.0277778	NA	0.0555556	0.0277778	0.0277778
EUK0610	0.731813	0.000499772	UP	ATGGCCGTGTCTGTGTCCTTGTCCATATGATAGTTTCGTATTGCGGCGGTGTATAATCTGATTAACAGTTTGTGAGTGCGAATTTGCTGGAGTGTTAGTATGGATCGCTTGATGGTCTTATCGTCACGGCAGGCTTCTCGCTTCCGCTTTGTTCCGCATCATCACCATCACCACTGAGCGGCCGC	185	49.73	ATGGCCGTGTCTGTGTCCTTGTCCATA	27	51.852	MAVSVSLSI	9	-4.73991	0.6174	1	0.003	0	[7-13]	outOfFrame	NA	NA	NA	0.111111	0.111111	0.111111	0.222222	NA	NA	NA	0.111111	NA	NA	NA	NA	NA	NA	0.333333	NA	NA
EUK0611	0.834109	4.73772e-16	UP	ATGGCCGGTTCAACGCTCTTAGGCCGGGTGCATGTTGGCCTTCTCTCCGTGCTTTAGGATGCTCGCTCACCGGGTTTTGTCCCTATTAGATTGTTTTGGGTCCGGGCCATACGCTTAGTGGGGAAGCTATTTGTCTTTTTCTACATGCGCCTTCGTCATCATCACCATCACCACTGAGCGGCCGC	185	54.054	ATGGCCGGTTCAACGCTCTTAGGCCGGGTGCATGTTGGCCTTCTCTCCGTGCTT	54	59.259	MAGSTLLGRVHVGLLSVL	18	-6.19906	0.277822	0.222222	0.0206167	0	[14-22]	outOfFrame	NA	NA	NA	NA	0.0555556	0.277778	0.166667	NA	NA	0.0555556	0.0555556	0.166667	0.0555556	NA	0.0555556	NA	NA	0.111111	NA	NA
EUK0612	0.813355	2.72246e-05	UP	ATGGCCTTTACTTTCTGTGGATGGTTTTGACATCTGTGAAACAATAGAAAGTTCTGTGTAAACGTGGTCTGGAGTCCCGTAAAGTGGTAAGTCCATCAGGATCCGTTTATCTATAGTGCGCGTTGCTGTCTAGGCGTTGCTTGCGAGTGCGCTGATTCATCATCACCATCACCCTAGCGGCCGC	184	48.37	ATGGCCTTTACTTTCTGTGGATGGTTT	27	40.741	MAFTFCGWF	9	-2.99437	0.4703	0	0.0003	0	[7-13]	outOfFrame	0.111111	0.333333	NA	NA	0.111111	NA	NA	NA	0.111111	0.111111	0.111111	0.111111	NA	NA	NA	NA	NA	NA	NA	NA
EUK0613	-1.81947	2.95622e-26	DOWN	ATGGCCTGTCCGTAGCTCTAGGCTCTCTCTCTGATTGGCGCTTACCCCAGTGCCTCTGGCTAATCTGAGTGCGATGGTCGCAGGGGCCTGTATAGGGCGCCATAGGACCTACCCGCGTTCTAATCAGTATACGTTTCTTGTCCCTTCTATGCCTGTCATCATCACCATCACCACCTGAGCGGCCGC	186	56.452	ATGGCCTGTCCG	12	66.667	MACP	4	2.62442	1	1	1	1	[0-6]	inFrame	NA	NA	NA	NA	0.25	NA	NA	NA	0.25	NA	0.25	NA	NA	NA	NA	NA	NA	NA	NA	0.25
EUK0614	-2.27718	2.59124e-25	DOWN	ATGGCCGTGCTTCGTTGCGTGTTTTTGGTTATGTATAGGTTGGGTCAATGGTTCCGCGTGTAGCCCGTGAATCTATGGTTGTTATATCGTAAGTTTTGTCTATTTAGTTCGTTGGTGGTGTAAATTTTTGAACTCCTATTTTGCGTCTAATCTGAACATCATCACCATCACCACTGAGCGGCCGC	185	43.784	ATGGCCGTGCTTCGTTGCGTGTTTTTGGTTATGTATAGGTTGGGTCAATGGTTCCGCGTG	60	50	MAVLRCVFLVMYRLGQWFRV	20	-7.84909	0.028705	0	0.000555	0	[14-22]	outOfFrame	0.05	0.1	0.05	NA	0.1	0.15	0.2	NA	0.05	NA	0.05	0.05	0.15	NA	NA	0.05	NA	NA	NA	NA
EUK0615	1.3852	5.69472e-29	UP	ATGGCCACTTGGTTCGCGCTTGAGGGTGTGATTATGGTTCGGGTGGGAGCAGTTGTCTTCGAAATCTGCGTTCTAGGCGGTATTTTAAGTGTTCCGTTAGCCTGACGCAGCTGTTATGTGGAGGGGAGTTAGGTGATTATGCATTTTTGAATTTGCTCATCACATCACCACTGAGCGGCCGC	182	50	ATGGCCACTTGGTTCGCGCTTGAGGGTGTGATTATGGTTCGGGTGGGAGCAGTTGTCTTCGAAATCTGCGTTCTAGGCGGTATTTTAAGTGTTCCGTTAGCC	102	50.98	MATWFALEGVIMVRVGAVVFEICVLGGILSVPLA	34	-13.5568	0.0568	0	0.00247941	0	[23-36]	outOfFrame	0.0294118	0.0588235	NA	0.0882353	0.0588235	0.117647	0.205882	NA	0.0294118	0.0294118	0.117647	0.117647	0.0294118	NA	NA	NA	NA	0.0294118	0.0588235	0.0294118
EUK0616	-1.34097	3.15943e-09	DOWN	ATGGCCGGCGGACGCGGTCCATCAGCGTGGCTCGGTCGCAACCAACAATTGGGCAAGATTCTCGCCGGTTAATTGTGTTCGCCTCGCGCTCTGGAAACCTCATTGGTGGGCTTCTTAAGGTCGAGGCTCCCATCCGCGGCGAGAATTGGTTTCTGCCATCATCACCATCACCACTGAGCGGCCGC	185	59.459	ATGGCCGGCGGACGCGGTCCATCAGCGTGGCTCGGTCGCAACCAACAATTGGGCAAGATTCTCGCCGGT	69	63.768	MAGGRGPSAWLGRNQQLGKILAG	23	-0.893738	0.669978	0.826087	0.465361	0.304348	[23-36]	outOfFrame	0.0434783	NA	NA	0.0434783	0.0434783	0.130435	NA	0.0434783	NA	NA	0.130435	0.26087	0.0869565	NA	NA	0.0869565	0.0434783	0.0434783	NA	0.0434783
EUK0617	-4.03935	NA	NS	ATGGCCAGTCTGTAATTCGGCTTCCTCTCAGCCCCATCTTTTGATACAGTTGTCAATCCAGTGCTTGGCGGTGGCACGTATATTGTACTTGCTTTATGCCATGGTGCGAGACTCTTACAGACACTTAACTTTTTTGGCTTCGGGATTAATTTCGTCATCATCACCATCACCACTGAGCGGCCGC	184	47.826	ATGGCCAGTCTG	12	58.333	MASL	4	0.231128	0.9972	1	0.0127	0	[0-6]	outOfFrame	NA	NA	NA	NA	0.25	0.25	NA	NA	NA	NA	0.25	NA	NA	NA	NA	NA	NA	0.25	NA	NA
EUK0618	-0.423995	0.0415574	DOWN	ATGGCCCTTGAGTGCTTTTCGAAAGTTTTGGTTATTGGGACAAGTTTCTCGTCGGGTGCGGGGGTGCTCCTAAATAACTGTTTCTACCGTTTTTCTCCGCTCTGGGGAGTGGGGTTGCCGCTTTTAGGCCATGGCTCTTTTAAATGGTCATGCCCTCATCATCACCATCACCACTGAGCGGCCGC	185	51.892	ATGGCCCTTGAGTGCTTTTCGAAAGTTTTGGTTATTGGGACAAGTTTCTCGTCGGGTGCGGGGGTGCTCCTAAATAACTGTTTCTACCGTTTTTCTCCGCTCTGGGGAGTGGGGTTGCCGCTTTTAGGCCATGGCTCTTTTAAATGGTCATGCCCTCATCATCACCATCACCAC	174	50	MALECFSKVLVIGTSFSSGAGVLLNNCFYRFSPLWGVGLPLLGHGSFKWSCPHHHHHH	58	-6.73764	0.0906	0.0517241	0.0228414	0	[37+]	outOfFrame	0.0344828	0.0862069	0.0172414	0.0172414	0.0172414	0.137931	0.0689655	0.0344828	0.0517241	0.0172414	0.0344828	0.12069	0.0172414	NA	0.12069	NA	0.0344828	0.12069	0.0172414	0.0517241
EUK0619	-3.58761	1.26367e-23	DOWN	ATGCCCCATTTTCGTTGATATTGGCGCTTATTTTGTAGTTCTGCTTTGGTTCATCTTTTCTCTGCCAGTGCGGTTGATTACTGTATTGTCTGTCGTCTTGTGTGGTCTTCAGGCCTTGTGGGTCGGATGCATCATCACCATCACCACTGAGCGGCCGC	158	48.734	ATGCCCCATTTTCGT	15	46.667	MPHFR	5	0.868632	1	1	0.5342	1	[0-6]	outOfFrame	NA	0.2	NA	NA	0.2	NA	NA	NA	NA	NA	NA	NA	0.2	NA	0.2	NA	NA	NA	NA	0.2
EUK0620	1.75407	2.41362e-57	UP	ATGGCCAACGTCATTGTTGATTGTAATGAAACGACACTCACGGTGGACGCCGCTCTGGGGATAGCTCCTACGTTTGTTTTTATGTCCTTGCCGTCGGGCCTGTAACTCTAGCTGCTTAGGGGGTTATTTCGTTGACTTGATTTTGTTGGTCTGTGGCATCATCACCATCACCACTGAGCGGCCGC	185	50.811	ATGGCCAACGTCATTGTTGATTGTAATGAAACGACACTCACGGTGGACGCCGCTCTGGGGATAGCTCCTACGTTTGTTTTTATGTCCTTGCCGTCGGGCCTG	102	51.961	MANVIVDCNETTLTVDAALGIAPTFVFMSLPSGL	34	-5.95894	0.216526	0.205882	0.0677941	0	[23-36]	outOfFrame	NA	0.0588235	NA	0.0588235	0.0588235	0.117647	0.117647	0.0588235	0.0294118	0.117647	0.117647	0.0588235	NA	0.0588235	NA	NA	NA	0.0588235	0.0294118	0.0588235
EUK0621	-0.183692	0.365458	NS	ATGGCCTGCTCTACACCGCTGGTTTATGGGTGCATACGCTAGAAATAGTGGGTGCACATGACGGTTTGTCAGGGTTATGTGGACCCGTCTGGCTGGTCCGGTGTTACTGTTCCGCTCTTGGTATGGGAAAGGTATTATGCGGAAGGGTATTTGGAACATCATCACCATCACCACTGAGCGGCCGC	185	52.973	ATGGCCTGCTCTACACCGCTGGTTTATGGGTGCATACGC	39	56.41	MACSTPLVYGCIR	13	-3.90293	0.316669	0	0.00470769	0	[7-13]	outOfFrame	NA	NA	0.0769231	0.0769231	0.0769231	0.0769231	0.0769231	NA	0.153846	0.0769231	0.0769231	0.0769231	0.0769231	NA	NA	NA	NA	0.0769231	NA	0.0769231
EUK0622	-1.01874	1.23817e-05	DOWN	ATGGCCGGATGTTAGTGGGGCTAGCTCACGTCCCCTGTGGTGGAGCATTCGGTAGAGGATCCGTAGAGATTGTCTTTTCGTCTTTGACATTATATAGACCGATTTTGCTACTGGACCTTCGTAGTTTCTGGGAACTTGTCTGATCCGTAGGTTGCGCATCATCACCATCACCACTGAGCGGCCGC	185	51.351	ATGGCCGGATGT	12	58.333	MAGC	4	1.30577	0.9939	1	0.0704	0	[0-6]	outOfFrame	NA	NA	NA	NA	0.25	NA	NA	NA	0.25	NA	0.25	0.25	NA	NA	NA	NA	NA	NA	NA	NA
EUK0623	-1.24323	3.58548e-08	DOWN	ATGGCCTCGCTCGGTGGTTTTGGTCTGGTTTATTAGCGTTATTGTGTGATTAACAGTCTCACGTTTTTCTCGGTTTTATTTTTGTGTATTCTGGCTTTTCTATGATCCCGTAGTACTTGTGCGAGGGTACATCATGCCACTTGTTAGTATGGGCTACATCATCACCATCACCACTGAGCGGCCGC	185	45.405	ATGGCCTCGCTCGGTGGTTTTGGTCTGGTTTAT	33	51.515	MASLGGFGLVY	11	-2.74913	0.3184	0	0.0014	0	[7-13]	outOfFrame	NA	0.0909091	0.0909091	NA	0.0909091	0.181818	0.0909091	NA	NA	NA	0.0909091	0.272727	NA	NA	NA	NA	NA	0.0909091	NA	NA
EUK0624	-2.26283	1.94389e-25	DOWN	ATGGCCGCGGGGGCCCCAAGGTTGGCCATGGGTTGGGATTCCTCAGTTTAACGATAGCCCCGGGGAATTGTTGTCTTGATTGGACAATTAGGGGTTTCAGTTGTTATAAGCTCTGCTAAGGGGAACTCTGAGGTTCCACTTTGGGGATTCTTTAGTCATCATCACCATCACCACTGAGCGGCCGC	185	52.432	ATGGCCGCGGGGGCCCCAAGGTTGGCCATGGGTTGGGATTCCTCAGTT	48	64.583	MAAGAPRLAMGWDSSV	16	-0.086347	0.661837	1	0.261875	0	[14-22]	outOfFrame	0.0625	NA	NA	NA	0.125	0.0625	0.0625	NA	NA	NA	0.25	0.125	0.0625	0.0625	NA	NA	NA	0.125	NA	0.0625
EUK0625	-2.72475	1.30657e-21	DOWN	ATGGCCCGGGCTCTTATTTGCCTTCGTCTTGCTTTACGGCGAGCAATCCTTTCCGACTGTATCCCTTGGGGATTTGAATTTTCGGGTGAAATGCCGAGATTATTATTGTGGTTTGGTAGCATGTACCTCTTGGTCTTTTCTTCTGCTTTAATTTGCCATCATCACCATCACCACTGAGCGGCCGC	185	47.568	ATGGCCCGGGCTCTTATTTGCCTTCGTCTTGCTTTACGGCGAGCAATCCTTTCCGACTGTATCCCTTGGGGATTTGAATTTTCGGGTGAAATGCCGAGATTATTATTGTGGTTTGGTAGCATGTACCTCTTGGTCTTTTCTTCTGCTTTAATTTGCCATCATCACCATCACCAC	174	45.402	MARALICLRLALRRAILSDCIPWGFEFSGEMPRLLLWFGSMYLLVFSSALICHHHHHH	58	-8.04653	0.0572552	0.0344828	0.00469828	0	[37+]	outOfFrame	0.0344828	0.0689655	0.0172414	0.0689655	0.0517241	0.189655	0.0172414	NA	0.0517241	NA	0.0862069	0.0517241	0.0862069	0.0172414	0.103448	NA	NA	0.0862069	0.0344828	0.0344828
EUK0626	-3.66408	NA	NS	ATGGCCTCGGCTGACTATAACGGTCGGGTCGGCTGTTTCGGGAGGGCCGTTGTGACACACTATCATTTTCATTGGATTTAGCGCGCTTCTATCGTGTGTATATTGTAACAGCTTCTGTACGCAAGTTCGCGGTGTTTGCCTTTGTCTGCTCGCGTACATCATCACCATCACCACTGAGCGGCCGC	185	52.432	ATGGCCTCGGCTGACTATAACGGTCGGGTCGGCTGTTTCGGGAGGGCCGTTGTGACACACTATCATTTTCATTGGATT	78	52.564	MASADYNGRVGCFGRAVVTHYHFHWI	26	-8.03775	0.206262	0.115385	0.0245577	0	[23-36]	outOfFrame	0.0384615	0.0769231	0.0769231	0.0384615	0.0384615	NA	0.115385	0.0384615	0.0384615	0.0384615	0.115385	0.115385	0.0769231	0.0384615	0.115385	NA	NA	0.0384615	NA	NA
EUK0627	-0.475398	0.0543277	NS	ATGGCCGTGAAATGCTTGCTGCATCACGTTTTCCTGCAATACTTAGCAAATTGTGGTTATATATCAACTTTTTAGGTCGAAACGATGAATCTTTTATTCTTCTACATTGGATGGTCTGTCTTTGCCTTCGTCGTATTGTATTCTGGGTTGGTATGCATCATCACCATCACCACTGAGCGGCCGC	184	42.391	ATGGCCGTGAAATGCTTGCTGCATCACGTTTTCCTGCAATACTTAGCAAATTGTGGTTATATATCAACTTTT	72	37.5	MAVKCLLHHVFLQYLANCGYISTF	24	-6.41396	0.0441292	0	0.00141667	0	[23-36]	outOfFrame	NA	0.0833333	0.0833333	0.0416667	0.0416667	0.166667	0.0833333	0.0416667	0.0833333	0.0416667	0.0833333	0.0416667	NA	NA	0.0833333	0.0416667	0.0416667	0.0416667	NA	NA
EUK0628	-4.85561	6.02863e-05	DOWN	ATGGCCATTTTGTGTTGTTTGGGCGATATGCGGAGGGGATAGCTAAGGGGTTTATTTACGGGATCCATCTTCGTATGCAGTCAAAGCCTCTGACGGGGTTTTTATTCCGTGTCGCACCATGAAGTCGTTGTTTCCTGTCTGCTTCTTATGGGCTTTCATCATCACCATCACCACTGAGCGGCCGC	185	49.73	ATGGCCATTTTGTGTTGTTTGGGCGATATGCGGAGGGGA	39	51.282	MAILCCLGDMRRG	13	-3.90165	0.563423	1	0.0452385	0	[7-13]	outOfFrame	NA	NA	NA	0.0769231	0.153846	0.153846	NA	NA	0.153846	NA	0.0769231	0.153846	0.153846	0.0769231	NA	NA	NA	NA	NA	NA
EUK0629	-0.582412	0.014612	DOWN	ATGGCCGCGTTCGTACGTGAGACTTAATGCCTACGCGGCACTCGGAGTCCGCGCTGTGGATTATGAAGTGGTAAGCTGTCGTAATTCCTTGGTCAGATTTTGGCCTGTGCGCGATTAACTTCCTTATCCTTTGCCCCGTTCTTCATGTATTCTTCGCATCATCACCATCACCACTGAGCGGCCGC	185	52.432	ATGGCCGCGTTCGTACGTGAGACT	24	58.333	MAAFVRET	8	-2.07092	0.9684	1	0.5098	1	[7-13]	outOfFrame	NA	0.125	NA	NA	0.125	NA	0.125	NA	NA	0.125	0.25	NA	0.125	NA	NA	NA	NA	NA	0.125	NA
EUK0630	-0.229115	0.397705	NS	ATGGCCCTTTTTATGTTGTTTTTTGTATATGGGGCTTTGTTATCGCATTTGGTTGTTGGTTCGTCTCCAAGTCGGGGGCCGGTAAATTGTTGGTCTTCAGCGCAGATCGGTCCTCGCGCGACACTGTTGATTTGGGAGTGTTCCGGGGGCTCTTTCCATCATCACCATCACCACTGAGCGGCCGC	185	51.892	ATGGCCCTTTTTATGTTGTTTTTTGTATATGGGGCTTTGTTATCGCATTTGGTTGTTGGTTCGTCTCCAAGTCGGGGGCCGGTAAATTGTTGGTCTTCAGCGCAGATCGGTCCTCGCGCGACACTGTTGATTTGGGAGTGTTCCGGGGGCTCTTTCCATCATCACCATCACCAC	174	50	MALFMLFFVYGALLSHLVVGSSPSRGPVNCWSSAQIGPRATLLIWECSGGSFHHHHHH	58	-10.4922	0.170703	0.0862069	0.0763397	0	[37+]	outOfFrame	0.0344828	0.0689655	0.0172414	0.0344828	0.0344828	0.12069	0.0689655	0.0172414	0.0344828	0.0172414	0.0689655	0.103448	0.0344828	NA	0.12069	0.0172414	NA	0.137931	0.0172414	0.0517241
EUK0631	-2.17658	0.0680554	NS	ATGGCCGTGATTAAGTTAGCGTGGCGTTCCCGTGTTCTGTATCATGTTATCTGGGATTGTCCGTTGGTTGTCACCTTCTCTACTAGGGGCCGGTGTCCACAGTAAGGTGGTGATCGAGAATTGTTACTGGTTTTATGGTCACCACAGCGTGCGGGCCATCATCACCATCACCACTGAGCGGCCGC	185	52.973	ATGGCCGTGATTAAGTTAGCGTGGCGTTCCCGTGTTCTGTATCATGTTATCTGGGATTGTCCGTTGGTTGTCACCTTCTCTACTAGGGGCCGGTGTCCACAG	102	51.961	MAVIKLAWRSRVLYHVIWDCPLVVTFSTRGRCPQ	34	-8.67563	0.154568	0.147059	0.0280735	0	[23-36]	outOfFrame	0.0588235	0.0294118	0.0294118	0.0588235	0.0294118	0.0882353	0.147059	NA	0.0588235	0.0588235	0.0588235	0.0294118	0.117647	0.0294118	0.0294118	0.0294118	0.0294118	0.0588235	NA	0.0588235
EUK0632	-0.979675	1.23515e-06	DOWN	ATGGCCTATAGTGCGCGGGTAGGCCTTCTACTATTGTATTATGTCTTACTCGAGTTCCTCACAATACCGGGTGATTGCCATGTCGTGAGCTTAGTATTTAGGAGTGTTCAGGCAGCATATACCTCCTGTACTGTCATTATGCAAGTATTCTTGCATCATCACCATCACCACTGAGCGGCCGC	182	47.253	ATGGCCTATAGTGCGCGGGTAGGCCTTCTACTATTGTATTATGTCTTACTCGAGTTCCTCACAATACCGGGTGATTGCCATGTCGTGAGCTTAGTATTTAGGAGTGTTCAGGCAGCATATACCTCCTGTACTGTCATTATGCAAGTATTCTTGCATCATCACCATCACCAC	171	45.029	MAYSARVGLLLLYYVLLEFLTIPGDCHVVSLVFRSVQAAYTSCTVIMQVFLHHHHHH	57	-13.0801	0.0758544	0.0701754	0.00603684	0	[37+]	outOfFrame	NA	0.0526316	0.0701754	0.0350877	0.0350877	0.157895	0.140351	NA	0.0350877	0.0526316	0.0701754	0.0350877	0.0350877	0.0175439	0.122807	0.0350877	NA	0.0701754	0.0175439	0.0175439
EUK0633	-1.94343	1.77047e-29	DOWN	ATGGCCGGGTGTTCTCGTGGTTTAGGATGGTCTTCCAGTATAGAGTGACCGCTGGTTCCTTTCTATCTTCATTACTGGCGATCCCGGGAGTGAGGGCACGGTGTCTGGAGGGGTAGTGTTGGGTCCTCTTCTTTTTCGAAGTTACAGGAGTTTCCTCATCATCACCATCACCACTGAGCGGCCGC	185	53.514	ATGGCCGGGTGTTCTCGTGGTTTAGGATGGTCTTCCAGTATAGAG	45	51.111	MAGCSRGLGWSSSIE	15	-0.876027	0.742393	1	0.268747	0	[14-22]	outOfFrame	0.0666667	NA	NA	0.0666667	0.0666667	0.0666667	NA	NA	0.0666667	NA	0.0666667	0.2	0.0666667	NA	NA	NA	NA	0.266667	0.0666667	NA
EUK0634	-0.522575	5.80243e-05	DOWN	ATGGCCCGTGTTAGTGGGGCCGTATCGCACTAATCTTGATCCATGTCGTTTGAGCAAAATGTTTTAGCTGTGGTTAAGAAATCACTTTGTTGGTGCGGGATAGGTTGTTGGGGCGAGCTGCTTTGTTTCCTCTAGTGTAAGTGGGGCCTGTGTGACATCATCACCATCACCACTGAGCGGCCGC	184	50.543	ATGGCCCGTGTTAGTGGGGCCGTATCGCAC	30	63.333	MARVSGAVSH	10	-1.50693	0.9392	1	0.5139	1	[7-13]	outOfFrame	NA	NA	NA	NA	0.1	NA	0.2	NA	NA	NA	0.2	0.1	0.1	NA	0.1	NA	NA	0.2	NA	NA
EUK0635	-1.79	7.71243e-13	DOWN	ATGGCCTTGAATACTCTTTGTGCGCATTTAGGTAGCGGATATTCTGGGTATCATGTTCGTTCCGTGGATGACGATGGGTTATGGCCGACGGCCTCTCGGTGTCGTTTTGCTTCACGACCTAGTTCTGGGTCTTTACTCCCCAGTTTCCAGGGATTACATCATCACCATCACCACTGAGCGGCCGC	185	51.892	ATGGCCTTGAATACTCTTTGTGCGCATTTAGGTAGCGGATATTCTGGGTATCATGTTCGTTCCGTGGATGACGATGGGTTATGGCCGACGGCCTCTCGGTGTCGTTTTGCTTCACGACCTAGTTCTGGGTCTTTACTCCCCAGTTTCCAGGGATTACATCATCACCATCACCAC	174	50	MALNTLCAHLGSGYSGYHVRSVDDDGLWPTASRCRFASRPSSGSLLPSFQGLHHHHHH	58	-4.21124	0.373748	0.258621	0.266486	0	[37+]	outOfFrame	0.0172414	0.0344828	0.0344828	NA	0.0172414	0.12069	0.0344828	0.0172414	0.0344828	0.0344828	0.0689655	0.103448	0.0689655	0.0517241	0.137931	0.0172414	NA	0.155172	NA	0.0517241
EUK0636	-2.87632	NA	NS	ATGGCCACGTTCATGTCAAGTCACGGATTTGTTACGGGTAGTGATAGTTACACGGGTAATCCGCGCAACTGGTTGTAGAGTGGGTTTGCCTGGAGTTGATTTGGTTTGTCCCCTAAACAGTCATTCTTAGCCTTCTGGCGTGTCGTCCTTTGCTTCATCATCACCATCACCACTGAGCGGCCGC	184	50.543	ATGGCCACGTTCATGTCAAGTCACGGATTTGTTACGGGTAGTGATAGTTACACGGGTAATCCGCGCAACTGGTTG	75	49.333	MATFMSSHGFVTGSDSYTGNPRNWL	25	-2.8595	0.5241	0.52	0.262888	0	[23-36]	outOfFrame	0.04	0.08	0.04	NA	0.08	0.04	0.04	0.08	NA	0.12	0.04	0.12	0.04	0.04	0.04	NA	NA	0.16	NA	0.04
EUK0637	0.83818	2.44566e-06	UP	ATGGCCCTTTTTGTGATGCTGGCCATCTGTTCGATTATCAGGATGATTTGACTTTCTTCTCTTGGTTCTGGGTTCGTCTAATGTCAGGTTTTTGTTGGCGATAAATTTTGTTAAAGATCTTTTTGGCTTGACTTCCATTGATGGGATCATGCTTCCATCATCACCATCACCACTGAGCGGCCGC	184	43.478	ATGGCCCTTTTTGTGATGCTGGCCATCTGTTCGATTATCAGGATGATT	48	43.75	MALFVMLAICSIIRMI	16	-10.3091	0.0208812	0	0.0001	0	[14-22]	outOfFrame	NA	0.0625	NA	0.25	0.1875	0.125	0.0625	NA	0.0625	NA	0.125	NA	0.0625	NA	NA	NA	NA	0.0625	NA	NA
EUK0638	-2.78181	NA	NS	ATGGCCTTTGGTCTGACTGTGTCCTATTTCATCTCGTTTTACATTATGCGGTCAATTGCTTGATAGTGTGATTCAAGCTATCCCCTTTTGAGGCCGGCAGGGGGGTCGTATGATTCTTCTGGGGCGTCGAAAGAGCTTGTATGCGGAGGTCGGCGCATCATCACCATCACCACTGAGCGGCCGC	184	52.174	ATGGCCTTTGGTCTGACTGTGTCCTATTTCATCTCGTTTTACATTATGCGGTCAATTGCT	60	41.667	MAFGLTVSYFISFYIMRSIA	20	-8.33737	0.03247	0	0.000305	0	[14-22]	outOfFrame	NA	0.15	0.1	0.15	0.1	0.05	0.05	NA	NA	0.05	0.1	0.05	0.05	NA	NA	NA	NA	0.15	NA	NA
EUK0639	0.290277	0.0308003	UP	ATGGCCCTTGGTATCTTGGCTTGCTATGCCGGGCTTTGGTAACGTTGGTCATACGGGGCGCTGGAGTATCGAGGGCGTCCTACATTGATCTATTGTTCTAGTTTTAGTAATAGTAATCGCACTATAAACTCGTAGTCGTGGGGTTAACATTTTTTCCATCATCACCATCACCACTGAGCGGCCGC	185	48.108	ATGGCCCTTGGTATCTTGGCTTGCTATGCCGGGCTTTGG	39	56.41	MALGILACYAGLW	13	-2.73315	0.0483462	0	0.000307692	0	[7-13]	outOfFrame	0.0769231	NA	0.0769231	0.0769231	0.0769231	0.230769	NA	NA	0.0769231	NA	0.230769	0.153846	NA	NA	NA	NA	NA	NA	NA	NA
EUK0640	0.95079	6.61509e-10	UP	ATGGCCTCTCTCTTTCGCGTGGCATCGATTGGCTTGCGGGCCCTGCTTCACAATTTGCTTCCGGTAATTGGTTGCGGTGGTGCCGATTAGCGCCACTGGGCTTGAACTCGTGACTTTATGTTGTTGCTATTCTCAACTTTCGTTCCCTCTTGATTTCATCATCACCATCACCACTGAGCGGCCGC	185	52.432	ATGGCCTCTCTCTTTCGCGTGGCATCGATTGGCTTGCGGGCCCTGCTTCACAATTTGCTTCCGGTAATTGGTTGCGGTGGTGCCGAT	87	56.322	MASLFRVASIGLRALLHNLLPVIGCGGAD	29	-3.8011	0.153034	0.137931	0.0105	0	[23-36]	outOfFrame	NA	0.0344828	NA	0.0689655	0.0344828	0.206897	0.0689655	0.0344828	0.0344828	NA	0.137931	0.137931	0.0689655	0.0344828	0.0344828	NA	NA	0.0689655	NA	0.0344828
EUK0641	-0.28658	0.252306	NS	ATGGCCAAAATTGGCTTCCCAGTATAAACCTTTTTTATCGGATCTTCCCAATATTCAGTCGGAAGTCAATTTTCGCAGGCAATCGGTAGTGGCGGCGAAGGTCTGCTTTTCGAATTGTTCAGTGCTAGTAGTCGTTTTTGCGCTGGGCGCGTTTCATCATACCATCACCACTGAGCGGCCGC	182	48.352	ATGGCCAAAATTGGCTTCCCAGTA	24	45.833	MAKIGFPV	8	-0.311488	0.7817	1	0.0054	0	[7-13]	outOfFrame	NA	0.125	NA	0.125	0.125	NA	0.125	NA	NA	NA	0.125	0.125	NA	NA	NA	NA	0.125	NA	NA	0.125
EUK0642	0.469069	0.000469634	UP	CATGGCCGGCTTACCGAGTTGGGATGACATCATGTAGTTCTTTCTTGGAGTTCGATTGCCCTTACGTTCCGTTTTTCGTGATAGTGCTCAAGAAGACGTAGCTTTTTATCGTTGTTTGACTGCCATCCGTATTGTTATGTGGGCTTGTGTTTCAGTCCATCATCACCATCACCACTGAGCGGCCGC	186	47.849	ATGGCCGGCTTACCGAGTTGGGATGACATCATG	33	54.545	MAGLPSWDDIM	11	-0.077934	0.82	1	0.1028	0	[7-13]	inFrame	0.0909091	NA	NA	0.0909091	0.181818	0.0909091	NA	NA	NA	NA	0.0909091	0.0909091	NA	0.181818	NA	NA	NA	0.0909091	NA	0.0909091
EUK0643	-0.0775513	0.696604	NS	TCACTTTGGCGTGGACTGGTTCACAGGGAGCGGCCTGCTACGTAGATCCGTGAATGGCTTGTATCTCTTCAGAGTTCTGCTTTAGCTTACTGGTTTAACTCACATCATCACCATCACCACTGAGCGGCCGC	131	51.908	ATGGCTTGTATCTCTTCAGAGTTCTGCTTTAGCTTACTGGTT	42	40.476	MACISSEFCFSLLV	14	-4.70066	0.0747643	0	0.0004	0	[14-22]	outOfFrame	NA	0.142857	NA	0.0714286	0.0714286	0.142857	0.0714286	NA	0.142857	NA	0.0714286	NA	NA	NA	NA	NA	NA	0.214286	0.0714286	NA
EUK0644	0.0712509	0.635806	NS	ATGGCCTCAACTTATGGGGTGTTGAAAATGCGGTTCGGAGTTGCTCTCGTTTTGTGTAAAATATCCGACTAATAGGCCCTTTTTAGCGGGTTTAAATTTGTGTGGGTGCACGTTTGTGATGGTAGCTTGAGGACCTTGGGAGGCTGCTTGTGTTTTCATCATCACCATCACCACTGAGCGGCCGC	185	48.108	ATGGCCTCAACTTATGGGGTGTTGAAAATGCGGTTCGGAGTTGCTCTCGTTTTGTGTAAAATATCCGAC	69	44.928	MASTYGVLKMRFGVALVLCKISD	23	-5.72515	0.172939	0.0869565	0.00711304	0	[23-36]	outOfFrame	NA	0.0434783	0.0434783	0.0434783	0.0869565	0.130435	0.130435	NA	0.0434783	0.0434783	0.0869565	0.0869565	0.0434783	0.0434783	NA	NA	0.0869565	0.0869565	NA	NA
EUK0645	-1.01538	4.58317e-05	DOWN	ATGGCCGTTTGGCTAGTTAGTTCTTAGGCCTTTATGAATTGAACTTTTTGACGCTTGACTGTGATTGGTTTTTCTACACTTCACGGTTTTGATTTTGGACGAGTGGAGAGACTGTGTATGGAGGCTCTTTTGTGTCTTTGATAGACACGGCTTAAACATCATCACCATCACCACTGAGCGGCCGC	185	44.324	ATGGCCGTTTGGCTAGTTAGTTCT	24	45.833	MAVWLVSS	8	-5.6663	0.7912	1	0.0047	0	[7-13]	outOfFrame	0.125	NA	NA	NA	0.125	0.125	0.25	NA	NA	NA	0.125	NA	NA	NA	NA	NA	NA	0.25	NA	NA
EUK0646	-0.423146	0.106926	NS	ATGGCCTTAAGTGGTCACCGTTTCGCGTTTCCTAGCTGGTTCTGATGCTCTGTGTATTTGCTCCTTGGGACGTCCTGTTAGATGCCTCAAAAGTTCAGCTAGTCGGTCGCGTGTTGCCCTGGCGACGGTTACGTCCAGGCTCCGTAGTTGCGGATTCATCATCACCATCACCACTGAGCGGCCGC	185	55.135	ATGGCCTTAAGTGGTCACCGTTTCGCGTTTCCTAGCTGGTTC	42	52.381	MALSGHRFAFPSWF	14	-0.585523	0.334621	0.214286	0.00432143	0	[14-22]	outOfFrame	0.0714286	0.214286	NA	NA	0.0714286	0.0714286	NA	NA	NA	NA	0.142857	0.0714286	0.0714286	NA	0.0714286	NA	NA	0.142857	NA	0.0714286
EUK0647	-0.477352	0.000317405	DOWN	ATGGCCGATGGTCAGGTGTGGAAGGGTTCCATATCGTGTGTTGATTTGCGCGGGCATGGGATACACTCGCTTCTAGGTTTAGAGATGATTGTAGTTACTGGGACGGCTTTGGACGCTTGATTGAAACATCTGCTCCATCTGCGGGCTCATAGTTCCCATCATCACCATCACCACTGAGCGGCCGC	185	52.432	ATGGCCGATGGTCAGGTGTGGAAGGGTTCCATATCGTGTGTTGATTTGCGCGGGCATGGGATACACTCGCTTCTAGGTTTAGAGATGATTGTAGTTACTGGGACGGCTTTGGACGCT	117	51.282	MADGQVWKGSISCVDLRGHGIHSLLGLEMIVVTGTALDA	39	-6.24029	0.229477	0.205128	0.0711667	0	[37+]	outOfFrame	0.025641	NA	NA	0.0769231	0.0512821	0.128205	0.102564	NA	0.025641	0.0512821	0.0769231	0.153846	0.025641	0.0769231	0.0512821	0.025641	0.025641	0.0769231	0.025641	NA
EUK0648	3.03032	0.0199251	UP	ATGGCCATGGGTTTACGTGTTCCTTGTTTCGCCGTCACGTCTTGCCCTAGTTTGTATTACAACGGTTTATCTTATTTGTTGTGGATACTTGTATTTTCTTGGTCCTTGATCTGCGTAAGGGCATTTGCAATTTTACTTGTTCCCAACTATGCTAATCATCATCACCATCACCACTGAGCGGCCGC	185	43.784	ATGGCCATGGGTTTACGTGTTCCTTGTTTCGCCGTCACGTCTTGCCCTAGTTTGTATTACAACGGTTTATCTTATTTGTTGTGGATACTTGTATTTTCTTGGTCCTTGATCTGCGTAAGGGCATTTGCAATTTTACTTGTTCCCAACTATGCTAATCATCATCACCATCACCAC	174	41.379	MAMGLRVPCFAVTSCPSLYYNGLSYLLWILVFSWSLICVRAFAILLVPNYANHHHHHH	58	-17.3322	0.0726828	0.0517241	0.00934483	0	[37+]	outOfFrame	0.0344828	0.0517241	0.0689655	0.0517241	0.0344828	0.155172	0.0862069	0.0517241	0.0517241	0.0172414	0.0862069	0.0344828	0.0344828	NA	0.103448	NA	NA	0.0862069	NA	0.0517241
EUK0649	-3.52699	2.00187e-06	DOWN	TGGCCGTGGCCAAGGTATGGGGGCCTTCACATTCGAACACCTACCTCGGTGTGCGGGTTTCATGGGCGGGGTGGCAGTCGTTTACTAGGCGTTTTAGAAGTATCCCTGCTTTAGTTGGTGCAATCTAGTTCATTTCGCAAGGGGCGCCTGGGATACATCATCACCATCACCACTGAGCGGCCGC	184	55.978	ATGGGGGCCTTCACATTCGAACACCTACCTCGGTGTGCGGGTTTCATGGGCGGGGTGGCAGTCGTTTAC	69	59.42	MGAFTFEHLPRCAGFMGGVAVVY	23	-5.94596	0.184291	0.0869565	0.0110609	0	[23-36]	outOfFrame	NA	0.130435	0.0434783	NA	0.0869565	0.0434783	0.130435	NA	0.0434783	0.0434783	0.130435	0.173913	0.0434783	NA	0.0434783	NA	NA	NA	0.0434783	0.0434783
EUK0650	1.03862	2.04103e-08	UP	ATGGCCGGTACGCGGGTCGTCGAATCCGTGATTACGCGACGTGAGCGCGGCGTTGTTTGAATATGGCTTAACACTTTTGATGTTATGGATAACCAGCTGTGCATATATAAAGTTGTGGTAGGACATCATCACCATCACCACTGAGCGGCCGC	152	50.658	ATGGCCGGTACGCGGGTCGTCGAATCCGTGATTACGCGACGTGAGCGCGGCGTTGTT	57	63.158	MAGTRVVESVITRRERGVV	19	-4.77864	0.627711	0.789474	0.414574	0.105263	[14-22]	outOfFrame	NA	NA	NA	0.0526316	0.0526316	NA	0.263158	NA	NA	0.105263	0.0526316	0.105263	0.210526	NA	NA	NA	NA	0.0526316	0.105263	NA
EUK0651	0.983042	1.46118e-05	UP	ATGGCCTTGATGGACATCCATATCTACTCTTTTCCTTACGTGTGTCACGACGACTTGGGGCTTTGTACTTATACCATTGTTTGTGCTACTGATGGCCTTTGCGGTGGGCAGGCAATTCGACTTATGGGCTGTTTTTGTCGCTGTTCATTTTGAGTGCATCATCACCATCACCACTGAGCGGCCGC	185	48.649	ATGGCCTTGATGGACATCCATATCTACTCTTTTCCTTACGTGTGTCACGACGACTTGGGGCTTTGTACTTATACCATTGTTTGTGCTACTGATGGCCTTTGCGGTGGGCAGGCAATTCGACTTATGGGCTGTTTTTGTCGCTGTTCATTT	150	46	MALMDIHIYSFPYVCHDDLGLCTYTIVCATDGLCGGQAIRLMGCFCRCSF	50	-6.20693	0.025034	0	0.002154	0	[37+]	outOfFrame	NA	0.06	0.06	0.08	0.06	0.1	0.04	NA	0.14	0.06	0.06	0.1	0.04	0.08	0.04	0.02	NA	0.04	NA	0.02
EUK0652	1.04175	6.49133e-09	UP	TGGTACTCGCACTGGTTGTAGGATATGCAATGTCGAATCCGATGGGGCTAGTTCTCGAACGTTCGTTCACTCAGGACGTACGTCCGTTGAATTGTTTTCTAGTTAGACAGGCACATATGTTTTTACGGTAACCAACTCATCATCACCATCACCACTGAGCGGCCGC	166	48.193	ATGCAATGTCGAATCCGATGGGGC	24	54.167	MQCRIRWG	8	-2.39679	0.9653	1	0.2849	0	[7-13]	outOfFrame	0.125	NA	NA	0.125	0.125	NA	NA	NA	0.125	NA	NA	0.125	0.25	NA	NA	0.125	NA	NA	NA	NA
EUK0653	-0.209327	0.165865	NS	ATGGCCTTTCGGCCTAGTCATTCCATGAGTTTTAGCGGGGGATGGTCCGATTAGATCTTGTTAACCTAAGCGCCTCTACTGGCTTAGAGCCAAGGTGGGTCTGCCATTCTGTTTTCGGGTGACTGTCTCTTAGATTGGTTCGGGGCGAAGTCTGGCATCATCACCATCACCACTGAGCGGCCGC	184	53.261	ATGGCCTTTCGGCCTAGTCATTCCATGAGTTTTAGCGGGGGATGGTCCGAT	51	52.941	MAFRPSHSMSFSGGWSD	17	-0.901903	0.6328	0.705882	0.196359	0	[14-22]	outOfFrame	0.0588235	0.117647	NA	NA	0.117647	NA	NA	NA	NA	NA	0.0588235	0.117647	0.0588235	0.0588235	0.0588235	NA	NA	0.294118	NA	0.0588235
EUK0654	0.147194	0.680716	NS	ATGGCCTTGTCTTCTCGCGTCATAGGGGATGCGTCATACTAACAGTTTTTTTGTCAACCGAACCAATCAACATGACTTGGCGATGTTGCGTGAAATTTAAGGTTGACGGGGAGTCGAGTTTAACTAATGGGCCCCTCATGGGTCGGCTATTTAGAGCATCATCACCATCACCACTGAGCGGCCGC	185	49.189	ATGGCCTTGTCTTCTCGCGTCATAGGGGATGCGTCATAC	39	53.846	MALSSRVIGDASY	13	-2.15242	0.628769	1	0.0626923	0	[7-13]	outOfFrame	NA	NA	0.0769231	0.0769231	0.0769231	0.0769231	0.0769231	NA	NA	NA	0.153846	0.0769231	0.0769231	0.0769231	NA	NA	NA	0.230769	NA	NA
EUK0655	0.539656	0.0106585	UP	ATGGCCGGTCTCGTGGTATGGGGTTTAAAGGCGTGTTTATGTTTTTTGTGGTCTTTGACCTGGCCCTTCTATCTTTTTTTAATTCCCGCCGAGCGGTCATTTTAACGTGCATGCTGTTGGAAGCGTTGTGTACGTAGTGATTGATATATCCTGTTTCATCATCACCATCACCACTGGCGGCCGC	184	47.283	ATGGCCGGTCTCGTGGTATGGGGTTTAAAGGCGTGTTTATGTTTTTTGTGGTCTTTGACCTGGCCCTTCTATCTTTTTTTAATTCCCGCCGAGCGGTCATTT	102	46.078	MAGLVVWGLKACLCFLWSLTWPFYLFLIPAERSF	34	-9.20101	0.0336088	0	0.000738235	0	[23-36]	outOfFrame	0.0882353	0.117647	0.0294118	0.0294118	0.0294118	0.205882	0.0588235	NA	0.0588235	0.0294118	0.0882353	0.0588235	0.0294118	NA	NA	NA	0.0294118	0.0588235	0.0294118	0.0588235
EUK0656	-0.589986	0.00485277	DOWN	ATGGCCTTTCTGGTCATTTTCGTGGTGGAATTTCATCGAGTTATATTTTCGGTCGCTACGGTATATGTGTGCTCAAGCGTATTTATGGGTCCTGCTTTGTTGGATTATTGTGCTGATGATAGGTTTGGTTTATGCTTAGGCGACGTATGTGCGTTTCATCATCACCATCACCACTGAGCGGCCGC	185	45.405	ATGGCCTTTCTGGTCATTTTCGTGGTGGAATTTCATCGAGTTATATTTTCGGTCGCTACGGTATATGTGTGCTCAAGCGTATTTATGGGTCCTGCTTTGTTGGATTATTGTGCTGATGATAGGTTTGGTTTATGCTTAGGCGACGTATGTGCGTTTCATCATCACCATCACCAC	174	43.103	MAFLVIFVVEFHRVIFSVATVYVCSSVFMGPALLDYCADDRFGLCLGDVCAFHHHHHH	58	-19.4937	0.0254759	0	0.00314483	0	[37+]	outOfFrame	NA	0.12069	0.0344828	0.0344828	0.0344828	0.0862069	0.155172	NA	0.0689655	0.0172414	0.0862069	0.0517241	0.0344828	0.0689655	0.12069	NA	NA	0.0517241	0.0172414	0.0172414
EUK0657	-0.748547	9.00328e-05	DOWN	ATGGCCCCTATGCGCAATTGTTTTTGGTCCTACAACAGGGCGCCAGCGATAGGAAGGGGGCTTTCTGGCCATGTATATTAGCTCTGCGACCGGTCCTGCGGTATGCTTGAGGCCTAGCTTCGGTAGACAACCTGTATTTCGGTATTTGGGCATCCTCATCATCACCATCACCACTGAGCGGCCGC	185	54.595	ATGGCCCCTATGCGCAATTGTTTTTGGTCCTACAACAGGGCGCCAGCGATAGGAAGGGGGCTTTCTGGCCATGTATAT	78	52.564	MAPMRNCFWSYNRAPAIGRGLSGHVY	26	-3.4025	0.313746	0.307692	0.0641192	0	[23-36]	outOfFrame	0.0384615	0.0384615	0.0769231	0.0384615	0.0769231	0.0384615	0.0384615	0.0769231	0.0384615	NA	0.115385	0.115385	0.115385	NA	0.0384615	NA	NA	0.0769231	NA	0.0769231
EUK0658	-1.09807	1.31844e-05	DOWN	ATGGCCTTGGTGATTCAGATTACGACGGTCCATAGGGGGCTTCCGCTCCTCTCTAAATGCGTCTGGCCCTGTATCTTGGGTATTCGTGTACTTGACCGCTGGGCTCTGTTCGTTGTGTGTAGTGGTAGCGTATCCCTGTATTGATTATGTCTGGCCCATCATCACCATCACCACTGAGCGGCCGC	185	53.514	ATGGCCTTGGTGATTCAGATTACGACGGTCCATAGGGGGCTTCCGCTCCTCTCTAAATGCGTCTGGCCCTGTATCTTGGGTATTCGTGTACTTGACCGCTGGGCTCTGTTCGTTGTGTGTAGTGGTAGCGTATCCCTGTAT	141	52.482	MALVIQITTVHRGLPLLSKCVWPCILGIRVLDRWALFVVCSGSVSLY	47	-8.33803	0.0527106	0	0.0041234	0	[37+]	outOfFrame	0.0425532	0.0212766	0.0212766	0.0851064	0.0212766	0.170213	0.148936	NA	0.0638298	0.0425532	0.0425532	0.0638298	0.0638298	0.0212766	0.0212766	0.0212766	0.0212766	0.0851064	NA	0.0425532
EUK0659	-1.10663	1.16289e-07	DOWN	ATGGCCCCTTCGTTCTGTTAAGGAGGAAAGTGCACGATGATATTAGGTCCGTATTAGTTACATTGGTCTTGAGAGTTTCGGTCGCGGCCCGGAATGGTACGCGGCTGTTCGGGAGGATCAGTTTGGGGGTCGACCAGTATTACATGTCGCTAGGTCATCATCACCATCACCACTGAGCGGCCGC	184	53.261	ATGGCCCCTTCGTTCTGT	18	55.556	MAPSFC	6	1.5498	0.9697	1	0.0146	0	[0-6]	outOfFrame	NA	0.166667	NA	NA	0.166667	NA	NA	NA	0.166667	NA	0.166667	NA	NA	NA	NA	NA	NA	0.166667	NA	0.166667
EUK0660	-1.64402	9.06877e-15	DOWN	ATGGCCTATTGTCATTTTTTGACCTCTATATAGATCCTGCGGGTGTCTATTCTGGCATTCTGACCTGGAATTAGAAGGTTAGTAGTCTAGCCATAATGTATAGAGTGTGGGTTCTTGCCTCGAGTCATTTGTGGTCTCTGAATGCAGACACATCAATCCATACCACTAGCGGCCGC	176	44.886	ATGGCCTATTGTCATTTTTTGACCTCTATA	30	33.333	MAYCHFLTSI	10	-3.455	0.4651	0	0.0019	0	[7-13]	outOfFrame	NA	0.1	0.1	0.1	0.1	0.1	NA	NA	0.1	0.1	0.1	NA	NA	NA	0.1	NA	NA	0.1	NA	NA
EUK0661	-0.110128	0.608107	NS	ATGGCCGTCGTTTTCTGGGCACCAGGCCGTGTGGAACGTTGACGGCTTTTGATGTCGATGATCTTTCTAGCGGTGCGTCGCTAGTGCCGCTCCTGGGCCTTAGGAAGTCGTACGTTCGGCCTTGCCTTCTCTGCGCTGTTCTTTGGTCCGACTGGGCATCATCACCATCACCACTGAGCGGCCGC	185	58.919	ATGGCCGTCGTTTTCTGGGCACCAGGCCGTGTGGAACGT	39	61.538	MAVVFWAPGRVER	13	-5.79882	0.530285	1	0.0404923	0	[7-13]	outOfFrame	0.0769231	0.0769231	NA	NA	0.0769231	NA	0.230769	NA	NA	NA	0.153846	0.0769231	0.153846	NA	NA	NA	NA	NA	0.0769231	0.0769231
EUK0662	-0.0346949	0.859969	NS	TGGCCAAACCAACGTTGTCTGTGGCTGCAGGTTAAGGTTCGTGCGGTGAGTTTGGTCGGTCGAACACGACTTCCGAATGTTGCTTCTTGCGGGTTTGGTAGTAGGCGTACACTGGGCTGTACACGATTGGAGTCTATTTAAGGTCGGCGGTCGGGCATCATCACCATCACCACTGAGCGGCCGC	184	55.435	ATGTTGCTTCTTGCGGGTTTGGTAGTAGGCGTACACTGGGCTGTACACGATTGGAGTCTATTTAAGGTCGGCGGTCGGGCATCATCACCATCACCACTGAGCGGCCGC	108	55.556	MLLLAGLVVGVHWAVHDWSLFKVGGRASSPSPLSGR	36	-9.34593	0.243511	0.166667	0.143019	0.111111	[23-36]	outOfFrame	0.0555556	0.0277778	NA	NA	0.0277778	0.166667	0.138889	NA	NA	NA	0.0833333	0.138889	0.0555556	0.0277778	0.0555556	NA	0.0277778	0.138889	NA	0.0555556
EUK0663	-1.92239	1.73462e-08	DOWN	ATGGCCGCGCACCCTATTTGTAACTAGATAAATGGGTTGGGGGTGCTTTTCTGAATCCATTTTCTAGGATGCGCTTTGTGCCAAAGTATTTAAAATTCTGGATCTTTGTATTCTCAAGCTGAGTGTCGTTCCAGGGGGGTCGGTTTTTTGTTTCCATCATCACCATCACCACTGAGCGGCCGC	183	46.448	ATGGCCGCGCACCCTATTTGTAAC	24	54.167	MAAHPICN	8	0.66029	0.8746	1	0.1137	0	[7-13]	inFrame	NA	NA	NA	0.125	0.125	NA	NA	0.125	0.125	NA	0.25	NA	NA	NA	0.125	NA	NA	NA	NA	0.125
EUK0664	-7.35871	0.000205189	DOWN	ATGGCCTTACAGTTTAGAGCCAGTGTTTTCTTTTCTTTGGATTGTTAGGGGTTTTTTACGGACTTCTGGGTTAATAGTGGTAACAGCTGTTTAGTTTGTTGGTTTTGATATGCCACGGGGTTTATCAGCGGGAGTCGTAGTGGGGAGTATCCTGGGCATCATCACCATCACCACTGAGCGGCCGC	185	47.027	ATGGCCTTACAGTTTAGAGCCAGTGTTTTCTTTTCTTTGGATTGT	45	37.778	MALQFRASVFFSLDC	15	-3.87346	0.128827	0	0.00198667	0	[14-22]	outOfFrame	NA	0.2	NA	NA	0.0666667	0.133333	0.0666667	NA	0.0666667	NA	0.133333	NA	0.0666667	0.0666667	NA	0.0666667	NA	0.133333	NA	NA
EUK0665	-2.00876	1.30095e-15	DOWN	ATGGCCCGTCATAGACAAAGGTGGCGGCTTTATGGGGGTCGGCTTCTTTCTTGTGCCATAGGTTTGGTTCTCTCTGTATACAGACATTGCACCTATCGTGACCCGGTTGACGGTGTGCCATATATTTCTTCAAAGTTCATGGTCGGCATGGGGCACATCATCACCATCACCACTGAGCGGCCGC	184	52.174	ATGGCCCGTCATAGACAAAGGTGGCGGCTTTATGGGGGTCGGCTTCTTTCTTGTGCCATAGGTTTGGTTCTCTCTGTATACAGACATTGCACCTATCGTGACCCGGTTGACGGTGTGCCATATATTTCTTCAAAGTTCATGGTCGGCATGGGGCACATCATCACCATCACCACTGAGCGGCCG	183	51.913	MARHRQRWRLYGGRLLSCAIGLVLSVYRHCTYRDPVDGVPYISSKFMVGMGHIITITTERP	61	-6.65784	0.197462	0.163934	0.0869967	0	[37+]	outOfFrame	0.0163934	0.0163934	0.0655738	0.0819672	0.0491803	0.0819672	0.0819672	NA	0.0327869	0.0655738	0.0327869	0.0983607	0.131148	0.0327869	0.0491803	0.0163934	0.0163934	0.0655738	0.0163934	0.0491803
EUK0666	-0.463684	0.00931237	DOWN	ATGGCCACTCGGTCATTTGTTCCTCCATTGTTTGCCATAAATTATGGAGTGTGTTTAGTCTGTCCTTTTTTTGTTGGGGGCATTGGGTGTGGGTACTCCTTCTTCTACTTGGTTGCTAGGTCTCCGTTTTTTACTGGGTTTTTTATAGTCACTTCTCATCATCACCATCACCACTGAGCGGCCGC	185	45.405	ATGGCCACTCGGTCATTTGTTCCTCCATTGTTTGCCATAAATTATGGAGTGTGTTTAGTCTGTCCTTTTTTTGTTGGGGGCATTGGGTGTGGGTACTCCTTCTTCTACTTGGTTGCTAGGTCTCCGTTTTTTACTGGGTTTTTTATAGTCACTTCTCATCATCACCATCACCAC	174	43.103	MATRSFVPPLFAINYGVCLVCPFFVGGIGCGYSFFYLVARSPFFTGFFIVTSHHHHHH	58	-8.06485	0.0784483	0.0517241	0.00420862	0	[37+]	outOfFrame	NA	0.172414	0.0517241	0.0517241	0.0172414	0.0517241	0.103448	0.0172414	0.0517241	0.0517241	0.0517241	0.103448	0.0344828	NA	0.103448	NA	NA	0.0689655	NA	0.0689655
EUK0667	1.39675	3.55328e-09	UP	ATGGCCGTAGATCCGGAGCCGTTTGCTTGGTCGTGCATAGGGGATGGTTGTCCGGGGTATCCTTATAGCCCCTATCTGACTTGGTTGCGGAAGCGTCCCGGTGCATTGGGTCCTAAACTCTGGATGTACTTTCCCGTTGGTATGATCTACTCCCATCATCATCACCATCACCACTGAGCGGCCGC	185	55.135	ATGGCCGTAGATCCGGAGCCGTTTGCTTGGTCGTGCATAGGGGATGGTTGTCCGGGGTATCCTTATAGCCCCTATCTGACTTGGTTGCGGAAGCGTCCCGGTGCATTGGGTCCTAAACTCTGGATGTACTTTCCCGTTGGTATGATCTACTCCCATCATCATCACCATCACCAC	174	53.448	MAVDPEPFAWSCIGDGCPGYPYSPYLTWLRKRPGALGPKLWMYFPVGMIYSHHHHHHH	58	-4.91311	0.18869	0.172414	0.0396172	0	[37+]	outOfFrame	0.0517241	0.0344828	0.0862069	0.0344828	0.0517241	0.0689655	0.0344828	NA	0.0344828	0.0172414	0.0517241	0.103448	0.0344828	0.0344828	0.12069	NA	0.0344828	0.0517241	0.0172414	0.137931
EUK0668	-0.360512	NA	NS	ATGGCCGCAGGTCAGTGGTAGCAGGTGTTGCGCTATGTGCGAAGAGTCGTGCCCCTTTGCGCTTTTGCGGGGGTTACAATATTGATATCAAGTACGGTTGCTCCTTTGTGATAGTGTGCTTGCGCCACTATTTGTCCAGTACTTTGTCGGCTTTCTCATCATCACCATCACCACTGAGCGGCCGC	185	52.432	ATGGCCGCAGGTCAGTGG	18	66.667	MAAGQW	6	1.98228	0.996	1	0.4979	0	[0-6]	outOfFrame	0.166667	NA	NA	NA	0.166667	NA	NA	NA	NA	NA	0.333333	0.166667	NA	NA	NA	0.166667	NA	NA	NA	NA
EUK0669	-0.704508	3.7729e-07	DOWN	ATGGCCCATCTGGTTACTACGTATTTATACTACCAATCAGGGTATCGGAGACTCATACATACAGTGGGTTGATCGGGGGTTTGGTACTGCCTTTTTTGACCCGACGTCACTCTGGGAGGAAACTGATCTGGATAGTTAAACTGGTTTGGTTTTGTTGCATCATCACCATCACCACTGAGCGGCCGC	186	47.849	ATGGCCCATCTGGTTACTACGTATTTATACTACCAATCAGGGTATCGGAGACTCATACATACAGTGGGT	69	43.478	MAHLVTTYLYYQSGYRRLIHTVG	23	-6.89625	0.228222	0.130435	0.026113	0	[23-36]	inFrame	NA	NA	0.173913	0.0434783	0.0434783	0.130435	0.0869565	NA	NA	0.130435	0.0434783	0.0869565	0.0869565	NA	0.0869565	0.0434783	NA	0.0434783	NA	NA
EUK0670	-0.890892	1.31039e-08	DOWN	ATGGCCTTGATAGGTAATTTGAATCATATGGCATGTTGGATTAATGTGGGAGGCCTCTGTAAATAGGTTACGGCTCTTTGGCACTTCTGTTGGCTTATCGTCCAACTAGCTTTAAGTTTGTTTAGAGGTGTGGACCGGGTCCGGGCTCTCATTCGTCATCATCACCATCACCACTGAGCGGCCGC	185	48.108	ATGGCCTTGATAGGTAATTTGAATCATATGGCATGTTGGATTAATGTGGGAGGCCTCTGTAAA	63	39.683	MALIGNLNHMACWINVGGLCK	21	-6.62881	0.129986	0.047619	0.0053381	0	[14-22]	outOfFrame	0.047619	NA	NA	0.0952381	0.0952381	0.142857	0.047619	0.142857	0.0952381	NA	0.0952381	0.142857	NA	NA	0.047619	NA	0.047619	NA	NA	NA
EUK0671	0.189775	0.299827	NS	ATGGCCTCTGTTTGTCCGTAGTGAACCGTTTTTAATTGACGACTAGAATGTTAAAGCAAGAATTATCGGAGTGTAATGGCGGGCAGTAAACAGTACGTGGAAAACTGATGGGTATCCTAGGCATGGGTTCCGTCTTTAACGCTTTTTTTGTGTTCCATCATCACCATCCCACTGAGCGGCCGC	183	45.902	ATGGCCTCTGTTTGTCCG	18	55.556	MASVCP	6	-1.08682	0.9879	1	0.3182	0	[0-6]	inFrame	NA	NA	NA	NA	0.166667	NA	0.166667	NA	0.166667	NA	0.166667	NA	NA	NA	NA	NA	NA	0.166667	NA	0.166667
EUK0672	0.540452	0.00088034	UP	ATGGCCGTACACTGGTCTTCTTCCTACAGTACTTATCGTTAATGCAGTAAGTTACCACCGGGGCTGGGTTTGATGAGCTTGTTATGGGGTCTCGATCAAAGTGATGCCTGTCTTATAACCGTTCGTGTGTTCTGCGGTCGACATGGTCGGTGGATTCATCATCACCATCACCACTGAGCGGCCGC	185	50.811	ATGGCCGTACACTGGTCTTCTTCCTACAGTACTTATCGT	39	46.154	MAVHWSSSYSTYR	13	-2.50069	0.532246	0.307692	0.0175923	0	[7-13]	outOfFrame	0.0769231	NA	0.153846	NA	0.0769231	NA	0.0769231	NA	NA	0.0769231	0.0769231	NA	0.0769231	NA	0.0769231	NA	NA	0.307692	NA	NA
EUK0673	-0.0637301	0.686649	NS	ATGGCCAGTGAGTTTTTCTTTGCGTTGCCTTTATGTATGGTTACAGGGTTCACAGATGTCGTCCATATAGGTTGTGATAATCCTCTACTGCGTCGGTTGTTTGGTTCTGCATCTCTGGCGCTTGGGCCTTCGCTAAACTATGTGTAAGATGTGCATCATCATCACCATCACCACTGAGCGGCCGC	185	48.108	ATGGCCAGTGAGTTTTTCTTTGCGTTGCCTTTATGTATGGTTACAGGGTTCACAGATGTCGTCCATATAGGTTGTGATAATCCTCTACTGCGTCGGTTGTTTGGTTCTGCATCTCTGGCGCTTGGGCCTTCGCTAAACTATGTG	144	46.528	MASEFFFALPLCMVTGFTDVVHIGCDNPLLRRLFGSASLALGPSLNYV	48	-7.13668	0.09535	0.0625	0.0123417	0	[37+]	outOfFrame	NA	0.104167	0.0208333	0.0208333	0.0416667	0.166667	0.0833333	0.0416667	0.0416667	0.0416667	0.0833333	0.0833333	0.0416667	0.0416667	0.0208333	NA	NA	0.0833333	0.0208333	0.0625
EUK0674	-1.41867	1.99777e-09	DOWN	ATGGCCCGGGTGTTCCGTTTTGCATGGAGTACCTGCAGTTTAATGTTCGGTACATGCGTAGTCTTGTGTTGATAATATGGGAACGTGTGGAGGCGCTGGGGTAGGCCAGGCTCGTTTTGGTTGTCGCGGTCTCTGGTCTATGTTCACAATTCGTGTCATCATCACCATCACCACTGAGCGGCCGC	185	52.973	ATGGCCCGGGTGTTCCGTTTTGCATGGAGTACCTGCAGTTTAATGTTCGGTACATGCGTAGTCTTGTGT	69	49.275	MARVFRFAWSTCSLMFGTCVVLC	23	-7.22988	0.0583043	0	0.00186087	0	[23-36]	outOfFrame	0.0434783	0.130435	NA	NA	0.0869565	0.0869565	0.130435	NA	0.130435	0.0869565	0.0869565	0.0434783	0.0869565	NA	NA	NA	NA	0.0869565	NA	NA
EUK0675	-0.122158	0.462045	NS	ATGGCCACGCGCTGTATCATTTGATCTACGTAAATCTCTTGGATTCAGGCCCGTGTTGGGTGGATTTTATTCCAGTAGTTCTGTTTGGCAGTCGAGAGAGGATTCGATTCTGTAGTGCCTATGTGAGTGGTTGTCTTAGCGGTCGTCGTGGGTTGGCATCATCACCATCACCACTGAGCGGCCGC	185	50.811	ATGGCCACGCGCTGTATCATT	21	52.381	MATRCII	7	-2.84711	0.9423	1	0.1048	0	[7-13]	outOfFrame	NA	NA	NA	0.285714	0.142857	NA	NA	NA	0.142857	0.142857	0.142857	NA	0.142857	NA	NA	NA	NA	NA	NA	NA
EUK0676	1.45369	7.03672e-11	UP	ATGGCCTCGGTCTGGTAGCGTCGCTAGTCATTGCTTAGCGACGAGTTTATCTTGGCGGACGAATGCAGGTCGCCGGACAGTACTTGGTTATTATTGGTAACCGTGTAAGACTACTTTCGTACGGTCTAGGTCGGTGAGATTTAAGGCTCGTTGAAATCATCACCATCACCACTGAGCGGCCGC	183	51.366	ATGGCCTCGGTCTGG	15	66.667	MASVW	5	-1.91755	0.964	1	0.0027	0	[0-6]	inFrame	0.2	NA	NA	NA	0.2	NA	0.2	NA	NA	NA	0.2	NA	NA	NA	NA	NA	NA	0.2	NA	NA
EUK0677	-1.97941	0.000567131	DOWN	ATGGCCTGCGGCCGTTTTACTCTAGACTCCATGAGGTGGAGGTTCTGGCCGGCTTCTGTTGAACTAAATAGGTCTTCACATTTTGGCATCTTTTCCATGTCTATTAATAGGTGGGATTTTTCTTGTTAATTGTGTATGTTTTCATTGATCGCGGCGCATCATCACCATCACCACTGAGCGGCCGC	185	46.486	ATGGCCTGCGGCCGTTTTACTCTAGACTCCATGAGGTGGAGGTTCTGGCCGGCTTCTGTTGAACTAAATAGGTCTTCACATTTTGGCATCTTTTCCATGTCTATTAATAGGTGGGATTTTTCTTGT	126	44.444	MACGRFTLDSMRWRFWPASVELNRSSHFGIFSMSINRWDFSC	42	-3.68114	0.182505	0.142857	0.0198286	0	[37+]	outOfFrame	0.0714286	0.119048	NA	0.047619	0.0714286	0.047619	0.0238095	0.047619	0.047619	0.0238095	0.047619	0.047619	0.119048	0.047619	0.0238095	NA	NA	0.166667	0.0238095	0.0238095
EUK0678	-0.321355	0.223794	NS	ATGGCCTCATGTGTTTGTAGTTATCGCGGGGTCGTTAGACAGATTATTAATGGTTTTCAGTGGGCGGCTCAGTGCAGATCCGGGGTTAAAGATCGTAGGCTTTTGTGGCTTTATACTGGTACTCTTGTTGTAGTTTCGGCTGGGTAAGTTATGGCTCATCATCACCATCACCACTGAGCGGCCGC	185	48.649	ATGGCCTCATGTGTTTGTAGTTATCGCGGGGTCGTTAGACAGATTATTAATGGTTTTCAGTGGGCGGCTCAGTGCAGATCCGGGGTTAAAGATCGTAGGCTTTTGTGGCTTTATACTGGTACTCTTGTTGTAGTTTCGGCTGGG	144	47.222	MASCVCSYRGVVRQIINGFQWAAQCRSGVKDRRLLWLYTGTLVVVSAG	48	-9.20112	0.100435	0.0416667	0.0184917	0	[37+]	outOfFrame	0.0416667	0.0208333	0.0416667	0.0416667	0.0208333	0.0833333	0.145833	0.0208333	0.0625	0.0416667	0.0833333	0.104167	0.104167	0.0208333	NA	0.0625	0.0208333	0.0833333	NA	NA
EUK0679	-5.3744	0.271172	NS	ATGGCCGCACTGTTCTCTTGTCTCAGCCTGACAATATACTTAACCTCGGTTTCAGCAATCGCTTATTTTATGTTTGTACGTCAGCGTTCTTTTTTTGCGTTGGCTGTGTGGCTCTCCCGGTTTTGGGTGGAGTATGAGTCTGCTCTTTTTGTTTCTCATCATCACCATCACCACTGAGCGGCCGC	185	47.568	ATGGCCGCACTGTTCTCTTGTCTCAGCCTGACAATATACTTAACCTCGGTTTCAGCAATCGCTTATTTTATGTTTGTACGTCAGCGTTCTTTTTTTGCGTTGGCTGTGTGGCTCTCCCGGTTTTGGGTGGAGTATGAGTCTGCTCTTTTTGTTTCTCATCATCACCATCACCAC	174	45.402	MAALFSCLSLTIYLTSVSAIAYFMFVRQRSFFALAVWLSRFWVEYESALFVSHHHHHH	58	-13.7393	0.0563638	0.0517241	0.00319655	0	[37+]	outOfFrame	0.0344828	0.12069	0.0517241	0.0344828	0.0344828	0.12069	0.0862069	NA	0.0172414	0.0344828	0.12069	NA	0.0517241	NA	0.103448	0.0172414	NA	0.137931	0.0344828	NA
EUK0680	0.218204	0.483341	NS	TGGCCCAATGTCGTTTGCTTCCTCGTAGGGGGTTTTTAGTAAGTTATGGTTTCGGTTACAATTAGTGGTACGGCTTGGCAATTCGTGTACGGCGTGAGTGCGGCGCTGTGGTTGTTACTGGTGTAGGGTTGTTCGCTGTATATCGCGTGCGGGGTCATCATCACCATCACCACTGAGCGGCCGC	184	53.261	ATGTCGTTTGCTTCCTCG	18	50	MSFASS	6	0.098614	0.9697	1	0.0372	0	[0-6]	outOfFrame	NA	0.166667	NA	NA	0.166667	NA	NA	NA	NA	NA	0.166667	NA	NA	NA	NA	NA	NA	0.5	NA	NA
EUK0681	-0.711305	0.769365	NS	ATGGCCCGTGAAAGTTTTCGGGTGGTTCTTATATCCGGGGGATTTTGCATGGTCCAGTGTATTCTGCAGTTTATTGCGAGCACGGTACTGCAGTCGGTTCTACGTTACATTACTTCCCAGTTGCGCTAGGTAATGATTTAGTCTCTTTTTGCTAGTCATCATCACCATCACCACTGAGCGGCCGC	185	48.108	ATGGCCCGTGAAAGTTTTCGGGTGGTTCTTATATCCGGGGGATTTTGCATGGTCCAGTGTATTCTGCAGTTTATTGCGAGCACGGTACTGCAGTCGGTTCTACGTTACATTACTTCCCAGTTGCGC	126	49.206	MARESFRVVLISGGFCMVQCILQFIASTVLQSVLRYITSQLR	42	-12.9125	0.0951333	0.0238095	0.00636429	0	[37+]	outOfFrame	NA	0.0714286	0.0238095	0.0952381	0.047619	0.119048	0.119048	NA	0.047619	0.047619	0.047619	0.047619	0.0952381	NA	NA	0.0952381	NA	0.119048	0.0238095	NA
EUK0682	-0.321814	0.16563	NS	ATGGCCAGCAGTTTCAGAATAGTGGTTCGTTGAGTAGGTTACGAGGCCCTGACACGTGTCAGGTGGCATTTCGTTCTTAGTTTCTTGGCTTGTGGCTCATATAGTTTAGGGAGATTTCTTTGTGGCCGAGGCTATCTGGGTCTTTTTGTTAGCATCATCACCATCACCACTGAGCGGCCGC	181	49.171	ATGGCCAGCAGTTTCAGAATAGTGGTTCGT	30	46.667	MASSFRIVVR	10	-5.62094	0.6944	1	0.0205	0	[7-13]	outOfFrame	NA	0.1	NA	0.1	0.1	NA	0.2	NA	NA	NA	0.1	NA	0.2	NA	NA	NA	NA	0.2	NA	NA
EUK0683	-0.150611	0.448873	NS	ATGGCCTGGGATCACGTGCATTTACTCAGGTTGGGTTGCGCGTATAGATTCTCTCTAAGGGCCCGGGCGGTCGCTGCGAGAGTTAGTCCGTGCATCAGCTTCTTCTGTGAGCAATGATCGTTTTGAGCCGCGGGCGTATTACTAATGATTCTTGTTCATCATCACCATCACCACTGAGCGGCCGC	185	53.514	ATGGCCTGGGATCACGTGCATTTACTCAGGTTGGGTTGCGCGTATAGATTCTCTCTAAGGGCCCGGGCGGTCGCTGCGAGAGTTAGTCCGTGCATCAGCTTCTTCTGTGAGCAA	114	55.263	MAWDHVHLLRLGCAYRFSLRARAVAARVSPCISFFCEQ	38	-4.43785	0.0811868	0	0.00663158	0	[37+]	outOfFrame	0.0263158	0.0789474	0.0263158	0.0263158	0.0263158	0.105263	0.0789474	NA	0.0789474	NA	0.157895	0.0263158	0.131579	0.0263158	0.0526316	0.0263158	NA	0.0789474	0.0263158	0.0263158
EUK0685	-2.59421	3.00099e-23	DOWN	ATGGCCTTTTTATGTGATGCAAAAGCTGGCAAGGGGTCCTGGTATGAAATTTTTTCGGTTGTGACACGTTTCTTTCCGAGGTCTCTCATGAGAGTCCGGGCTTATGTATAGGATTATTTCGTTCTTGGGGTAGCATTCATGAGTATGTCTGTGATGCATCATCACCATCACCACTGAGCGGCCGC	185	46.486	ATGGCCTTTTTATGTGATGCAAAAGCTGGCAAGGGGTCCTGGTATGAAATTTTTTCGGTTGTGACACGTTTCTTTCCGAGGTCTCTCATGAGAGTCCGGGCTTATGTA	108	45.37	MAFLCDAKAGKGSWYEIFSVVTRFFPRSLMRVRAYV	36	-6.81423	0.152625	0.111111	0.0104361	0	[23-36]	outOfFrame	0.0277778	0.111111	0.0555556	0.0277778	0.0555556	0.0555556	0.111111	NA	0.0277778	0.0277778	0.111111	0.0555556	0.111111	0.0277778	NA	NA	0.0555556	0.0833333	0.0277778	0.0277778
EUK0686	-0.532298	0.140862	NS	ATGGCCCTCGGTTTAGTACTCTTAATGAAGAGTTCCCCATCGTGCTTAAGTGTGGTATCGAGCGTCATTCAGTCATGGTCTGGGTTTGTACCGGAGTGAGTGCATGGTGCGAGGCCTATTTATCCGCTGACTAACTGTCGTATTGGGTACTTTTGTCATCATCACCATCACCACTGAGCGGCCGC	185	50.27	ATGGCCCTCGGTTTAGTACTCTTAATGAAGAGTTCCCCATCGTGCTTAAGTGTGGTATCGAGCGTCATTCAGTCATGGTCTGGGTTTGTACCGGAG	96	48.958	MALGLVLLMKSSPSCLSVVSSVIQSWSGFVPE	32	-6.81457	0.213866	0.125	0.023225	0	[23-36]	outOfFrame	0.03125	0.03125	NA	0.03125	0.0625	0.15625	0.15625	NA	0.03125	NA	0.03125	0.0625	NA	NA	NA	0.03125	0.03125	0.25	0.03125	0.0625
EUK0687	-0.654685	7.15438e-07	DOWN	ATGGCCTGCCGTGTGGGATATGCTGCGCCTTTGGGGGAAGTCATCTGTCTTATTAAACGGTTGTTTCGGACGTGCGTTATTAGGAACGCGTATATCATTGGCACTATGTCTCTATTAATTGTCGCGATCTATTTTTGATTCAGTCTATGTAGGGGGCATCATCACCATCACCACTGAGCGGCCGC	185	48.108	ATGGCCTGCCGTGTGGGATATGCTGCGCCTTTGGGGGAAGTCATCTGTCTTATTAAACGGTTGTTTCGGACGTGCGTTATTAGGAACGCGTATATCATTGGCACTATGTCTCTATTAATTGTCGCGATCTATTTT	135	45.185	MACRVGYAAPLGEVICLIKRLFRTCVIRNAYIIGTMSLLIVAIYF	45	-17.864	0.0400822	0	0.00256889	0	[37+]	outOfFrame	NA	0.0444444	0.0666667	0.155556	0.0444444	0.111111	0.0888889	0.0222222	0.0666667	0.0444444	0.111111	0.0666667	0.0888889	NA	NA	NA	0.0222222	0.0222222	0.0222222	0.0222222
EUK0688	-1.20662	2.1017e-18	DOWN	ATGGCCGTGTTCGTTAGGTATCTCAATGCTCATGGGTTGTTGGGGCATTGGCATGGAATACTATCGTATGCGGTTTTTCATCCTTTGTTTTGGGAGGGCTAGATTTTTTATGGGGCAACTCTACGGCGCCTGGAGTGATGAAGTTTAGTTTTCGGGCATCATCACCATCACCACTGAGCGGCCGC	185	49.189	ATGGCCGTGTTCGTTAGGTATCTCAATGCTCATGGGTTGTTGGGGCATTGGCATGGAATACTATCGTATGCGGTTTTTCATCCTTTGTTTTGGGAGGGC	99	47.475	MAVFVRYLNAHGLLGHWHGILSYAVFHPLFWEG	33	-7.36814	0.0619818	0	0.00283636	0	[23-36]	outOfFrame	0.0606061	0.0909091	0.0606061	0.030303	0.030303	0.151515	0.0909091	0.030303	NA	NA	0.0909091	0.121212	0.030303	NA	0.121212	NA	NA	0.030303	0.030303	0.030303
EUK0689	0.236002	0.34099	NS	ATGGCCTCCTGGTACATTGGTTTGGATCAATTATTGGTTTTCATCTGCCCTTCTGATGTGCACGTGGGGCGAACTTAGAGCGTTCGGTAGGTGTTGAATGATGCGCGCCTAATCGCTGTGGTTGTTTGCAGGTAGGAGTTTTTCGATTGCACGGGACATCATCACCATCACCACTGAGCGGCCGC	185	51.351	ATGGCCTCCTGGTACATTGGTTTGGATCAATTATTGGTTTTCATCTGCCCTTCTGATGTGCACGTGGGGCGAACT	75	48	MASWYIGLDQLLVFICPSDVHVGRT	25	-6.44989	0.175336	0.12	0.0141	0	[23-36]	outOfFrame	0.04	0.04	0.04	0.08	0.04	0.12	0.12	NA	0.04	0.04	0.04	0.08	0.04	0.08	0.04	0.04	NA	0.08	NA	0.04
EUK0690	0.8789	6.58286e-13	UP	ATGGCCTTCCATTCCGGTCTTGGGCCATTTAATCTTATTAGCCTTTAGGCTTAGTGCGGAGGTACGTTTTGCTGGGTGATGAGTGATAACTACGAAATAGTGCTATCCTAGGGGAGCGGTTAAAAAGTCGAGTGCGGTCCGTCGGGTCCCCTGCGTCATCATCACCATCACCACTGAGCGGCCGC	185	52.432	ATGGCCTTCCATTCCGGTCTTGGGCCATTTAATCTTATTAGCCTT	45	44.444	MAFHSGLGPFNLISL	15	-3.68733	0.317713	0.266667	0.00781333	0	[14-22]	outOfFrame	NA	0.133333	NA	0.0666667	0.0666667	0.2	NA	0.0666667	NA	NA	0.0666667	0.133333	NA	NA	0.0666667	NA	NA	0.133333	NA	0.0666667
EUK0691	-1.99886	4.59278e-25	DOWN	ATGGCCTTAATCGGTATATTAGTGCTGTATCCCATTCCTTTTGTGGTTGACAGTGGTCGCGCTGTTGTACCCGTTGCTCTGTCGGTAGGGACTTGGGCAGATAGTATCCTTATCCGTGTATAGCATTCGGACGTTACTAATTGTTTACATATTTTTCATCATCACCATCACCACTGAGCGGCCGC	185	46.486	ATGGCCTTAATCGGTATATTAGTGCTGTATCCCATTCCTTTTGTGGTTGACAGTGGTCGCGCTGTTGTACCCGTTGCTCTGTCGGTAGGGACTTGGGCAGATAGTATCCTTATCCGTGTA	120	48.333	MALIGILVLYPIPFVVDSGRAVVPVALSVGTWADSILIRV	40	-7.31844	0.063685	0.025	0.0047725	0	[37+]	outOfFrame	0.025	0.025	0.025	0.125	0.025	0.125	0.2	NA	NA	0.025	0.1	0.075	0.05	0.05	NA	NA	NA	0.075	NA	0.075
EUK0692	-2.2978	1.24845e-06	DOWN	ATGGCCGTGGATACCGGGGGGTATGCGGTTACCTGTGTAGGACCGGCTTTGACATTCATAAATGTTGGGCGGCACGCTATTGTATATTTTGCGCGAGTCATAAATTCTTATGTCAGTGAGGGACTTATGCGGTTTGGCCCACCGGAATTTTTTTTCATCATCACCATCACCACTGAGCGGCCGC	184	50	ATGGCCGTGGATACCGGGGGGTATGCGGTTACCTGTGTAGGACCGGCTTTGACATTCATAAATGTTGGGCGGCACGCTATTGTATATTTTGCGCGAGTCATAAATTCTTATGTCAGTGAGGGACTTATGCGGTTTGGCCCACCGGAATTTTTTTTCATCATCACCATCACCACTGAGCGGCCG	183	49.727	MAVDTGGYAVTCVGPALTFINVGRHAIVYFARVINSYVSEGLMRFGPPEFFFIITITTERP	61	-11.7911	0.129179	0.114754	0.0288377	0	[37+]	outOfFrame	NA	0.0983607	0.0491803	0.0983607	0.0327869	0.0327869	0.114754	0.0327869	0.0163934	0.0983607	0.0819672	0.0983607	0.0655738	0.0163934	0.0163934	NA	NA	0.0327869	0.0491803	0.0655738
EUK0693	-1.6034	1.34368e-13	DOWN	ATGGCCGTTGGGATATGTGAAGGATGAGGGTTATATTTTTTTTTGTCCTAGTGTGGTTTATGGTATCAGAAACTATGTTCTTTTTTGAGCTCAGACATTCTGGTCGGTAATAACTCTTGTATGCAATCACGGTTACCGGAACGGGAATCACCAGTTCATCATCACCATCACCACTGAGCGGCCGC	185	43.784	ATGGCCGTTGGGATATGTGAAGGA	24	50	MAVGICEG	8	-2.71225	0.8677	1	0.0543	0	[7-13]	outOfFrame	NA	NA	NA	0.125	0.125	NA	0.125	NA	0.125	NA	0.125	0.25	NA	NA	NA	NA	NA	NA	0.125	NA
EUK0694	0.240227	0.161546	NS	ATGGCCAGAAGGTGGATTCGGGGGCTGGTTTATGTATGCCCCGTTGTATACTAGGGTTAGAAACTTAATGCGCTCTAATCGACGGATAGGTCGGTTTTTCCACGACTTTCATCTAATTTGAGCCATGTGCGCTCCGTTTTTATCGTTTCCATACGCCATCATCACCATCACCACTGAGCGGCCGC	185	49.189	ATGGCCAGAAGGTGGATTCGGGGGCTGGTTTATGTATGCCCCGTTGTATAC	51	52.941	MARRWIRGLVYVCPVVY	17	-5.73808	0.1063	0	0.00299412	0	[14-22]	outOfFrame	0.0588235	NA	0.117647	0.0588235	0.0588235	0.0588235	0.235294	NA	0.0588235	NA	0.0588235	0.0588235	0.176471	NA	NA	NA	NA	NA	NA	0.0588235
EUK0695	1.03501	3.04968e-05	UP	ATGGCCACTTGTGTGCTTCTTTGTGATCGGCGAGTTTACGTGTTCTGCCGCTTATTTAGCCACCTTCCTGATGGAGTCAGTCTAACATGTTCCTGGTCATAGGTGTTGCGTTGTTGGTGCTGCGTCCTGTCTCTTGGGTCGTCCGTTGTTCTGACTCATCATCACCATCACCACTGAGCGGCCGC	185	52.432	ATGGCCACTTGTGTGCTTCTTTGTGATCGGCGAGTTTACGTGTTCTGCCGCTTATTTAGCCACCTTCCTGATGGAGTCAGTCTAACATGTTCCTGGTCA	99	48.485	MATCVLLCDRRVYVFCRLFSHLPDGVSLTCSWS	33	-8.94932	0.0978364	0.0606061	0.00444545	0	[23-36]	outOfFrame	0.030303	0.0606061	0.030303	NA	0.030303	0.151515	0.121212	NA	0.121212	0.0606061	0.030303	0.030303	0.0909091	0.0606061	0.030303	NA	NA	0.121212	NA	0.030303
EUK0696	-0.533866	0.000461928	DOWN	ATGGCCTCTTGCTTGTGGGACTGTTTTTAGAATTTGTTTGCTCGTTTGGACTAATCAGATTCCAGCCCGGGATTCTTGTTTAGAACGATGAGTCAGGTTACCGGGGAGTAACTAAGCAGAGTGGTCCGCGCAGCACTTTATGCTATAGCTTACAACATCATCACCATCACCACTGAGCGGCCGC	184	48.37	ATGGCCTCTTGCTTGTGGGACTGTTTT	27	48.148	MASCLWDCF	9	-1.98986	0.3717	0	0.0002	0	[7-13]	outOfFrame	0.111111	0.111111	NA	NA	0.111111	0.111111	NA	NA	0.222222	NA	0.111111	NA	NA	0.111111	NA	NA	NA	0.111111	NA	NA
EUK0697	0.149664	0.551323	NS	TGAACAAATTTCACCAGTAGTCTTTCTTTTAACCGGGCCATGCTCTCAACCCGGAGGGCTATGTTGATGACTATTTCCTAGGTTCGCCCCCTTGTAACGCAAAGTGGCCGCCTTATCAGCCATCATCACCATCACCACTGAGCGGCCGC	149	51.678	ATGCTCTCAACCCGGAGGGCTATGTTGATGACTATTTCC	39	48.718	MLSTRRAMLMTIS	13	-3.16726	0.767623	1	0.167508	0	[7-13]	outOfFrame	NA	NA	NA	0.0769231	0.230769	0.153846	NA	NA	NA	0.153846	0.0769231	NA	0.153846	NA	NA	NA	NA	0.153846	NA	NA
EUK0698	-0.928989	1.96925e-09	DOWN	ATGGCCCTATGTCTCGCTATATTATGTTGTCTTTGATGTACTTAGCACGTTAGTTTTAAGTCGTGTTATTGGTCTTGCAGTAGGTTAGAGCGCGTTTATGGGTGTTTGCGTGATCTGGGTTTTAAGAGGGTTACTCTAGTTTATGTCTGTGGGTTTCATCATCACCATCACCACTGAGCGGCCGC	185	44.324	ATGGCCCTATGTCTCGCTATATTATGTTGTCTT	33	39.394	MALCLAILCCL	11	-5.45787	0.0005	0	0	0	[7-13]	outOfFrame	NA	NA	NA	0.0909091	0.0909091	0.363636	NA	NA	0.272727	NA	0.181818	NA	NA	NA	NA	NA	NA	NA	NA	NA
EUK0699	-0.0998928	0.553161	NS	ATGGCCCGGACTGTCTCGGTTGGGTTTTCCCTTGGCCTTGCTTTTGCGTTGGCTATACGGCGAGGGCAGATGCGCGTTGATTCAGCGTTGCGGACGTTTCAGGTGACCCGGTGGCTCTATTGGGCTGATGTGGCGTATGCGTGTAATTAAGAGTGGCATCATCACCATCACCACTGAGCGGCCGC	185	57.297	ATGGCCCGGACTGTCTCGGTTGGGTTTTCCCTTGGCCTTGCTTTTGCGTTGGCTATACGGCGAGGGCAGATGCGCGTTGATTCAGCGTTGCGGACGTTTCAGGTGACCCGGTGGCTCTATTGGGCTGATGTGGCGTATGCGTGTAAT	147	57.143	MARTVSVGFSLGLAFALAIRRGQMRVDSALRTFQVTRWLYWADVAYACN	49	-4.60684	0.10228	0.0612245	0.0134143	0	[37+]	outOfFrame	0.0408163	0.0612245	0.0408163	0.0204082	0.0408163	0.102041	0.102041	0.0204082	0.0204082	0.0612245	0.163265	0.0612245	0.122449	0.0408163	NA	0.0408163	NA	0.0612245	NA	NA
EUK0700	-4.1555	0.572146	NS	ATGGCCGGAGCAATCACAGGAGTTTAGCAGCTAAATAGATTGTATCTTGCGCTCCTATTGACTATGTTTTTGGATCTTTGGGTTTTCGCCAATTCGTTTTGGCTCATTAAATCGGTCCGTAGGGTATTCCTTTTCGATCCGCTCTTTTTTTGTCTCCATCATCACCATCACCACTGAGCGGCCGC	185	45.405	ATGGCCGGAGCAATCACAGGAGTT	24	54.167	MAGAITGV	8	-2.72251	0.8713	1	0.0223	0	[7-13]	outOfFrame	NA	NA	NA	0.125	0.125	NA	0.125	NA	NA	0.125	0.25	0.25	NA	NA	NA	NA	NA	NA	NA	NA
EUK0701	-5.70131	0.00187643	DOWN	ATGGCCGGAGTACGGAGATAGCGGAGTACATGGCCGATTGATAAATACGGCTCGCGTGCCGGATTCGATATGGGTTTTGTCTTGTAACCTAATAGTTGACATATGTTATTGTGTTTGTTTGAATTGCTTGGACCATTTCGTGGGGTCGTTGTGACCCATCATCACCATCACCACTGAGCGGCCGC	185	48.649	ATGGCCGGAGTACGGAGA	18	61.111	MAGVRR	6	-0.347283	1	1	0.8375	1	[0-6]	outOfFrame	NA	NA	NA	NA	0.166667	NA	0.166667	NA	NA	NA	0.166667	0.166667	0.333333	NA	NA	NA	NA	NA	NA	NA
EUK0702	1.52011	4.79043e-12	UP	ATGGCCCTGGCGTAGGTGTTAGCGCATCTTCTGGAGCTCAACCGGCGAGGATGCATGTCGATGGTTGCTGCGGCGTGCCTCGAGTTCTAGTTCAGCGTCGTTGTGTTAAGATCATTTGTTTTGTGTCTGGCTTCAATTGTTCAGATTTAGCTTGGCATCATCACCATCACCACTGAGCGGCCGC	184	52.717	ATGGCCCTGGCG	12	75	MALA	4	0.06578	0.976	1	0.0017	0	[0-6]	outOfFrame	NA	NA	NA	NA	0.25	0.25	NA	NA	NA	NA	0.5	NA	NA	NA	NA	NA	NA	NA	NA	NA
EUK0703	0.143062	0.597285	NS	TGGCCCGGTTCCTGTCATTGTTCTGTACGAACCGTGCTTTGGGAGTCTTGGGCAATGTGATTTTTGATCTGAGGCTGGTCAATAGAGGGCCGCCCCTATCTAGGATGTTTCATGCTCGTTTAGCCTTCGTTAATTCGTGCCGCGTAGTGTGCCATCATCACCATCACCACTGAGCGGCCGC	181	53.039	ATG	3	33.333	M	1	NA	1	1	0.6712	1	[0-6]	outOfFrame	NA	NA	NA	NA	1	NA	NA	NA	NA	NA	NA	NA	NA	NA	NA	NA	NA	NA	NA	NA
EUK0704	-0.658183	0.000732491	DOWN	ATGGCCGGACGGCCTTTTGCCGTAAGGCTTGGGTTTATAGTGTTGTCCTCAGGCTTGTTTTATTTGCGCATACTACGTTGGAGGCCCATACTCCAAACATTGATTACCCGTTGATCTATTTTTCGCGTGGCTATTCGGGTTATATGACTGTTAGCTCATCATCACCATCACCACTGAGCGGCCGC	185	48.649	ATGGCCGGACGGCCTTTTGCCGTAAGGCTTGGGTTTATAGTGTTGTCCTCAGGCTTGTTTTATTTGCGCATACTACGTTGGAGGCCCATACTCCAAACATTGATTACCCGT	111	48.649	MAGRPFAVRLGFIVLSSGLFYLRILRWRPILQTLITR	37	-7.83798	0.0866459	0.0540541	0.00456757	0	[37+]	outOfFrame	0.027027	0.0810811	0.027027	0.108108	0.027027	0.189189	0.0540541	NA	NA	0.0540541	0.0540541	0.0810811	0.162162	NA	NA	0.027027	NA	0.0540541	NA	0.0540541
EUK0705	-0.75852	0.000108386	DOWN	ATGGCCCCCGTCGGGGCAGAATAGTGATGCGTTTGCGTTCCTGGTTACGGCGGCGTGTGTCTGTGCTCGTGGGTTACTTTGGCGGCTAGGATTTCCTTTGATCGTGAATGTCTGTTTGGGTTTCTGTTTATTGCCATTTGGGTGTGCATTTTATTCCATCATCACCATCACCACTGAGCGGCCGC	185	52.432	ATGGCCCCCGTCGGGGCAGAA	21	71.429	MAPVGAE	7	2.01701	0.9856	1	0.6269	1	[7-13]	outOfFrame	NA	NA	NA	NA	0.142857	NA	0.142857	NA	NA	NA	0.285714	0.142857	NA	NA	NA	NA	NA	NA	0.142857	0.142857
EUK0706	0.405271	0.00407149	UP	ATGGCCGGCACATTCGGCGCGTACTAGGAAGGGAAGGATGTATAGTAAATGGTCCTAATCGATGCAGTTCCTGGTTTGGCAGCTCTATACATTTGTTTGGTTCCTTGAGCGCGTCACTGCGACCTGATCTTTTTTGGTGACTTTGATGCCGTCCACCATCATCACCATCACCACTGAGCGGCCGC	185	51.351	ATGGCCGGCACATTCGGCGCGTAC	24	66.667	MAGTFGAY	8	0.253996	0.7317	1	0.003	0	[7-13]	outOfFrame	NA	0.125	0.125	NA	0.125	NA	NA	NA	NA	0.125	0.25	0.25	NA	NA	NA	NA	NA	NA	NA	NA
EUK0707	-0.0551811	0.802829	NS	ATGGCCGTACATGTGGACTTTTGTAGGTTTACGCGCTGGGCTTCTTGGGTGTAAATCTTCGCTTTGTTCCATACCGGATGATGTGGTACCCTGTGGGGTTTTGTTCGGAATCACATGTATCGGGATTCGCGATATTCGTGTGCAGCTTGTGGTTGACATCATCACCATCACCACTGAGCGGCCGC	185	50.811	ATGGCCGTACATGTGGACTTTTGTAGGTTTACGCGCTGGGCTTCTTGGGTG	51	52.941	MAVHVDFCRFTRWASWV	17	-4.50976	0.162529	0	0.00505882	0	[14-22]	outOfFrame	0.117647	0.117647	NA	NA	0.0588235	NA	0.176471	NA	0.0588235	0.0588235	0.117647	NA	0.117647	0.0588235	0.0588235	NA	NA	0.0588235	NA	NA
EUK0708	-0.829058	8.63029e-05	DOWN	ATGGCCACGTCATCTTTGAGTTGCGAGCGCGGAATGCCATTCCTGTGGTTCATTATAGATTGCTCGTCGAGTGTTATTTCCTCTATGGCACTTCCAGTTATTCCTTTGTATGCCTTACTGAATGTTGCTGTTCCATCACCACTGAGCGGCCGC	153	48.366	ATGGCCACGTCATCTTTGAGTTGCGAGCGCGGAATGCCATTCCTGTGGTTCATTATAGATTGCTCGTCGAGTGTTATTTCCTCTATGGCACTTCCAGTTATTCCTTTGTATGCCTTACTGAATGTTGCTGTTCCATCACCACTGAGCGGCCGC	153	48.366	MATSSLSCERGMPFLWFIIDCSSSVISSMALPVIPLYALLNVAVPSPLSGR	51	-8.1861	0.141843	0.137255	0.0358765	0	[37+]	inFrame	0.0196078	0.0392157	0.0196078	0.0784314	0.0588235	0.137255	0.0784314	0.0196078	0.0392157	0.0196078	0.0784314	0.0392157	0.0392157	0.0196078	NA	NA	NA	0.196078	0.0196078	0.0980392
EUK0709	-0.0229227	0.90295	NS	ATGGCCGGCCTCAGGGAATACGCGCCCCCGGTTATTGGCTTTACAAAATTAGCTTGCTATCTTAATGCGGACTATTTCAGTTGTGTGTGCTGGAGGGTTTGTGTTTCAAAAGAGCCTCCAGGTAGGGGCGAGTTGTGTTGTGTTTGGATGCCGTTTCATCATCACCATCACCACTGAGCGGCCGC	185	51.351	ATGGCCGGCCTCAGGGAATACGCGCCCCCGGTTATTGGCTTTACAAAATTAGCTTGCTATCTTAATGCGGACTATTTCAGTTGTGTGTGCTGGAGGGTTTGTGTTTCAAAAGAGCCTCCAGGTAGGGGCGAGTTGTGTTGTGTTTGGATGCCGTTTCATCATCACCATCACCAC	174	49.425	MAGLREYAPPVIGFTKLACYLNADYFSCVCWRVCVSKEPPGRGELCCVWMPFHHHHHH	58	-8.31345	0.0771862	0.0689655	0.0177207	0	[37+]	outOfFrame	0.0344828	0.0517241	0.0517241	0.0172414	0.0344828	0.0689655	0.0862069	0.0172414	0.103448	0.0172414	0.0689655	0.0689655	0.0517241	0.0172414	0.103448	NA	0.0344828	0.0344828	0.0517241	0.0862069
EUK0710	-1.67998	0.508191	NS	ATGGCCTTTTCTGTTGGCTGCTTTTTTTACTCCACGCAATCGCAGGGTCGATCCGTAGGGGGCCTAGATCACGGTTATGACTTAGTGGTGGGCGCTTTTTTTGGGCTGGCACCGGATCATTTGCGTTTGGCTCACTTTTGTTGGTGTATGGCCGTTCATCATCACCATCACCACTGAGCGGCCGC	185	52.973	ATGGCCTTTTCTGTTGGCTGCTTTTTTTACTCCACGCAATCGCAGGGTCGATCCGTAGGGGGCCTAGATCACGGTTATGACTTAGTGGTGGGCGCTTTTTTTGGGCTGGCACCGGATCATTTGCGTTTGGCTCACTTTTGTTGGTGTATGGCCGTTCATCATCACCATCACCAC	174	51.149	MAFSVGCFFYSTQSQGRSVGGLDHGYDLVVGAFFGLAPDHLRLAHFCWCMAVHHHHHH	58	-5.28381	0.084281	0	0.023369	0	[37+]	outOfFrame	0.0172414	0.103448	0.0344828	NA	0.0344828	0.0862069	0.0862069	NA	0.0517241	0.0172414	0.0862069	0.12069	0.0344828	0.0517241	0.155172	0.0344828	NA	0.0689655	NA	0.0172414
EUK0711	0.884311	0.001248	UP	ATGGCCGGTGTGTAGGAGTATCGCTCCAACGCAAAGTGGTTCCGGCCACGGGCCTACTCAGTTGTGGTTTGAGTGCTCATGGGACGGTGGTTCAACTAGGATACGGTTGGCCCCGCTTAGGCGGATTCACGGGGTCTTTCCGTCCGTTGACGGATTCATCATCACCATCACCACTGAGCGGCCGC	185	58.378	ATGGCCGGTGTG	12	66.667	MAGV	4	-0.347283	0.9879	1	0.0051	0	[0-6]	outOfFrame	NA	NA	NA	NA	0.25	NA	0.25	NA	NA	NA	0.25	0.25	NA	NA	NA	NA	NA	NA	NA	NA
EUK0712	2.13817	8.1288e-58	UP	ATGGCCGCGTTTGCGAGCTCTTGCGGATCTTTTTGGTATGGGTGTCTCGGCAAATGGATCCCATGGGTCAAAGTCCTTGACGTCGTTTATTGCGTACCTATTAGTCTAGTCGGTAGAACAGTTTAGTCAATTGTTTGGGACGTCGGGTTACGACTTCATCATCACCATCACCACTGAGCGGCCGC	185	50.27	ATGGCCGCGTTTGCGAGCTCTTGCGGATCTTTTTGGTATGGGTGTCTCGGCAAATGGATCCCATGGGTCAAAGTCCTTGACGTCGTTTATTGCGTACCTATTAGTCTAGTCGGTAGAACAGTT	123	48.78	MAAFASSCGSFWYGCLGKWIPWVKVLDVVYCVPISLVGRTV	41	-9.35695	0.0644098	0	0.00406829	0	[37+]	outOfFrame	0.0731707	0.0487805	0.0487805	0.0487805	0.0243902	0.0731707	0.170732	NA	0.0731707	0.0243902	0.0731707	0.097561	0.0243902	0.0243902	NA	NA	0.0487805	0.097561	NA	0.0487805
EUK0713	-1.49989	9.54045e-06	DOWN	ATGGCCGAAGATTGATAAGTTGTTATTGGGATTGGATCTATGTGCGCATAGGCAACAGGCATCGTTCTACGCTATTGAGCAGTGTTGACGATTTACCGTTATTACGAGATTCTATTGTCCACTTGGTTCATTCCGTCTTAGGGCTGTAACTTTATGCATCATCACCTCACCACTGAGCGGCCGC	184	45.652	ATGGCCGAAGAT	12	50	MAED	4	4.43046	1	1	1	1	[0-6]	outOfFrame	NA	NA	NA	NA	0.25	NA	NA	NA	NA	NA	0.25	NA	NA	0.25	NA	NA	NA	NA	0.25	NA
EUK0714	-1.10756	9.98006e-12	DOWN	ATGGCCTCGGGGTCCATTCTCTGTGCCGAATGGGGATTTTCAGAAAGTAGTGTTGTCTGGGTGAGAGTCGTTGGGTGGGTCACATGACTATGCTTGTCAGGGTAGAGCGGTTAGGGCGCTACGACTTTTATTATTTCATTTTCTGCAATTTCTGTGCATCATCACCATCACCACTGAGCGGCCGC	185	50.27	ATGGCCTCGGGGTCCATTCTCTGTGCCGAATGGGGATTTTCAGAAAGTAGTGTTGTCTGGGTGAGAGTCGTTGGGTGGGTCACA	84	53.571	MASGSILCAEWGFSESSVVWVRVVGWVT	28	-11.3241	0.244311	0.142857	0.0227964	0	[23-36]	outOfFrame	0.107143	0.0357143	NA	0.0357143	0.0357143	0.0357143	0.214286	NA	0.0357143	0.0357143	0.0714286	0.107143	0.0357143	NA	NA	NA	NA	0.178571	0.0714286	NA
EUK0715	-0.535689	0.0164802	DOWN	ATGGCCGGTTGGACTATTTTCCAGGCATTAGTGATAACAATACCGTGATGTTTGGGTCTCGGGCAGCGACCTACTATATCAGTTGAGGTCGCCTCGATGGAGAATATCATCCTATTTATATCTTAGTTTAGTTGTTCCTTGGCTGGAAGCGTAGGGCTCACACCATCACCACTGAGCGGCCGC	183	48.634	ATGGCCGGTTGGACTATTTTCCAGGCATTAGTGATAACAATACCG	45	44.444	MAGWTIFQALVITIP	15	-8.69607	0.187433	0	0.00352667	0	[14-22]	inFrame	0.0666667	0.0666667	NA	0.2	0.0666667	0.0666667	0.0666667	NA	NA	0.133333	0.133333	0.0666667	NA	NA	NA	0.0666667	NA	NA	NA	0.0666667
EUK0716	-0.524039	0.0199054	DOWN	ATGGCCTAGTTACGTAAGCGGGTAGCCGCCTATATTTTCTGCGGTCGGCGCTAGGGTAGGATTAACATCCAGAGAGTCTACGGCTCTACCCACTTAGCTGCTGTCTGTATGTTTACCTTCTTATTGAAAATTTAGCTGGTGGCGTCGCCTACCCGGCATCATCACCATCACCACTGAGCGGCCGC	185	52.432	ATGGCC	6	66.667	MA	2	NA	1	1	0.6712	1	[0-6]	outOfFrame	NA	NA	NA	NA	0.5	NA	NA	NA	NA	NA	0.5	NA	NA	NA	NA	NA	NA	NA	NA	NA
EUK0717	0.410453	0.0638892	NS	ATGGCCTCCGTGCCCTTAGGGGTTTCTTAGAGGTAGTGGTATGCCGGACCGTTTCGTAGAGTCGTTACATATCTGGTTGATTATTGTTCCGTGAGGTAAATCCTGCATGCGTACATATTGCTGGATTGCCCCTTGTAATATTTTGACGCTCTCCGTCATCATCACCATCACCACTGAGCGGCCGC	185	49.73	ATGGCCTCCGTGCCCTTAGGGGTTTCT	27	59.259	MASVPLGVS	9	-1.01634	0.8556	1	0.0967	0	[7-13]	outOfFrame	NA	NA	NA	NA	0.111111	0.111111	0.222222	NA	NA	NA	0.111111	0.111111	NA	NA	NA	NA	NA	0.222222	NA	0.111111
EUK0718	0.553584	0.00015318	UP	ATGGCCTGATCGGTTACCGGCCTAACATTAAGGGGGGACCAAGTTAGGGCGTTTCGTTTGTGGTTCTTGTGTTATCGCTGGTTTAGAGGGGCGCGTGACACTTGTGAGGGAGTTAAGACTTTCCTTCGTCTGTAGTGGTGTCTTTGAACTACGGTGCATCATCACCATCACCACTGAGCGGCCGC	185	52.432	ATGGCC	6	66.667	MA	2	NA	1	1	0.6712	1	[0-6]	outOfFrame	NA	NA	NA	NA	0.5	NA	NA	NA	NA	NA	0.5	NA	NA	NA	NA	NA	NA	NA	NA	NA
EUK0719	0.175349	0.44549	NS	ATGGCCAGTAGTGTACAGGGCTCATTTTCCGAAACCTATCTTCTACTACAAATCGGCTAGTCGAGTCAGGAATTGTATCATATTGATGTTACAATGGGGGTCATTTGGATGTGCCCCGATTATTTGTTTCTAGACGGTAGGCAGTTCCCTGGATTGCATCATCACCATCACCACTGAGCGGCCGC	185	47.027	ATGGCCAGTAGTGTACAGGGCTCATTTTCCGAAACCTATCTTCTACTACAAATCGGC	57	45.614	MASSVQGSFSETYLLLQIG	19	-3.32357	0.418595	0.421053	0.0634263	0	[14-22]	outOfFrame	NA	0.0526316	0.0526316	0.0526316	0.0526316	0.157895	0.0526316	NA	NA	0.0526316	0.0526316	0.105263	NA	NA	NA	0.105263	NA	0.210526	0.0526316	NA
EUK0720	-1.46525	1.28557e-13	DOWN	ATGGCCAAGGTAGTGATGCTAGACGGAGTTGCCACTGTTTTCTTTAGAAGGTCTAATTGGTAGATTCGTGACAAGCGGTTAATTGTGTCCGGATTGGTTTTTATGCCTCGTTGCCTAATCGTGGTCATGTGTAGGACCCTTCAGGAACTATCTTTCATCATCACCATCACCACTGAGCGGCCGC	184	47.283	ATGGCCAAGGTAGTGATGCTAGACGGAGTTGCCACTGTTTTCTTTAGAAGGTCTAATTGG	60	45	MAKVVMLDGVATVFFRRSNW	20	-7.48854	0.23933	0.2	0.012865	0	[14-22]	outOfFrame	0.05	0.1	NA	NA	0.1	0.05	0.2	0.05	NA	0.05	0.1	0.05	0.1	0.05	NA	NA	0.05	0.05	NA	NA
EUK0721	1.83275	4.77093e-28	UP	ATGGCCATGAGCGGTTATAGCGGACGTCATTTTTGTTAGAAGGCCCCACTCCCTGGTTGGCCTATGACTAAGTTACGGGGGTGTCTGAGTTTCCTGCATAAACTCTATATTGTCTGCCACGATTTGTTCGCGCGAGTCTGACCTTGGTATAGGGTTCATCATCACCATCACCACTGAGCGGCCGC	185	51.351	ATGGCCATGAGCGGTTATAGCGGACGTCATTTTTGT	36	47.222	MAMSGYSGRHFC	12	-0.016964	0.600392	1	0.016575	0	[7-13]	outOfFrame	NA	0.0833333	0.0833333	NA	0.166667	NA	NA	NA	0.0833333	NA	0.0833333	0.166667	0.0833333	NA	0.0833333	NA	NA	0.166667	NA	NA
EUK0722	0.223699	0.0870409	NS	ATGGCCCATGAGCAAGAGGGTTATGAACTCTAAGTTGTGGTTCTCGCATCTGTCCCCAATCTTTTCAGCTGTATGTAATAGTTATCGGTGCACTAAGTAGAGTTCGTGCCCACTGTCGCTTTGACCGCTAGTGCATCACTTTGTTGACCTTTGATTCATCATCACCATCACCACTGAGCGGCCGC	185	48.108	ATGGCCCATGAGCAAGAGGGTTATGAACTC	30	50	MAHEQEGYEL	10	1.22427	0.9653	1	0.7505	1	[7-13]	outOfFrame	NA	NA	0.1	NA	0.1	0.1	NA	NA	NA	NA	0.1	0.1	NA	NA	0.1	0.1	NA	NA	0.3	NA
EUK0723	0.404428	0.0841181	NS	ATGGCCGATACTGCGTGTAACTGGTTGGGTTGTGAATTCCAGTGTCTTTTAGCTGGGTTTCACTGCATTTTGTCGGAATAGTTTCCTTTTTTGAGGTTCGGTGCTATTTTTTAATAAAGGGGATATAGCAGGAGGTGTCTTCCCTTATAGGTTGCCATCATCACCATCACCACTGAGCGGCCGC	184	45.652	ATGGCCGATACTGCGTGTAACTGGTTGGGTTGTGAATTCCAGTGTCTTTTAGCTGGGTTTCACTGCATTTTGTCGGAA	78	46.154	MADTACNWLGCEFQCLLAGFHCILSE	26	-3.60621	0.0607654	0	0.00205769	0	[23-36]	outOfFrame	0.0384615	0.0769231	NA	0.0384615	0.0384615	0.153846	NA	0.0384615	0.153846	0.0384615	0.115385	0.0769231	NA	0.0384615	0.0384615	0.0384615	NA	0.0384615	0.0769231	NA
EUK0724	-0.299457	0.2106	NS	ATGGCCTAAATGAGGATAAATGAGTAGCGGCGTGCGATTGTGATTTTTAGTGGCGCGGGGTGTCGTAGGCCGTGCCTAGACTTTTATCAGAGCATTATCTGATTCGGTTTCAATCTGCCCGCAGTATTGCTAGTGCGGAGTCTTACTACTGGAGTCATATCACCATCACCACTGAGCGGCCGC	183	50.273	ATGGCC	6	66.667	MA	2	NA	1	1	0.6712	1	[0-6]	inFrame	NA	NA	NA	NA	0.5	NA	NA	NA	NA	NA	0.5	NA	NA	NA	NA	NA	NA	NA	NA	NA
EUK0725	-1.78989	3.61701e-11	DOWN	ATCCAGCCGGACTTTTTTTTCTGAGCGTTGCTATGGTGCCCTGATTGGTGCAGATCTGCAGGGCCGCGTTTGCGGTTTGTGATCTGGCGGGGGCTGCTGAAGTGGGTTGTCATGCTTATTATTCTTCGTTGATCCTGTGACTCGGAGGGACCATCATCACCATCACCACTGAGCGGCCGC	180	55	ATGGTGCCC	9	66.667	MVP	3	NA	1	1	0.9677	1	[0-6]	inFrame	NA	NA	NA	NA	0.333333	NA	0.333333	NA	NA	NA	NA	NA	NA	NA	NA	NA	NA	NA	NA	0.333333
EUK0726	-8.24549	5.05889e-11	DOWN	ATGGCCACGCGTTGGTACAAGTGGTTTAGTGGGTGGGTAAGTTGTTTGCGACAAAGGGCCGTTGGGTTTTTCTCCGGCTTCTCTGGCTTTTTGTGCCCATTCAGGAGTTCGTCGGTGTGAAGAGCGAGAGGGGCTTTGGTGTTGGTAGTCAATGGTCATCATCACCATCACCACTGAGCGGCCGC	185	54.054	ATGGCCACGCGTTGGTACAAGTGGTTTAGTGGGTGGGTAAGTTGTTTGCGACAAAGGGCCGTTGGGTTTTTCTCCGGCTTCTCTGGCTTTTTGTGCCCATTCAGGAGTTCGTCGGTG	117	52.991	MATRWYKWFSGWVSCLRQRAVGFFSGFSGFLCPFRSSSV	39	-3.31942	0.119854	0.0769231	0.00613333	0	[37+]	outOfFrame	0.0769231	0.153846	0.025641	NA	0.025641	0.0512821	0.0769231	NA	0.0512821	0.025641	0.0512821	0.102564	0.102564	NA	NA	0.025641	0.025641	0.179487	NA	0.025641
EUK0727	-3.07008	7.2344e-22	DOWN	ATGGCCAGGTCGAGGTTTTGTTCTAGATATGCGACGCATAGGGGCTTTCGGGATAAGATTGGCTGTCTTCAGGACTATATTTAGGCGGTTATACGGTCTTGGGCTGTCTCGACTAGAATTTTGACACTTTCTCATTACATTCTCTTGTCCTAGAGTCATCATCACCATCACCACTGAGCGGCCGC	185	47.568	ATGGCCAGGTCGAGGTTTTGTTCTAGATATGCGACGCATAGGGGCTTTCGGGATAAGATTGGCTGTCTTCAGGACTATATT	81	46.914	MARSRFCSRYATHRGFRDKIGCLQDYI	27	-1.80494	0.323667	0.296296	0.0720815	0	[23-36]	outOfFrame	NA	0.0740741	0.0740741	0.0740741	0.037037	0.037037	NA	NA	0.0740741	0.037037	0.0740741	0.0740741	0.185185	0.0740741	0.037037	0.037037	0.037037	0.0740741	NA	NA
EUK0728	0.12681	0.632343	NS	ATGGCCATTGTTTTTAGGAAGGGGGCGGGTCTGTTATTTGCGGTGTGAGTGCAGGTGGTCGTTGTCGGAAAAGACCGGAAAACGTTGTTTATAGTGTGATCAACGATGGGTTTTTAATTGTGCGTTGTGGCGCGTGTCTTCATTGTCTCACGGAGCATCATCACCATCACCACTGAGCGGCCGC	184	50.543	ATGGCCATTGTTTTTAGGAAGGGGGCGGGTCTGTTATTTGCGGTG	45	51.111	MAIVFRKGAGLLFAV	15	-4.54403	0.12232	0	0.00173333	0	[14-22]	outOfFrame	NA	0.133333	NA	0.0666667	0.0666667	0.133333	0.133333	NA	NA	NA	0.2	0.133333	0.0666667	NA	NA	NA	0.0666667	NA	NA	NA
EUK0729	-5.71286	0.0597322	NS	ATGGCCTGCGTGACGAGGTGACTGCTAGGTTATCATCTCACCTTTATGTTCTTTTCGTGGCCTTCGTTTTTTGATACGTCATTTGCTATTCGTTGTTTGGTTCTTTTACGTTGGCCCTTTCCTGTTATTTTTTGCTGCCTTTTTGCTATTTGGTTCCATCATCACCATCACCACTGAGCGGCCGC	185	44.865	ATGGCCTGCGTGACGAGG	18	66.667	MACVTR	6	-2.00154	0.9885	1	0.4766	0	[0-6]	outOfFrame	NA	NA	NA	NA	0.166667	NA	0.166667	NA	0.166667	0.166667	0.166667	NA	0.166667	NA	NA	NA	NA	NA	NA	NA
EUK0730	-0.475379	0.000655381	DOWN	ATGGCCGGTTAGTGCGTGATGTGGGTTGGGCCTCTCCGCAGTTTGACTTGGGGGGCATATCTCTTTGTTTGGAGTGAATGGGATTTTTAGACGGCGGTCGACAGTAGTAACCTGCTTTTTGTGATGATGTTTGTTCCTATCCTGATCGTGGATGGTCTCATCACCATCACCACTGAGCGGCCGC	184	51.63	ATGGCCGGT	9	66.667	MAG	3	NA	1	1	0.391	0	[0-6]	outOfFrame	NA	NA	NA	NA	0.333333	NA	NA	NA	NA	NA	0.333333	0.333333	NA	NA	NA	NA	NA	NA	NA	NA
EUK0731	-1.13222	2.24436e-08	DOWN	ATGGCCGTTGTGAGTTCTTAACTCTACGGGGCAGGAACTCTTCATATCGTAGGGAGGTGACCACCGGACCTTCCGGCGCACAGATGTGGCGGTATCAATCCAATAGTATTTTGTGTGGTAAAGGAGGTACTTGTGTGATGTTTGTCTTTCGTTACTCATCATCACCATCACCACTAGCGGCCGC	184	50	ATGGCCGTTGTGAGTTCT	18	50	MAVVSS	6	-3.68644	0.9879	1	0.2951	0	[0-6]	outOfFrame	NA	NA	NA	NA	0.166667	NA	0.333333	NA	NA	NA	0.166667	NA	NA	NA	NA	NA	NA	0.333333	NA	NA
EUK0732	-2.16537	3.79093e-12	DOWN	ATGGCCATCTCGTCACACGTCATCGCCGATTCCAACTGTCGAGTCGGTAACCTAGGGAGTTGTGGATTTCTCGTCGAGAGCTAATTGATATTGCCGTTTGTTTTGAATGACGTCTTGTTCGTGCGATGACGAATTGGGATTTATGTGAGGAATTGACATCATCACCATCACCACTGGCGGCCGC	184	48.913	ATGGCCATCTCGTCACACGTCATCGCCGATTCCAACTGTCGAGTCGGTAACCTAGGGAGTTGTGGATTTCTCGTCGAGAGC	81	54.321	MAISSHVIADSNCRVGNLGSCGFLVES	27	-4.53469	0.301689	0.259259	0.0624333	0	[23-36]	outOfFrame	NA	0.037037	NA	0.0740741	0.037037	0.0740741	0.111111	0.0740741	0.0740741	NA	0.0740741	0.111111	0.037037	0.037037	0.037037	NA	NA	0.185185	0.037037	NA
EUK0734	0.391809	0.0278768	UP	ATGGCCAGTGTTTCTGTAGATCGGATCGTTTGGGGCATGGTGAAGGTGTAAGAGTCATTTCGCCCATGTTTTTGAAAGTGCTTCGCCCATTTCTAGGCTGGGTTACGGTTCGGCTACTAACTTGTGTCGCGATGCAGGGAGTCCTAGTTCAAGCGACATCATCACCATCACCACTGAGCGGCCGC	185	51.892	ATGGCCAGTGTTTCTGTAGATCGGATCGTTTGGGGCATGGTGAAGGTG	48	52.083	MASVSVDRIVWGMVKV	16	-6.99687	0.372206	0.25	0.0124188	0	[14-22]	outOfFrame	0.0625	NA	NA	0.0625	0.125	NA	0.3125	NA	NA	NA	0.0625	0.0625	0.0625	0.0625	NA	NA	0.0625	0.125	NA	NA
EUK0735	-0.585989	0.0591673	NS	ATGGCCTAAGCTGTTCGCTCGGCCAGCTAGCAAACCTTCGCATTGCAAATCATATCTATTGCCCTCTGGAATTACCCCGTGCGGACGTAAACCTGTAAGTACGATGTTGCAGTGTGGACCGCAGATGGTGTCGGTTTTTTCTAGGTGTATTAGGGGCATCATCACCATCACCACTGAGCGGCCGC	185	51.892	ATGGCC	6	66.667	MA	2	NA	1	1	0.6712	1	[0-6]	outOfFrame	NA	NA	NA	NA	0.5	NA	NA	NA	NA	NA	0.5	NA	NA	NA	NA	NA	NA	NA	NA	NA
EUK0736	-3.62703	0.111742	NS	ATGGCCCTGTTATTGGATAGGGTTTCTTTGGATTCTTGACTCTGCACCAGGAAAGTATCTCGGTGTGAGGTGTCTCGCTGACTCTTATATCGGAACGCTGGTGTTATTCTTTGTCACACTAGGGTGTTGAGTGAGTGGTCTACGGTTATAGCTAGGCATCATCACCATCACCACTGAGCGGCCGC	185	49.189	ATGGCCCTGTTATTGGATAGGGTTTCTTTGGATTCT	36	41.667	MALLLDRVSLDS	12	-1.94822	0.560042	1	0.02345	0	[7-13]	outOfFrame	NA	NA	NA	NA	0.0833333	0.333333	0.0833333	NA	NA	NA	0.0833333	NA	0.0833333	0.166667	NA	NA	NA	0.166667	NA	NA
EUK0737	-0.287376	0.0758997	NS	ATGGCCCCACCAGTCGGCAACGGTGTGCTCGGGGCCATTCTGTTTCGGTTAATTAGGTTTCTGCGTAGGTCTGGTGCATTCTAGGTCCATAATATACATTTGGCTGTATAAGTGTCACGTTGATTAAAGTTGTCTAGCGTTATGGAACTTACGGCATCATCACCATCACCACTGAGCGGCCGC	183	49.18	ATGGCCCCACCAGTCGGCAACGGTGTGCTCGGGGCCATTCTGTTTCGGTTAATTAGGTTTCTGCGTAGGTCTGGTGCATTC	81	55.556	MAPPVGNGVLGAILFRLIRFLRRSGAF	27	-6.42067	0.190559	0.185185	0.0197	0	[23-36]	inFrame	NA	0.111111	NA	0.0740741	0.037037	0.148148	0.0740741	0.037037	NA	NA	0.111111	0.148148	0.148148	NA	NA	NA	NA	0.037037	NA	0.0740741
EUK0738	0.0299869	0.978904	NS	ATGGCCCGTTTACGGCGGCTGCCTCTGCTCCAGGGTTTGCAGTTTTCTCTACAGGCGGGCTCTGGAGTTTATCCAAGAGGCCGGCTAAGGCAGATGGTATTCGAAGGTATTGCTGTTAATGTGTGTCGTTTTAGCGATTGACGTTTTCTATAGATCATCATCACCATCACACTGAGCGGCCGC	183	51.366	ATGGCCCGTTTACGGCGGCTGCCTCTGCTCCAGGGTTTGCAGTTTTCTCTACAGGCGGGCTCTGGAGTTTATCCAAGAGGCCGGCTAAGGCAGATGGTATTCGAAGGTATTGCTGTTAATGTGTGTCGTTTTAGCGAT	138	52.174	MARLRRLPLLQGLQFSLQAGSGVYPRGRLRQMVFEGIAVNVCRFSD	46	-5.52886	0.212535	0.152174	0.0651	0	[37+]	inFrame	NA	0.0652174	0.0217391	0.0217391	0.0434783	0.152174	0.0869565	0.0217391	0.0217391	NA	0.0652174	0.108696	0.152174	0.0217391	NA	0.0869565	NA	0.0652174	0.0217391	0.0434783
EUK0739	-1.57094	5.31186e-09	DOWN	ATGGCCGTTAGAATAGGCGTCCCTAGTTTACAGTTCACTCTCTGGGGTGTTGGGGGACATCATACTTATTTTGGTCCTACTCCGTGTGAGTTAGGCCTGAATCGGGAGTCTACTTGGTGTCACATCGAATTGTTAATGTCATATAGGTATCCCTTTCATCATCACCATACCACTGAGCGGCCGC	184	47.826	ATGGCCGTTAGAATAGGCGTCCCTAGTTTACAGTTCACTCTCTGGGGTGTTGGGGGACATCATACTTATTTTGGTCCTACTCCGTGTGAGTTAGGCCTGAATCGGGAGTCTACTTGGTGTCACATCGAATTGTTAATGTCATATAGGTATCCCTTTCATCATCACCATACCACTGAGCGGCCG	183	47.541	MAVRIGVPSLQFTLWGVGGHHTYFGPTPCELGLNRESTWCHIELLMSYRYPFHHHHTTERP	61	-3.39674	0.212867	0.147541	0.137546	0.0163934	[37+]	outOfFrame	0.0327869	0.0491803	0.0491803	0.0327869	0.0327869	0.0983607	0.0491803	0.0163934	0.0327869	0.0983607	0.0163934	0.0983607	0.0655738	NA	0.114754	0.0163934	NA	0.0491803	0.0655738	0.0819672
EUK0740	0.527554	0.0660158	NS	ATGGCCCATGGGATCATCGGTGGGATGCAAGGTTGAGGAGCTTAGTGGTCGTGTGCGATGCAGGTGTGATTGACTCGTTCTGTGGTCACTGCGTCTACCGGTTAATGGTATCTTGAGTAACTGGTTGGCTCTGTGGTGAGCGGCCGC	147	55.102	ATGGCCCATGGGATCATCGGTGGGATGCAAGGT	33	57.576	MAHGIIGGMQG	11	-2.52736	0.8556	1	0.1583	0	[7-13]	inFrame	NA	NA	NA	0.181818	0.181818	NA	NA	NA	NA	NA	0.0909091	0.363636	NA	NA	0.0909091	0.0909091	NA	NA	NA	NA
EUK0741	-2.30833	3.97185e-14	DOWN	ATGGCCCCTCGCTGGACATCACGACGGTGGGGTTTGTCATATGGGCGCTTGCACTATGTAACTATCATTCGTCTATCCTTCCCCGGATAAGGATTTCTGGCCGTTTGGAAACTTCCTGTGCCCGCGTCTATCATGTCATTGTTTGTCGCAAATTCCCATCATCACCATCACCACTGAGCGGCCGC	185	52.432	ATGGCCCCTCGCTGGACATCACGACGGTGGGGTTTGTCATATGGGCGCTTGCACTATGTAACTATCATTCGTCTATCCTTCCCCGGA	87	54.023	MAPRWTSRRWGLSYGRLHYVTIIRLSFPG	29	-7.13794	0.240176	0.172414	0.0237621	0	[23-36]	outOfFrame	0.0689655	0.0344828	0.0689655	0.0689655	0.0344828	0.103448	0.0344828	NA	NA	0.0689655	0.0344828	0.103448	0.172414	NA	0.0344828	NA	NA	0.103448	NA	0.0689655
EUK0742	-1.63454	0.206057	NS	ATGGCCTATTCGCGGTCTTCTTTGCATTGCCCGCCATTGTCCGTTCTTAGGTTCCATTAGCTGTGCGATTGGCGGTTATATCGAGTCCCGTGGTTATGTGAGTGCAGCTATGGTGTGGTCTATACACTGATCTCCTAGAGACATCATCACCATCACCACTGAGCGGCCGC	170	51.765	ATGGCCTATTCGCGGTCTTCTTTGCATTGCCCGCCATTGTCCGTTCTTAGGTTCCAT	57	50.877	MAYSRSSLHCPPLSVLRFH	19	-2.85171	0.477037	0.526316	0.0980684	0	[14-22]	outOfFrame	NA	0.0526316	0.0526316	NA	0.0526316	0.157895	0.0526316	NA	0.0526316	NA	0.0526316	NA	0.105263	NA	0.105263	NA	NA	0.210526	NA	0.105263
EUK0743	-7.70898	1.73203e-08	DOWN	ATGGCCCCCTCGTTTCCTTACGAGTAGGGCTAGCCGCTATGTTTTCGTTCGAACACATTGCGACTAATCGATGGTTGTGTTTGACCCCTTTGTCATAGAGTAGCTTTAATTAAATTGCGGACGTCTCTCCGGGGTGTTCTTGGTTACTCCGCTGATCATCATCACCATCACCACTGAGCGGCCGC	185	50.27	ATGGCCCCCTCGTTTCCTTACGAG	24	58.333	MAPSFPYE	8	1.06747	0.9208	1	0.0389	0	[7-13]	outOfFrame	NA	0.125	0.125	NA	0.125	NA	NA	NA	NA	NA	0.125	NA	NA	NA	NA	NA	NA	0.125	0.125	0.25
EUK0744	1.02197	0.000150244	UP	ATGGCCCTTCGGGAGGAAAAATTCGCCGTTTACGTGTGGGTTATGGACGGGTATTCGGGCCGTACTCATTCATGCCTTGTATTCTTTCTTATTTGGGTTTTCCGGCGTACCATTCGCTTCGTTTTGGTGCGCATTTTTTTATATCGGCTTTCGTATCATCATCACCATCACCACTGAGCGGCCGC	185	48.649	ATGGCCCTTCGGGAGGAAAAATTCGCCGTTTACGTGTGGGTTATGGACGGGTATTCGGGCCGTACTCATTCATGCCTTGTATTCTTTCTTATTTGGGTTTTCCGGCGTACCATTCGCTTCGTTTTGGTGCGCATTTTTTTATATCGGCTTTCGTATCATCATCACCATCACCAC	174	46.552	MALREEKFAVYVWVMDGYSGRTHSCLVFFLIWVFRRTIRFVLVRIFLYRLSYHHHHHH	58	-19.5057	0.0532707	0.0344828	0.00366379	0	[37+]	outOfFrame	0.0344828	0.103448	0.0689655	0.0517241	0.0344828	0.103448	0.12069	NA	0.0172414	0.0344828	0.0344828	0.0344828	0.12069	0.0172414	0.12069	NA	0.0172414	0.0517241	0.0344828	NA
EUK0745	-0.511521	0.114243	NS	ATGGCCTGGTCGCCTGCTGGAGCCCTTTCCTGGTTTCGTGCTCTTTCGCTCCTTCGTTTAACTGTGATCGGCGGTTATTGTCCCTCTGATAGAGGGGTATTGTGGCTTTCCGGGTCGGAGATACGTTACGCAATCGCTGGGCTTCGGATTTTTTATCATCATCACCATCACCACTGAGCGGCCGC	185	54.054	ATGGCCTGGTCGCCTGCTGGAGCCCTTTCCTGGTTTCGTGCTCTTTCGCTCCTTCGTTTAACTGTGATCGGCGGTTATTGTCCCTCTGATAGAGGGGTATTGTGGCTTTCCGGGTCGGAGATACGTTACGCAATCGCTGGGCTTCGGATTTTTTATCATCATCACCATCACCAC	174	52.299	MAWSPAGALSWFRALSLLRLTVIGGYCPSDRGVLWLSGSEIRYAIAGLRIFYHHHHHH	58	-5.3007	0.108705	0.0689655	0.0122707	0	[37+]	outOfFrame	0.0517241	0.0344828	0.0517241	0.0689655	0.0172414	0.137931	0.0344828	NA	0.0172414	0.0172414	0.103448	0.103448	0.0862069	0.0172414	0.103448	NA	NA	0.103448	0.0172414	0.0344828
EUK0746	-1.70466	8.25794e-05	DOWN	ATGGCCTATTACGTCGTTCGGACTCTATTGGTCTCCATTGTGTGGAATGGTTTCTTATGAAAGTAGGTTTGTTTGTTCCCTTGTAAATGGGATTAGTATGTAAGATGACGGGAACTTGTGTTCGGCTAGTTGACGGCTCGGCGTGGTGGGTGCGTTCATCATCACCATCACCACTGAGCGGCCGC	185	48.649	ATGGCCTATTACGTCGTTCGGACTCTATTGGTCTCCATTGTGTGGAATGGTTTCTTA	57	43.86	MAYYVVRTLLVSIVWNGFL	19	-11.7265	0.0261526	0	0.000457895	0	[14-22]	outOfFrame	0.0526316	0.0526316	0.105263	0.0526316	0.0526316	0.157895	0.210526	0.0526316	NA	0.0526316	0.0526316	0.0526316	0.0526316	NA	NA	NA	NA	0.0526316	NA	NA
EUK0747	-1.19007	6.18273e-13	DOWN	ATGGCCGAATATTAAGTATGTGTTGACGCTATCTGCCGCGGAATATGTGATTTAAGGGGATGTGCTATCAGAGTCGTGATTTGGGAGCTGATCCACACAGTTTCCTTCTGCTCAGTAAAGCTGGGGTATTCATTACCATAAACTCGGTCGGCGGCAACATCATCACCATCACCACTGAGCGGCCGC	186	48.925	ATGGCCGAATAT	12	41.667	MAEY	4	1.62659	0.9466	1	0.0001	0	[0-6]	inFrame	NA	NA	0.25	NA	0.25	NA	NA	NA	NA	NA	0.25	NA	NA	NA	NA	NA	NA	NA	0.25	NA
EUK0748	0.734824	0.0179029	UP	ATGGCCCGGGGGTACGTTTTGACGGCTCGGCTATCATCGCTTTCAGTGCTGGATAGGAAGTCGCGTAGGGCAGTGGTTTTTTTAGATGTGTAGTCTTGTTGATCGAATTTTAGTGTAGTTGCACGCATTCTATTGTTAGCTGTGGCGCATTCCTTGCATCATCACCATCACCACTGAGCGGCCGC	185	50.27	ATGGCCCGGGGGTACGTTTTGACGGCTCGGCTATCATCGCTTTCAGTGCTGGATAGGAAGTCGCGTAGGGCAGTGGTTTTTTTAGATGTG	90	53.333	MARGYVLTARLSSLSVLDRKSRRAVVFLDV	30	-6.17128	0.224683	0.2	0.0401733	0	[23-36]	outOfFrame	NA	0.0333333	0.0333333	NA	0.0333333	0.166667	0.166667	NA	NA	0.0333333	0.1	0.0333333	0.166667	0.0666667	NA	NA	0.0333333	0.133333	NA	NA
EUK0749	-0.802479	0.000425293	DOWN	ATGGCCCTATAAAGTATGAGGCAGCTCGGGGAGGAGGTTTACGTTCTGGGTTTACCGTCTCGCATTGGGGAACATTCAGCTTTTTGTAAATCTCCGTTCTGTTTGCTTGTTGTGTCCATTTACTGAGTTACGTTCGGGTTTATCACTTGCGTGATCATCATCACCATCACCACTGAGCGGCCGC	184	48.37	ATGGCCCTA	9	55.556	MAL	3	NA	0.9989	1	0.0034	0	[0-6]	outOfFrame	NA	NA	NA	NA	0.333333	0.333333	NA	NA	NA	NA	0.333333	NA	NA	NA	NA	NA	NA	NA	NA	NA
EUK0750	-1.93622	1.50432e-30	DOWN	ATGGCCGCGGGTTCTAGTGGTTAGTAGTCTGTTCTTCACATAATTTACGGGCTCGGTAGGTTCTGGTTCACGGTGTTGGACTTTTGTAAATTGTGGTAGATGATGCGGTAGGCCTCAATACCCTTCCTGTCTTTTTTGACTCTTTTGGTGGCAAGGCATCATCACCATCACCACTGAGCGGCCGC	185	49.189	ATGGCCGCGGGTTCTAGTGGT	21	61.905	MAAGSSG	7	2.15747	0.9939	1	0.6375	1	[7-13]	outOfFrame	NA	NA	NA	NA	0.142857	NA	NA	NA	NA	NA	0.285714	0.285714	NA	NA	NA	NA	NA	0.285714	NA	NA
EUK0751	-0.360389	NA	NS	ATGGCCGGTATATTGAAGTTGTTTTCGTCCTCCTATGGTTATATTTTACTGGATTTTCATAATAACGATAGTATTTCGTGAATCGCCAGGTTTACGCATAAGGCGGCGGAACTTCTTTGGGGAATGAGGTGTCCTTTACCACGTTTCTCGTGTTGTCATCATCACCATCACCACTGAGCGGCCGC	185	44.865	ATGGCCGGTATATTGAAGTTGTTTTCGTCCTCCTATGGTTATATTTTACTGGATTTTCATAATAACGATAGTATTTCG	78	33.333	MAGILKLFSSSYGYILLDFHNNDSIS	26	-4.05731	0.173569	0.115385	0.00849615	0	[23-36]	outOfFrame	NA	0.0769231	0.0769231	0.115385	0.0384615	0.153846	NA	0.0769231	NA	NA	0.0384615	0.0769231	NA	0.0769231	0.0384615	NA	0.0384615	0.192308	NA	NA
EUK0752	0.142722	0.348897	NS	ATGGCCGATTGGGGTATTAGTTTGTTCATCGCCTTGTGTGTGGTTCTGTATTTTTTTGGGGACAGCGTGCGACCTTCTATGTTTCTTTCACGGACTTCTATCCGTGTTGCTCCAGGCATGCTCGGTGGTTCCGTTTTCACTCAGTTAGGACTTTTTCATCATCACCATCACCACTGAGCGGCCGC	185	49.189	ATGGCCGATTGGGGTATTAGTTTGTTCATCGCCTTGTGTGTGGTTCTGTATTTTTTTGGGGACAGCGTGCGACCTTCTATGTTTCTTTCACGGACTTCTATCCGTGTTGCTCCAGGCATGCTCGGTGGTTCCGTTTTCACTCAGTTAGGACTTTTTCATCATCACCATCACCAC	174	47.126	MADWGISLFIALCVVLYFFGDSVRPSMFLSRTSIRVAPGMLGGSVFTQLGLFHHHHHH	58	-12.2293	0.146247	0.12069	0.0223724	0	[37+]	outOfFrame	0.0172414	0.103448	0.0172414	0.0517241	0.0517241	0.12069	0.0862069	NA	0.0172414	0.0344828	0.0517241	0.103448	0.0517241	0.0344828	0.103448	0.0172414	NA	0.103448	NA	0.0344828
EUK0753	0.332461	0.0850331	NS	ATGGCCTGCTGGTTTCGAAGGCTAAACTGGATTCAACTTTATGGTGGGGCTCTTTCGCCCGTATTCGGCGGTTAAGTTTACGTCTTTCTCTATTTCCAATGTCCCCTATAGTATATTACCGGTGTTCAATAGTGGCTTCTACGTGCGTTTATGGCACATCATCACCATCACCACTGAGCGGCCGC	185	48.108	ATGGCCTGCTGGTTTCGAAGGCTAAACTGGATTCAACTTTATGGTGGGGCTCTTTCGCCCGTATTCGGCGGT	72	52.778	MACWFRRLNWIQLYGGALSPVFGG	24	-3.6085	0.156267	0.0416667	0.0057125	0	[23-36]	outOfFrame	0.0833333	0.0833333	0.0416667	0.0416667	0.0416667	0.125	0.0416667	0.0416667	0.0416667	NA	0.0833333	0.166667	0.0833333	NA	NA	0.0416667	NA	0.0416667	NA	0.0416667
EUK0754	-0.149659	0.642561	NS	ATGGCCTTATCTTAGCATATGCGTAGTGTTCGGCTCTTGCCGTGTGCGCCAGTTCGGCGAGCCCTGCGCTTTAATTAAATCAAGGACTACTTAGGTGGGTGCCTCAAGTGTAGGTAGGTAACGTCCTTACCGTTGGTTTTATTTTTAGTCGTTCTCCATCATCACCATCACCACTGAGCGGCCGC	185	50.27	ATGGCCTTATCT	12	41.667	MALS	4	0.231128	0.9994	1	0.1251	0	[0-6]	outOfFrame	NA	NA	NA	NA	0.25	0.25	NA	NA	NA	NA	0.25	NA	NA	NA	NA	NA	NA	0.25	NA	NA
EUK0755	-2.49741	1.44779e-36	DOWN	GCCAAGTGCGACATCGTCTCTCGCGTTAGTCGCTGGCGTAAATATCTTTGGTTTAGACTGGGAATTCCGCGCTGGTATTTACGGCGTTGGCATACATGTCTTCTCGTGATTGACCCGTTGGAGTGCTTAGGGTACTTTAGGTTAAGAAGACATCATCACCATCACCACTGAGCGGCCGC	179	50.838	ATGTCTTCTCGTGAT	15	40	MSSRD	5	1.31885	1	1	1	1	[0-6]	outOfFrame	NA	NA	NA	NA	0.2	NA	NA	NA	NA	NA	NA	NA	0.2	0.2	NA	NA	NA	0.4	NA	NA
EUK0756	0.635141	1.37752e-05	UP	ATGGCCTTTATGTTCTGCTGGGCGAAGCTCGGTCAGCCACTGTTATCCATACCAATTGAGTGTCTGGAAAATAGACTCGGACTTTAGTGCTCATAAGTGTTAGCGATTTATCTTCATCGCTCAGTCGCGTTGGAGTTTTATGCTTGTATGTTCAGGCATCATCACCATCACCACTGAGCGGCCGC	185	47.568	ATGGCCTTTATGTTCTGCTGGGCGAAGCTCGGTCAGCCACTGTTATCCATACCAATTGAGTGTCTGGAAAATAGACTCGGACTT	84	47.619	MAFMFCWAKLGQPLLSIPIECLENRLGL	28	-2.93592	0.123161	0.0357143	0.00702857	0	[23-36]	outOfFrame	0.0357143	0.0714286	NA	0.0714286	0.0714286	0.214286	NA	0.0357143	0.0714286	NA	0.0714286	0.0714286	0.0357143	NA	NA	0.0357143	0.0357143	0.0357143	0.0714286	0.0714286
EUK0757	0.0356225	0.904692	NS	ATGGCCTTTATCGGGCTAGTATGCAGTTGGGTTCTGGGTAGTTTGCCGGACGTTGCTGGGCTACGACTACTCATGCCTTTAGAGGGTTTTTGTACCCGGGTGGGGTCGGGCTTTGGGATTCTTCCTCGGGGGAATTTCTTGTCACTTTGGCTACGTCATCATCACCATCACCACTGAGCGGCCGC	185	54.595	ATGGCCTTTATCGGGCTAGTATGCAGTTGGGTTCTGGGTAGTTTGCCGGACGTTGCTGGGCTACGACTACTCATGCCTTTAGAGGGTTTTTGTACCCGGGTGGGGTCGGGCTTTGGGATTCTTCCTCGGGGGAATTTCTTGTCACTTTGGCTACGTCATCATCACCATCACCAC	174	52.874	MAFIGLVCSWVLGSLPDVAGLRLLMPLEGFCTRVGSGFGILPRGNFLSLWLRHHHHHH	58	-7.3544	0.0827241	0.0344828	0.0155914	0	[37+]	outOfFrame	0.0344828	0.0689655	NA	0.0344828	0.0344828	0.189655	0.0689655	0.0172414	0.0344828	0.0172414	0.0344828	0.137931	0.0689655	0.0172414	0.103448	NA	NA	0.0689655	0.0172414	0.0517241
EUK0758	-1.09119	1.21446e-08	DOWN	TGGCCGATGCTCATTATTTCCGCCGCCATTGGGTTGTCTTTATGCTTTATTTTACCGGAGGCGTGATCACTAGTAACTACCCTTTTTCAGGAGTTTTCTATGTTATTGTGATCATGGCAGGTTTGTAAGATGCTTCAGCATCATCACCATCACACTGAGCGGCCGC	166	45.783	ATGCTCATTATTTCCGCCGCCATTGGGTTGTCTTTATGCTTTATTTTACCGGAGGCG	57	45.614	MLIISAAIGLSLCFILPEA	19	-8.3875	0.0648842	0	0.00103158	0	[14-22]	outOfFrame	NA	0.0526316	NA	0.210526	0.0526316	0.210526	NA	NA	0.0526316	NA	0.157895	0.0526316	NA	NA	NA	NA	NA	0.105263	0.0526316	0.0526316
EUK0759	-0.186374	0.592988	NS	ATGGCCTGGCTGACGAGTTGGCCTCTGGGTATTGTCTCAACAGTTTGGTAATTGTATCGAGTTAATTTCCTTTTGCGTTTGTCATAATTTGGGATTTCCTTTATCGGTTATAACTTTGGTTTTCCTTTCTTTTTTTATTCGGTTGGGGTTTGTGGCATCTCACCATCACCACTGAGCGGCCGC	183	43.169	ATGGCCTGGCTGACGAGTTGGCCTCTGGGTATTGTCTCAACAGTTTGG	48	54.167	MAWLTSWPLGIVSTVW	16	-6.29696	0.321481	0.1875	0.0066375	0	[14-22]	inFrame	0.1875	NA	NA	0.0625	0.0625	0.125	0.125	NA	NA	0.125	0.0625	0.0625	NA	NA	NA	NA	NA	0.125	NA	0.0625
EUK0760	0.25397	0.635806	NS	ATGGCCTGTGATAGGTTCTCGAGTGCAGGGTTGGAATTAGGTTTTAAGTTAAAGTGTCAGGATGATCCGTGGCAGCTGTTTGACGTCGTGTAGTGGATAGAGTTCCTATCTGTGGGCTGATGTCTTGTGCCCTGCGTTTCGGGGTGTCAGCTCTCTCATCATCACCATCACCACTGAGCGGCCGC	185	51.892	ATGGCCTGTGATAGGTTCTCGAGTGCAGGGTTGGAATTAGGTTTTAAGTTAAAGTGTCAGGATGATCCGTGGCAGCTGTTTGACGTCGTG	90	47.778	MACDRFSSAGLELGFKLKCQDDPWQLFDVV	30	-4.1671	0.251893	0.233333	0.0369367	0	[23-36]	outOfFrame	0.0333333	0.1	NA	NA	0.0333333	0.133333	0.0666667	NA	0.0666667	NA	0.0666667	0.0666667	0.0333333	0.133333	NA	0.0666667	0.0666667	0.0666667	0.0333333	0.0333333
EUK0761	-0.39774	0.0370611	DOWN	ATGGCCTTACCATTATGTTCTTCCGACTGATTTTGGCAGCCGCATTAGTCCTGCCTATGCAGAGATTTCGGCGAGGTCAAATTTTCATGATGTCATGGTCTAATCTTTATAAGGTATCATACAGTTAGGCTGTCTCGTCATGATGCTGTTCGTCTACATCATCACCATCACCACTGAGCGGCCGC	185	45.946	ATGGCCTTACCATTATGTTCTTCCGAC	27	44.444	MALPLCSSD	9	0.504623	0.9348	1	0.3117	0	[7-13]	outOfFrame	NA	NA	NA	NA	0.111111	0.222222	NA	NA	0.111111	NA	0.111111	NA	NA	0.111111	NA	NA	NA	0.222222	NA	0.111111
EUK0762	-3.07631	0.00928345	DOWN	ATGGCCGTGGTTGATTGGATCGGGGTTTCTGTTATTATCAAGTCTTGTACTATGTACGTATGTCCGGTCGTCCGTGTGCTTTTCGGCTTGTTGGATAACGTTTCAATGTGAGGCCCCTGTTGGGGACCACCTGTCGGGTGGCCTTAATCCGCTTTCCATCATCACCATCACCACTGAGCGGCCGC	185	52.432	ATGGCCGTGGTTGATTGGATCGGGGTTTCTGTTATTATCAAGTCTTGTACTATGTACGTATGTCCGGTCGTCCGTGTGCTTTTCGGCTTGTTGGATAACGTTTCAATG	108	45.37	MAVVDWIGVSVIIKSCTMYVCPVVRVLFGLLDNVSM	36	-15.0003	0.0652222	0	0.00380556	0	[23-36]	outOfFrame	0.0277778	0.0277778	0.0277778	0.0833333	0.0833333	0.0833333	0.25	0.0277778	0.0555556	0.0277778	0.0277778	0.0555556	0.0277778	0.0555556	NA	NA	0.0277778	0.0833333	NA	0.0277778
EUK0763	-4.82928	0.0959112	NS	ATGGCCTGGGGTTTTGAAGGGAGCGCGGCACAATAATCAACTGCCATACAAGATCGGTGTGGTTGTCTGCAGGTATTGTTCGTTTCTGTTGGTTAAGAAAGCCTTTTCTTTCTATTGTCAGGGGAGATATTAGGACCATTTCACTTATATTGGTTCATCATCACCATCACCACTGAGCGGCCGC	184	46.196	ATGGCCTGGGGTTTTGAAGGGAGCGCGGCACAA	33	60.606	MAWGFEGSAAQ	11	-0.2111	0.835	1	0.2292	0	[7-13]	outOfFrame	0.0909091	0.0909091	NA	NA	0.0909091	NA	NA	NA	NA	NA	0.272727	0.181818	NA	NA	NA	0.0909091	NA	0.0909091	0.0909091	NA
EUK0764	-3.32874	0.00285777	DOWN	ATGGCCAAATTTCAATTGGTTTGCTGTGATGCTTGTTGGATAGTTTGCAGATGAGGCTAGGGCCTGTCACTTTGTGTTTAGTATTCTCAGATCGCATGTTTAGGCATACCGCAATTTATGTCGTAAAAATGCATTGTGATTGGTTTTCCTGTTTTGCATCATCACCATCACCACTGAGCGGCCGC	185	43.243	ATGGCCAAATTTCAATTGGTTTGCTGTGATGCTTGTTGGATAGTTTGCAGA	51	39.216	MAKFQLVCCDACWIVCR	17	-5.93298	0.00964118	0	0.000141176	0	[14-22]	outOfFrame	0.0588235	0.0588235	NA	0.0588235	0.0588235	0.0588235	0.117647	NA	0.235294	NA	0.117647	NA	0.0588235	0.0588235	NA	0.0588235	0.0588235	NA	NA	NA
EUK0766	-2.71007	1.23606e-16	DOWN	ATGGCCTTACAGAATTCTTAGATGCAACTTAGTTTGTGACGGTTGTTGGGGGTTATTGATGTGGGCTTTTTGGCGGTTTCTGGAGTTTCTTGCACTCGTGTGGTTTTTGCTTTGTGTTCTACGCCCCTTACGACTTCATTATTGGTTACAATGTTGCATCATCACCATCACCACTGAGCGGCCGC	185	45.946	ATGGCCTTACAGAATTCT	18	38.889	MALQNS	6	0.999059	1	1	0.9329	1	[0-6]	outOfFrame	NA	NA	NA	NA	0.166667	0.166667	NA	0.166667	NA	NA	0.166667	NA	NA	NA	NA	0.166667	NA	0.166667	NA	NA
EUK0767	-4.71475	0.000107083	DOWN	ATGGCCCTGGGGGACGCGGTAACCCCGTGGCTAGCTGCTGGTATCCCCGTCCTGTTCGATCATTTATGTAGTAATGTCTGTCCCCCGGGTTTTTGTGGAGATCAGCTTGTCTTCATGTGTGCTATAGTATCTATGCTTGTTGGGTGTGTGATAAGCCATCATCACCATCACCACTGAGCGGCCGC	185	52.973	ATGGCCCTGGGGGACGCGGTAACCCCGTGGCTAGCTGCTGGTATCCCCGTCCTGTTCGATCATTTATGTAGTAATGTCTGTCCCCCGGGTTTTTGTGGAGATCAGCTTGTCTTCATGTGTGCTATAGTATCTATGCTTGTTGGGTGTGTGATAAGCCATCATCACCATCACCAC	174	51.149	MALGDAVTPWLAAGIPVLFDHLCSNVCPPGFCGDQLVFMCAIVSMLVGCVISHHHHHH	58	-12.3613	0.100029	0.0862069	0.0108879	0	[37+]	outOfFrame	0.0172414	0.0517241	NA	0.0517241	0.0517241	0.103448	0.12069	0.0172414	0.0862069	0.0172414	0.0862069	0.0862069	NA	0.0517241	0.12069	0.0172414	NA	0.0517241	NA	0.0689655
EUK0768	-0.256627	0.0915012	NS	ATGGCCTTAACATTTTGTCGGCCTGGTCGCTGGGTGGCTCTATTGACTCGGTGTATTTGTGGAGGGGCTTATTTGGGTTTTATGCGCTGAGGTTAAATCGGGGCCCGGTATCGTTATTACGGGATTCCTTCTTTAGATGCAGCCGATATGTTCGGCATCATCACCATCACCACTGAGCGGCCGC	184	51.63	ATGGCCTTAACATTTTGTCGGCCTGGTCGCTGGGTGGCTCTATTGACTCGGTGTATTTGTGGAGGGGCTTATTTGGGTTTTATGCGC	87	50.575	MALTFCRPGRWVALLTRCICGGAYLGFMR	29	-4.86331	0.0922966	0.0344828	0.00436897	0	[23-36]	outOfFrame	0.0344828	0.0689655	0.0344828	0.0344828	0.0689655	0.137931	0.0344828	NA	0.103448	0.0689655	0.103448	0.137931	0.137931	NA	NA	NA	NA	NA	NA	0.0344828
EUK0770	0.569547	0.000153224	UP	ATGGCCCTCTAGCACCTGATCACATCAGGTGTTTATGGGGCTGAGGTTATTTTGCGTCGACGATTCTTTGATTGACGTCTTGCCTAACTCTGTCCCAGCGTCTTCCCATATTGCGTAAGTCGATTTTGTGAGATGTGTGTTATGTTGAGCGGGAGCATCATCACCATCACCACTGAGCGGCCGC	184	50	ATGGCCCTC	9	66.667	MAL	3	NA	0.9989	1	0.0034	0	[0-6]	outOfFrame	NA	NA	NA	NA	0.333333	0.333333	NA	NA	NA	NA	0.333333	NA	NA	NA	NA	NA	NA	NA	NA	NA
EUK0771	0.843251	3.52942e-09	UP	ATGGCCGGTAACTGATTCGCGTAACTTCGTTTTGTTGGCATGTGTTAAGAAGGTTTTTGCATCTCTGTGGATACCCAATCTGATTTGCTCCTTCTCTGTTGTTGTGAAGTCTTTGTTTCATCTTTTTTTGGCAGTCCCTTTTTATTGCACTTTGCATCTACCATCACCACTGAGCGGCCGC	181	43.646	ATGGCCGGTAAC	12	58.333	MAGN	4	1.67888	1	1	0.7629	1	[0-6]	outOfFrame	NA	NA	NA	NA	0.25	NA	NA	0.25	NA	NA	0.25	0.25	NA	NA	NA	NA	NA	NA	NA	NA
EUK0772	0.848081	5.59669e-08	UP	ATGGCCTGTGGTTGTAACGCAAGCATTATATATTCTGTCTTAAGGTTCGCACCGTTTTTATGATAGATTTTCTCGTTTAATTCTGTCGGCCTGTAAGGGTTGTCAGCGTTTAGCGCGGGCTGCACGTTAGAGGCGTTACATTTTGTTTCTGTTTGCCATCATCACCATCACCACTGAGCGGCCGC	185	46.486	ATGGCCTGTGGTTGTAACGCAAGCATTATATATTCTGTCTTAAGGTTCGCACCGTTTTTA	60	40	MACGCNASIIYSVLRFAPFL	20	-6.47406	0.08088	0	0.00178	0	[14-22]	outOfFrame	NA	0.1	0.05	0.1	0.05	0.1	0.05	0.05	0.1	NA	0.15	0.05	0.05	NA	NA	NA	NA	0.1	NA	0.05
EUK0773	-2.33458	2.7092e-18	DOWN	ATGGCCGAAATGGATCTCGGGCCGGATGAATCCTCGCCCACGAACGCATGCTACTTTACATATTGGTTCCGACGGTTTACCAGTCTTTCATTCTCTGGTTGTATCTCCATTAACGCCCCGCCGTTCTCGTTTCCTGCTGATAATGCTTTGTGCATCCATCATCACCATCACCACTAGCGGCCGC	184	51.63	ATGGCCGAAATGGATCTCGGGCCGGATGAATCCTCGCCCACGAACGCATGCTACTTTACATATTGGTTCCGACGGTTTACCAGTCTTTCATTCTCTGGTTGTATCTCCATTAACGCCCCGCCGTTCTCGTTTCCTGCTGATAATGCTTTGTGCATCCATCATCACCATCACCAC	174	50	MAEMDLGPDESSPTNACYFTYWFRRFTSLSFSGCISINAPPFSFPADNALCIHHHHHH	58	-5.47374	0.217867	0.189655	0.115283	0.0689655	[37+]	outOfFrame	0.0172414	0.103448	0.0344828	0.0517241	0.0344828	0.0517241	NA	0.0517241	0.0517241	0.0517241	0.0862069	0.0344828	0.0344828	0.0517241	0.103448	NA	NA	0.12069	0.0344828	0.0862069
EUK0774	-1.25614	3.43583e-06	DOWN	ATGGCCTGAGGTCACGCCGTTTAAGGCCATCCTTTCCATGTTTCGAGGCGCTTCTTGTATTTGAGCATTACGTCACCTTGGTTTGAGTACTCACTGCTTTTCACAACGACCTGGGAATCGCGACTGCATGGAGTCTCAGTTAGTTTTTGCCAGTTCCATCATCACCATCAACCACTGAGCGGCCGC	186	50.538	ATGGCC	6	66.667	MA	2	NA	1	1	0.6712	1	[0-6]	inFrame	NA	NA	NA	NA	0.5	NA	NA	NA	NA	NA	0.5	NA	NA	NA	NA	NA	NA	NA	NA	NA
EUK0775	-4.38579	0.106344	NS	TGGCCCATTCTAGGGGATTTCCAGAGCTTGAGTGGGATTGTGGGTTCTCCCCCCAACCCGGCAGCCTGAGTGCGAGCTCTGTAAACTCCTTTGATCTGTTGGTCACTATTGGGTGTTCATCGTCTCGGTTCGGCATTTAGTCTGTCTGTTTCTAGCATCATCACCATCACCACTGAGCGGCCGC	184	53.804	N	0	NA	NA	0	NA	NA	NA	NA	NA	[0-6]	outOfFrame	NA	NA	NA	NA	NA	NA	NA	NA	NA	NA	NA	NA	NA	NA	NA	NA	NA	NA	NA	NA
EUK0776	-4.38175	0.0228355	DOWN	TGGCCGTCTAGATTGTGCAGGGATTTTTGTTGTGGGGGGGTCTCAGCCGATTTGAGTAAATACTGGTTTTTATATAGTCCATGAATCATAAAATATAGTACGAGCGCTGATTTTGTAAGTATCTTGCGAGGTCGGGTCCGTCCTGTTTGCGGTGCATCATCACCATCACCACTGAGCGGCCGC	183	47.541	ATGAATCATAAAATA	15	13.333	MNHKI	5	-0.707302	1	1	0.4619	0	[0-6]	inFrame	NA	NA	NA	0.2	0.2	NA	NA	0.2	NA	NA	NA	NA	NA	NA	0.2	NA	0.2	NA	NA	NA
EUK0777	-3.25673	0.00311303	DOWN	ATGGCCGTCTTTTGGGTGTCACACTTGATCCTTAAGCACCTTTTTGTAACTTTAGTGTTCCGGCCGGGTGACTATTGGGCTTAGGTGTGTTTTAGTCTCGTTCGGAGCATCGGTCGGGCTCCAGCCACGTTGGTTTCTAGGCTTTTGTAGGTCGTTCATCATCACCATCACCACTGAGCGGCCGC	185	51.892	ATGGCCGTCTTTTGGGTGTCACACTTGATCCTTAAGCACCTTTTTGTAACTTTAGTGTTCCGGCCGGGTGACTATTGGGCT	81	48.148	MAVFWVSHLILKHLFVTLVFRPGDYWA	27	-14.4952	0.0509444	0	0.00110741	0	[23-36]	outOfFrame	0.0740741	0.111111	0.037037	0.037037	0.037037	0.148148	0.148148	NA	NA	0.037037	0.0740741	0.037037	0.037037	0.037037	0.0740741	NA	0.037037	0.037037	NA	0.037037
EUK0778	-0.128836	0.661981	NS	ATGGCCTAAATCCGCGTTTTTGGTGACTTCTGGATTCGGTTTGTTTTTCGGAGATCCAGTCCAGTTTGCGTGTGCGCCGCTGCTCCTTGGTGCGGATAATTTTTCTTCCCTTTTATTCTCCCAATCTTGTAAAGGGTTGAGCTGGGTATCCCCTGACATCATCACCATCACCACTGAGCGGCCGC	185	50.27	ATGGCC	6	66.667	MA	2	NA	1	1	0.6712	1	[0-6]	outOfFrame	NA	NA	NA	NA	0.5	NA	NA	NA	NA	NA	0.5	NA	NA	NA	NA	NA	NA	NA	NA	NA
EUK0779	0.768765	0.00234588	UP	ATGGCCGCGCGTGACAACAGATGTCGTCCTATCAGGGGTTGTGTGCTCTATAAGTCATCTTGGTGTGGTGCGTTTTACCGGTTTTTTGCAGGGGCAGAGTGACGTTCTTCGATGTTTTGTGTTATGGAGTTGAAATTCTGTTATATTATAATTTCCATCATCACCATCACCACTGAGCGGCCGC	184	46.739	ATGGCCGCGCGTGACAACAGATGTCGTCCTATCAGGGGTTGTGTGCTCTATAAGTCATCTTGGTGTGGTGCGTTTTACCGGTTTTTTGCAGGGGCAGAG	99	52.525	MAARDNRCRPIRGCVLYKSSWCGAFYRFFAGAE	33	-4.07906	0.16937	0.121212	0.0248303	0	[23-36]	outOfFrame	0.030303	0.0909091	0.0606061	0.030303	0.030303	0.030303	0.030303	0.030303	0.0909091	NA	0.151515	0.0909091	0.151515	0.030303	NA	NA	0.030303	0.0606061	0.030303	0.030303
EUK0780	-1.46252	6.22589e-05	DOWN	ATGGCCAAAGTAGCGGTTTTGTTATGGTCTGCTATGTCCGGTTTTTTAACACATTTGTGGAGGTGGGGCATACTCGGACAGTTTAATCCGGCACAGTTATTCATTAGTGTGAGCGCAGTAATTCTACTTACAAATCTTTAAAGTTTATTTACTCAGCATCATCACCATCACCACTGAGCGGCCGC	185	43.243	ATGGCCAAAGTAGCGGTTTTGTTATGGTCTGCTATGTCCGGTTTTTTAACACATTTGTGGAGGTGGGGCATACTCGGACAGTTTAATCCGGCACAGTTATTCATTAGTGTGAGCGCAGTAATTCTACTTACAAATCTT	138	42.029	MAKVAVLLWSAMSGFLTHLWRWGILGQFNPAQLFISVSAVILLTNL	46	-10.096	0.0538522	0	0.00345217	0	[37+]	outOfFrame	0.0652174	0.0652174	NA	0.0652174	0.0434783	0.195652	0.0869565	0.0434783	NA	0.0434783	0.108696	0.0652174	0.0217391	NA	0.0217391	0.0434783	0.0217391	0.0869565	NA	0.0217391
EUK0781	-3.37116	NA	NS	ATGGCCTCGCACATGGGCCCCATATTATATCTACGTTTAACAAATGACTGGAGGGTTCTTCTTTGGCCACTTCTCGGTGATCCTCCCCATCGGGCTCAACCCCGGGTCATCGTTTTTGAATCGATTCCTGCCGTATGCTCGGAACTGTGGATGTTGCATCATCACCATCACCACTGAGCGGCCGC	185	52.973	ATGGCCTCGCACATGGGCCCCATATTATATCTACGTTTAACAAATGACTGGAGGGTTCTTCTTTGGCCACTTCTCGGTGATCCTCCCCATCGGGCTCAACCCCGGGTCATCGTTTTTGAATCGATTCCTGCCGTATGCTCGGAACTGTGGATGTTGCATCATCACCATCACCAC	174	51.149	MASHMGPILYLRLTNDWRVLLWPLLGDPPHRAQPRVIVFESIPAVCSELWMLHHHHHH	58	-6.87015	0.169762	0.103448	0.0580948	0	[37+]	outOfFrame	0.0517241	0.0172414	0.0172414	0.0517241	0.0517241	0.155172	0.0689655	0.0172414	0.0172414	0.0172414	0.0517241	0.0344828	0.0689655	0.0344828	0.137931	0.0172414	NA	0.0517241	0.0344828	0.103448
EUK0782	-0.863034	7.79432e-05	DOWN	ATGGCCTGGATGAGTTCCCGCATCGTCAGAGAGTTTTCTGTATTCCCGTTTTTGGCTGTTTTTTCTTCCGTGTTAGTTGATGCTTTTGTCGTCTAATGATGTTGAATTTTTACGCGCTCAATCAAGCCGTATGATTACTTCTGTACATGAGTAGTCATCTCACCATCACCACTGAGCGGCCGC	183	44.809	ATGGCCTGGATGAGTTCCCGCATCGTCAGAGAGTTTTCTGTATTCCCGTTTTTGGCTGTTTTTTCTTCCGTGTTAGTTGATGCTTTTGTCGTC	93	45.161	MAWMSSRIVREFSVFPFLAVFSSVLVDAFVV	31	-10.3819	0.068529	0.0322581	0.00191613	0	[23-36]	inFrame	0.0322581	0.16129	NA	0.0322581	0.0645161	0.0645161	0.225806	NA	NA	NA	0.0967742	NA	0.0645161	0.0322581	NA	NA	NA	0.16129	0.0322581	0.0322581
EUK0783	0.257594	0.324464	NS	ATGGCCATGTGGGTTTGCGCTTGGTTGTTAGGTGTTTACACGCCGCACTGGATCGCATGGTCGTTCTTAATGTGGATGCCTTTTACAGATGGTCTTAGAGTCTAGATCACTGTCTTGTGTTTAACGCATGCGCGTAGCTAGGACTGGATGGCATGCATCATCACCATCACCACTGAGCGGCCGC	184	51.087	ATGGCCATGTGGGTTTGCGCTTGGTTGTTAGGTGTTTACACGCCGCACTGGATCGCATGGTCGTTCTTAATGTGGATGCCTTTTACAGATGGTCTTAGAGTC	102	49.02	MAMWVCAWLLGVYTPHWIAWSFLMWMPFTDGLRV	34	-7.41929	0.0594853	0.0294118	0.00175588	0	[23-36]	outOfFrame	0.147059	0.0588235	0.0294118	0.0294118	0.117647	0.117647	0.0882353	NA	0.0294118	0.0588235	0.0882353	0.0588235	0.0294118	0.0294118	0.0294118	NA	NA	0.0294118	NA	0.0588235
EUK0784	0.265399	0.537456	NS	ATGGCCGGGAGGAAGGTAGAGCTCAAGGTATTTGTCTCACCGCATGTGGTTTGTCAATGGATCTTGTATGGTTGTCGCGTGTCGACGTGTTATGCTTCTTTCTTTTCTGATTTTCGGCCGTTTATCTCGAGCTTGGCATATGTCGTGTGTGGTGCGCATCATCACCATCACCACTGAGCGGCCGC	185	50.811	ATGGCCGGGAGGAAGGTAGAGCTCAAGGTATTTGTCTCACCGCATGTGGTTTGTCAATGGATCTTGTATGGTTGTCGCGTGTCGACGTGTTATGCTTCTTTCTTTTCTGATTTTCGGCCGTTTATCTCGAGCTTGGCATATGTCGTGTGTGGTGCGCATCATCACCATCACCAC	174	48.851	MAGRKVELKVFVSPHVVCQWILYGCRVSTCYASFFSDFRPFISSLAYVVCGAHHHHHH	58	-7.04864	0.0916672	0.0689655	0.0108948	0	[37+]	outOfFrame	0.0172414	0.0862069	0.0517241	0.0344828	0.0172414	0.0517241	0.137931	NA	0.0689655	0.0172414	0.0689655	0.0517241	0.0517241	0.0172414	0.12069	0.0172414	0.0344828	0.103448	0.0172414	0.0344828
EUK0785	1.3669	6.05847e-08	UP	ATGGCCGTAGTGGGGCTGGGTGGTTCTATGGGCGGTGTGTAAATCTCTTATCTGGCGCACATTAACGCGTGCCTGTGATGCTATGGACTAAGCGCCTCGATGTGCGCACGTTGTTTTGCGGGTATTAATTTTGTGGTCGCGAATTTGACGGTGTTGCATCATCACCATCACCACTGAGCGGCCGC	185	53.514	ATGGCCGTAGTGGGGCTGGGTGGTTCTATGGGCGGTGTG	39	64.103	MAVVGLGGSMGGV	13	-3.68644	0.608954	1	0.0303538	0	[7-13]	outOfFrame	NA	NA	NA	NA	0.153846	0.0769231	0.230769	NA	NA	NA	0.0769231	0.384615	NA	NA	NA	NA	NA	0.0769231	NA	NA
EUK0786	0.177199	0.660791	NS	ATGGCCCTGGTTTAACTGCAACGATATTGATATGGGATGGTCTGGGTTGCATTTATGAGTCGTTTAATCGGTTAATGCCCTTCCAATACGCGTTGGGATTAGTTCCACGATGGTCGGAATCGTTCTTCCGTTCTTAAGTGTTGAAGTGTGTGGTCCCATCATCACCATCACCACTGAGCGGCCGC	185	48.108	ATGGCCCTGGTT	12	58.333	MALV	4	-2.43897	0.9562	1	0.0007	0	[0-6]	outOfFrame	NA	NA	NA	NA	0.25	0.25	0.25	NA	NA	NA	0.25	NA	NA	NA	NA	NA	NA	NA	NA	NA
EUK0787	-4.47585	4.32077e-33	DOWN	ATGGCCTACTCCAAGATGATTGCCTTTGGCATTTGGGACGTTGGGAGTTTGATTTGGTAGTTTGGCTCCTCTATCATACTAACAGTATTAGTGTTCTCTTCCCTAATCAATCCGTGGCGCGCGCACGTACATCTGGGTCCGTTGTGTTTGGAATCTCATCATCACCATCACCACTGAGCGGCCGC	185	49.189	ATGGCCTACTCCAAGATGATTGCCTTTGGCATTTGGGACGTTGGGAGTTTGATTTGG	57	47.368	MAYSKMIAFGIWDVGSLIW	19	-6.2252	0.101379	0	0.00157895	0	[14-22]	outOfFrame	0.105263	0.0526316	0.0526316	0.157895	0.105263	0.0526316	0.0526316	NA	NA	NA	0.105263	0.105263	NA	0.0526316	NA	NA	0.0526316	0.105263	NA	NA
EUK0788	-1.92135	1.09765e-09	DOWN	ATGGCCTGGATCCCTGTGATTTTTGATCTAAATTTCCCGTCGGGGATATAGTCGCAGACACTTGGACTGTACTTACGTCTTTTATTTTGATGGATCCTTATTAGGGCGTATGAATGGCAAGTTTCTCTGGCCTTCTTCTCACTGCCGATCGTGTCTCATCATCACCATCACCACTGAGCGGCCGC	185	47.568	ATGGCCTGGATCCCTGTGATTTTTGATCTAAATTTCCCGTCGGGGATA	48	45.833	MAWIPVIFDLNFPSGI	16	-5.00272	0.179906	0	0.003025	0	[14-22]	outOfFrame	0.0625	0.125	NA	0.1875	0.0625	0.0625	0.0625	0.0625	NA	NA	0.0625	0.0625	NA	0.0625	NA	NA	NA	0.0625	NA	0.125
EUK0789	-2.6931	0.702539	NS	ATGGCCACGTTCGGTTGCGTATATTTTCCGTGCTTCGTTTGTGCAAAGGTTGGCTGTAATTGGGTATATGACCCAGGGTTTAGAGCGTTTTGGTAACGCCTTGGCCGTGGGCTAGAACTTTCTGGCGTTGTCCCTAGCGCTTTTCATCTATTTTTGCATCATCACCATCACCACTGAGCGGCCGC	185	50.27	ATGGCCACGTTCGGTTGCGTATATTTTCCGTGCTTCGTTTGTGCAAAGGTTGGCTGTAATTGGGTATATGACCCAGGGTTTAGAGCGTTTTGG	93	47.312	MATFGCVYFPCFVCAKVGCNWVYDPGFRAFW	31	-6.02418	0.0450516	0	0.00124194	0	[23-36]	outOfFrame	0.0645161	0.16129	0.0645161	NA	0.0322581	NA	0.129032	0.0322581	0.129032	0.0322581	0.0967742	0.0967742	0.0322581	0.0322581	NA	NA	0.0322581	NA	NA	0.0645161
EUK0790	-0.122777	0.450117	NS	ATGGCCACAATCGGTGATTCGGTGGCCTGATTTATGCTTAGGGTTGTCGATTATTTGACCGGAGTGGTGCTGGTGCTCCCGCCACTTGTTATTGTGGGGGCTATAATTGTTGGTGTACCTATTGTTAGTCTCGAAATCGTTCCAGTCTGTGTTTTTCATCATCACCATCACCACTGAGCGGCCGC	185	49.189	ATGGCCACAATCGGTGATTCGGTGGCC	27	59.259	MATIGDSVA	9	-1.73135	0.8984	1	0.1643	0	[7-13]	outOfFrame	NA	NA	NA	0.111111	0.111111	NA	0.111111	NA	NA	0.111111	0.222222	0.111111	NA	0.111111	NA	NA	NA	0.111111	NA	NA
EUK0791	-6.66017	0.361607	NS	ATGGCCACTCTCCAACCGGTAGGGCAATGTCGCCCGGGACCTTGTATATAAGTTGCACGGGCTGTTTTAGTTTGGATTGATGGGGTTAGGACGTCTGGGGCTATACATTTGCGGTTTCCCAAAACCTGTTTTTGATTTTTTCCTGTGTACTGGTATCATCATCACCATCACCACTGAGCGGCCGC	185	49.73	ATGGCCACTCTCCAACCGGTAGGGCAATGTCGCCCGGGACCTTGTATA	48	58.333	MATLQPVGQCRPGPCI	16	-0.515522	0.584506	0.625	0.211525	0	[14-22]	outOfFrame	NA	NA	NA	0.0625	0.0625	0.0625	0.0625	NA	0.125	0.0625	0.0625	0.125	0.0625	NA	NA	0.125	NA	NA	NA	0.1875
EUK0792	0.311341	0.151391	NS	ATGGCCGTTGCTTTACCAAGATGCACGGTGACCGTTTTGTGGTAATTTTGATCAAACTAGCGAATCGATTGATTCCATGTACTATTTGGCGTGTTCGGTTAGATGATCTTTTTACCCGCAGGCGTTTTAGGGTCGTTGTTTGGATTTTAGTGTTCGCATCATCACCATCACCACTGAGCGGCCGC	185	45.946	ATGGCCGTTGCTTTACCAAGATGCACGGTGACCGTTTTGTGG	42	52.381	MAVALPRCTVTVLW	14	-5.89826	0.368193	0.214286	0.0196571	0	[14-22]	outOfFrame	0.0714286	NA	NA	NA	0.0714286	0.142857	0.214286	NA	0.0714286	0.142857	0.142857	NA	0.0714286	NA	NA	NA	NA	NA	NA	0.0714286
EUK0793	-0.484367	0.217334	NS	ATGGCCTATGTCGGTTTCGGTTGTTTCTTTGGAAGTCTTCTGGAGGGGGGTGCTGCTTCGTCATGTCTTTTTATTGATTGTTCCGTTCCATGTGCTATTCCGGGTTCCTGCTTTACTGCCCTGATTCTTCGTTCGAAGGGTAACCGTGGCTGTGGGCATCATCACCATCACCACTGAGCGGCCGC	185	51.892	ATGGCCTATGTCGGTTTCGGTTGTTTCTTTGGAAGTCTTCTGGAGGGGGGTGCTGCTTCGTCATGTCTTTTTATTGATTGTTCCGTTCCATGTGCTATTCCGGGTTCCTGCTTTACTGCCCTGATTCTTCGTTCGAAGGGTAACCGTGGCTGTGGGCATCATCACCATCACCAC	174	50	MAYVGFGCFFGSLLEGGAASSCLFIDCSVPCAIPGSCFTALILRSKGNRGCGHHHHHH	58	-4.21124	0.112093	0.103448	0.0404448	0	[37+]	outOfFrame	NA	0.0862069	0.0172414	0.0517241	0.0172414	0.0862069	0.0344828	0.0172414	0.103448	0.0172414	0.0862069	0.155172	0.0344828	0.0172414	0.103448	NA	0.0172414	0.103448	0.0172414	0.0344828
EUK0794	-0.184726	0.963888	NS	ATGGCCAAACGTTTTTTGTCTCGTTGTTACCTGTCGTGTTTGACCCGTTGATCGATGTTCCCAGGGCACGACTTTTGTTGTTCGGAGTTCTGTGATGCCGACTGGACCTGATGTGTTAACGGTTGATCACGTTTTGATTTTATCTGTATCTCTCATCACATCACCATCACCACTGAGCGGCCGC	184	47.826	ATGGCCAAACGTTTTTTGTCTCGTTGTTACCTGTCGTGTTTGACCCGT	48	45.833	MAKRFLSRCYLSCLTR	16	-3.57378	0.220906	0.0625	0.00599375	0	[14-22]	outOfFrame	NA	0.0625	0.0625	NA	0.0625	0.1875	NA	NA	0.125	0.0625	0.0625	NA	0.1875	NA	NA	NA	0.0625	0.125	NA	NA
EUK0795	-1.44713	4.68476e-19	DOWN	ATGGCCGGCTCGTGTGCTTGCGTCGGACGAGCGGAAGTTCGGAAGTGCTGTGGGATGTCGTAACAATGAGAACTGTAGGTAGTTGTCACCCAGTAGTCAATTCGGGATCCATGGCATGCTTTTCAAATGGGGTTATCTTATTATTTCTCTGGGTTTCATCATCACCATCACCACTGAGCGGCCGC	185	50.811	ATGGCCGGCTCGTGTGCTTGCGTCGGACGAGCGGAAGTTCGGAAGTGCTGTGGGATGTCG	60	63.333	MAGSCACVGRAEVRKCCGMS	20	-2.53528	0.15286	0.1	0.006775	0	[14-22]	outOfFrame	NA	NA	NA	NA	0.1	NA	0.1	NA	0.2	NA	0.15	0.15	0.1	NA	NA	NA	0.05	0.1	0.05	NA
EUK0796	-3.00593	6.89227e-21	DOWN	ATGGCCAATGGGGGGCATTACTGGGCGGCTCTCGCAGTCGCCTAGTCTGGAGCGTTACGCTTCGCGGCAGAACACTTCTTTGGTGATAGTGGGCTGAGTACAGTTTACCTGCATGTCATTTGTAGGGTCTCGACGTGGTAGCCCCTGTGTTGTTGGCATCATCACCATCACCACTGAGCGGCCGC	185	56.757	ATGGCCAATGGGGGGCATTACTGGGCGGCTCTCGCAGTCGCC	42	66.667	MANGGHYWAALAVA	14	-2.59439	0.398479	0.285714	0.0119143	0	[14-22]	outOfFrame	0.0714286	NA	0.0714286	NA	0.0714286	0.0714286	0.0714286	0.0714286	NA	NA	0.357143	0.142857	NA	NA	0.0714286	NA	NA	NA	NA	NA
EUK0797	-0.725105	2.04172e-05	DOWN	ATGGCCAGCGTGCGCTATTGTTTGGTGACGGCCCTTTGTTCCCGCAACGGCTGTACGCTCTCGTGGGCCATCTATGCTGTTTTTAGTATTTCGCGTTATGGTCTTCTTTTATCTGTCGATTTAGTGTTTCGTTTATCTGCTATCCAGAGTCAGGTGCATCATCACCATCACCACTGAGCGGCCGC	185	50.27	ATGGCCAGCGTGCGCTATTGTTTGGTGACGGCCCTTTGTTCCCGCAACGGCTGTACGCTCTCGTGGGCCATCTATGCTGTTTTTAGTATTTCGCGTTATGGTCTTCTTTTATCTGTCGATTTAGTGTTTCGTTTATCTGCTATCCAGAGTCAGGTGCATCATCACCATCACCAC	174	48.276	MASVRYCLVTALCSRNGCTLSWAIYAVFSISRYGLLLSVDLVFRLSAIQSQVHHHHHH	58	-11.1731	0.10891	0.0862069	0.0263121	0	[37+]	outOfFrame	0.0172414	0.0344828	0.0517241	0.0517241	0.0172414	0.137931	0.103448	0.0172414	0.0517241	0.0344828	0.0862069	0.0344828	0.0689655	0.0172414	0.103448	0.0344828	NA	0.137931	NA	NA
EUK0798	-1.49362	5.59016e-16	DOWN	ATGGCCTTGCGCGTTGTAGGAGTCGATGAGTTTTGGTTTTGCGACGCTTAAGGCCTTGCTTATTGGCTATGAAATCATGTTGCTCAGGCTGGGGCCACCCTTTAATAGGTCTCTCGGTGCCGTTAGCTTATGTACTACTGTCGAGGTTAGCGACGGCATCATCACCATCACCACTGAGCGGCCGC	185	52.432	ATGGCCTTGCGCGTTGTAGGAGTCGATGAGTTTTGGTTTTGCGACGCT	48	52.083	MALRVVGVDEFWFCDA	16	-4.67759	0.185219	0.0625	0.00545625	0	[14-22]	outOfFrame	0.0625	0.125	NA	NA	0.0625	0.0625	0.1875	NA	0.0625	NA	0.125	0.0625	0.0625	0.125	NA	NA	NA	NA	0.0625	NA
EUK0799	1.65471	2.91335e-28	UP	ATGGCCGGATTTTTACACTGGCTGGGTCTGGATCGTGTATTTAGTGAGGTGTTCAGGGTGCAGCTGATGTATCAAAGGCAGTCACGACAGTAGGCAGGACTGATTTGCTATGAGTTCTTCGTTAGACCAGTTAGGCTCGTTTAAAGACATGTCAGCATCATCACCATCACCACTGAGCGGCCGC	184	49.457	ATGGCCGGATTTTTACACTGGCTGGGTCTGGATCGTGTATTTAGTGAGGTGTTCAGGGTGCAGCTGATGTATCAAAGGCAGTCACGACAG	90	50	MAGFLHWLGLDRVFSEVFRVQLMYQRQSRQ	30	-3.94646	0.193297	0.133333	0.0227567	0	[23-36]	outOfFrame	0.0333333	0.1	0.0333333	NA	0.0666667	0.133333	0.1	NA	NA	NA	0.0333333	0.0666667	0.133333	0.0333333	0.0333333	0.133333	NA	0.0666667	0.0333333	NA
EUK0800	-0.870017	0.0536071	NS	ATGGCCCAACTTTATTGTATAGTTTTTGGTCAGTTCCTTTGTGACAGACACTAGCTGATTGGGTCTATCCGCAGCGGGGGTTCGAGGATTGGGCAGCGATTCTGGTTCTAGCCGGTGGGGGTACGCTTTACGTTCTTAGGTTGCTTCCGTGTGGATCATCATCACCATCACCACTGAGCGGCCGC	185	52.432	ATGGCCCAACTTTATTGTATAGTTTTTGGTCAGTTCCTTTGTGACAGACAC	51	39.216	MAQLYCIVFGQFLCDRH	17	-6.12713	0.0569471	0	0.00134118	0	[14-22]	outOfFrame	NA	0.117647	0.0588235	0.0588235	0.0588235	0.117647	0.0588235	NA	0.117647	NA	0.0588235	0.0588235	0.0588235	0.0588235	0.0588235	0.117647	NA	NA	NA	NA
EUK0801	0.633684	0.000217907	UP	ATGGCCAGAGATTGCACAAGGAGTCTGACGGTATGTCCCCACATGTAACTGATAAGGTGTATAGTTCTGGCTTCCCTTACGTGTTTGTATTTAATACTCTAAGATGGTTTATAACGCGACCGTCATCGCATTCTAGCGTATTTTCTCTTGGCGGTTCATCATCACCATCACCACTGAGCGGCCGC	185	46.486	ATGGCCAGAGATTGCACAAGGAGTCTGACGGTATGTCCCCACATG	45	53.333	MARDCTRSLTVCPHM	15	-3.25522	0.55894	0.533333	0.16448	0	[14-22]	outOfFrame	NA	NA	NA	NA	0.133333	0.0666667	0.0666667	NA	0.133333	0.133333	0.0666667	NA	0.133333	0.0666667	0.0666667	NA	NA	0.0666667	NA	0.0666667
EUK0802	-0.921599	2.77509e-09	DOWN	ATGGCCTGTGCATGTTTCGATCTAGGGGTGGTCGTTGATCTGTCTTGGCTGTAGGATCACATTAACCGACTCGTAGACTTTTATTTTGGTTCATCATGTAACTCTATCGTTCCGAACGGGGCGGACGGGTGTGTATACGTCGGTTTCTGTATTAGGCATCATCACCATCACACTGAGCGGCCGC	184	49.457	ATGGCCTGTGCATGTTTCGATCTAGGGGTGGTCGTTGATCTGTCTTGGCTG	51	52.941	MACACFDLGVVVDLSWL	17	-6.27407	0.0672765	0	0.0017	0	[14-22]	outOfFrame	0.0588235	0.0588235	NA	NA	0.0588235	0.176471	0.176471	NA	0.117647	NA	0.117647	0.0588235	NA	0.117647	NA	NA	NA	0.0588235	NA	NA
EUK0803	-6.72501	0.026215	DOWN	ATGGCCTGGGACTCGGAAGTGCCCACCGTTCGTCCAATAGGTATAAGCATTTCTATCTAATCACACCGTGAGTGGTTGTTTTTCATGACACTTATACGTGCGAAGTATCAGATCGGTTCTGCCTGAAAGGAGGCAATTCTGGATTGTCTTGATTCCCATCATCACCATCACCACTGAGCGGCCGC	185	48.649	ATGGCCTGGGACTCGGAAGTGCCCACCGTTCGTCCAATAGGTATAAGCATTTCTATC	57	50.877	MAWDSEVPTVRPIGISISI	19	-5.22341	0.519153	0.631579	0.163874	0	[14-22]	outOfFrame	0.0526316	NA	NA	0.210526	0.0526316	NA	0.105263	NA	NA	0.0526316	0.0526316	0.0526316	0.0526316	0.0526316	NA	NA	NA	0.157895	0.0526316	0.105263
EUK0804	-1.94881	2.10112e-20	DOWN	ATGGCCCTGGATACTGTGCGGGGGGTTTTCTGTATCCAAGGTGGTTGCTCTTAAATGCTTTTTCAACAGTTCATACTGGTGATATATACCATGTGCTATCGGATCGGGGCTAGCCGTCGGAAAGATTAGCAGATGACGGGCGTTTAAGGGTCTTGGCATCATCACCATCACCACTGAGCGGCCGC	185	50.811	ATGGCCCTGGATACTGTGCGGGGGGTTTTCTGTATCCAAGGTGGTTGCTCT	51	54.902	MALDTVRGVFCIQGGCS	17	-4.93645	0.276182	0.117647	0.0137588	0	[14-22]	outOfFrame	NA	0.0588235	NA	0.0588235	0.0588235	0.0588235	0.117647	NA	0.117647	0.0588235	0.0588235	0.176471	0.0588235	0.0588235	NA	0.0588235	NA	0.0588235	NA	NA
EUK0805	-0.383659	0.0718022	NS	ATGGCCAGGGTTTTTTAATTTCGTTCTCCCCTTAGTTAGCGTTCTCCGTGAATTCGGACTGGGATGATTCGGTTTGTGCGTACTGTTCATTTCGGTCTACGATGGTGGTTAACCCACCGGGAGGTGTTACCATAGGTACGGCCCGTATGGTTCTCGCATCATCACCATCACCACTGAGCGGCCGC	185	51.892	ATGGCCAGGGTTTTT	15	46.667	MARVF	5	-1.32227	0.928	1	0.0032	0	[0-6]	outOfFrame	NA	0.2	NA	NA	0.2	NA	0.2	NA	NA	NA	0.2	NA	0.2	NA	NA	NA	NA	NA	NA	NA
EUK0806	0.158051	0.508191	NS	ATGGCCGCGAGTGTCTTAACAATGATTTATGGGTGCTGTAGTCGTTACTTCGTAGTTTTTGCAATCATTACTACAGATTGTTTTTTGACGCGTGGACTGAACCTGTAGACGGTGCGCCTGGTATGGTTACGTGTGCTCGTGAATTCTTAGGGCTTCATCATCACCATCACCACTGAGCGGCCGC	184	47.826	ATGGCCGCGAGTGTCTTAACAATGATTTATGGGTGCTGTAGTCGTTACTTCGTAGTTTTTGCAATCATTACTACAGATTGTTTTTTGACGCGTGGACTGAACCTG	105	41.905	MAASVLTMIYGCCSRYFVVFAIITTDCFLTRGLNL	35	-12.4544	0.0623371	0	0.00294	0	[23-36]	outOfFrame	NA	0.0857143	0.0571429	0.0857143	0.0571429	0.114286	0.0857143	0.0285714	0.0857143	0.114286	0.0857143	0.0571429	0.0571429	0.0285714	NA	NA	NA	0.0571429	NA	NA
EUK0807	-0.0928492	0.568638	NS	ATGGCCGGAACGGGTGGTGTTCAGGATCAATGCGCTTTGTCTTCTTTTGGGTACTTTGCTGGGTATGTTAATTGTTCCTGTTCCGACCACCATGAGTTATAACTGCTTGGTATGAGGTGGCACCTGGTACTTAGCTTTTCCTTCCTTACTGGACTCATCATCACCATCACCACTGAGCGGCCGC	184	49.457	ATGGCCGGAACGGGTGGTGTTCAGGATCAATGCGCTTTGTCTTCTTTTGGGTACTTTGCTGGGTATGTTAATTGTTCCTGTTCCGACCACCATGAGTTA	99	47.475	MAGTGGVQDQCALSSFGYFAGYVNCSCSDHHEL	33	-2.65531	0.194864	0.151515	0.0415091	0	[23-36]	outOfFrame	NA	0.0606061	0.0606061	NA	0.030303	0.0606061	0.0606061	0.030303	0.0909091	0.030303	0.0909091	0.151515	NA	0.0606061	0.0606061	0.0606061	NA	0.121212	0.030303	NA
EUK0808	-1.69305	3.27436e-13	DOWN	ATGGCCGGTGTAGTTGACGGGGGGTATTTCATTAGCGGAGTTTTTAGGCTTTTGAATTCTCGCATGTATGCCGTATCAATGGAACGGAAATGTGGAGTATTTCTTGTTTAGTAGTGCTGCTACCGATTTCGCTCGTTTTGAGATCTCAACTTGCTGCATCATCACCATCACCACTGAGCGGCCGC	185	47.027	ATGGCCGGTGTAGTTGACGGGGGGTATTTCATTAGCGGAGTTTTTAGGCTTTTGAATTCTCGCATGTATGCCGTATCAATGGAACGGAAATGTGGAGTATTTCTTGTT	108	43.519	MAGVVDGGYFISGVFRLLNSRMYAVSMERKCGVFLV	36	-5.65432	0.117714	0.0555556	0.00894444	0	[23-36]	outOfFrame	NA	0.0833333	0.0555556	0.0277778	0.0833333	0.0833333	0.166667	0.0277778	0.0277778	NA	0.0555556	0.138889	0.0833333	0.0277778	NA	NA	0.0277778	0.0833333	0.0277778	NA
EUK0809	-0.136672	0.570334	NS	ATGGCCTTGTGGAAACAGACTGGCGAGAACTGCGTATATCGGCAAACTCGGTCACGCCTTTTTTTACCGAAACAATTCGCACTTGCTGATGGCCGAACTTAATCCTTCGTGCTGGGGCCCGAGTATTTGGTGTGTGGTTTTTTCCTTGTCTGCTATCATCATCACCATCACCACTGAGCGGCCGC	185	50.811	ATGGCCTTGTGGAAACAGACTGGCGAGAACTGCGTATATCGGCAAACTCGGTCACGCCTTTTTTTACCGAAACAATTCGCACTTGCTGATGGCCGAACT	99	49.495	MALWKQTGENCVYRQTRSRLFLPKQFALADGRT	33	-3.82503	0.404236	0.333333	0.226897	0	[23-36]	outOfFrame	0.030303	0.0606061	0.030303	NA	0.030303	0.121212	0.030303	0.030303	0.030303	0.0909091	0.0909091	0.0606061	0.121212	0.030303	NA	0.0909091	0.0606061	0.030303	0.030303	0.030303
EUK0810	-0.687269	6.92683e-05	DOWN	ATGGCCGCACTGCAGGGGGAGGGGTTTGGAGGTCGTACAGCGATCGCGTGGTTTAAACGGGTTGGTCTTTCTTTTCGTTAGGGTCCGACAGAGATGTAGGTTCGCAATCACTACCTAATATCCATTTGTGACCGACAGTTTGATTTAGTAGTTAATCATCATCACCATCACCACTGAGCGGCCGC	185	50.27	ATGGCCGCACTGCAGGGGGAGGGGTTTGGAGGTCGTACAGCGATCGCGTGGTTTAAACGGGTTGGTCTTTCTTTTCGT	78	56.41	MAALQGEGFGGRTAIAWFKRVGLSFR	26	-3.26243	0.322169	0.269231	0.0729462	0	[23-36]	outOfFrame	0.0384615	0.115385	NA	0.0384615	0.0384615	0.0769231	0.0384615	NA	NA	0.0384615	0.153846	0.192308	0.115385	NA	NA	0.0384615	0.0384615	0.0384615	0.0384615	NA
EUK0811	-0.102269	0.603907	NS	ATGGCCCATCGGTATTCATGGCTGTCCCGGCATCCAGGGTTATCAGGAACGTGAACACCCTCTTTTCTGGTGCTTGACTCTTGTCGAGCGACGGGGAGAGACGGATTTCGCTACTGTACCCTCGTGGGGTCTCGTAGACGTATGCTTTTAGCAGGTCATCATCACCATCACCACTGAGCGGCCGC	185	55.676	ATGGCCCATCGGTATTCATGGCTGTCCCGGCATCCAGGGTTATCAGGAACG	51	56.863	MAHRYSWLSRHPGLSGT	17	-1.43611	0.609553	0.705882	0.203459	0	[14-22]	outOfFrame	0.0588235	NA	0.0588235	NA	0.0588235	0.117647	NA	NA	NA	0.0588235	0.0588235	0.117647	0.117647	NA	0.117647	NA	NA	0.176471	NA	0.0588235
EUK0812	0.620132	0.00085079	UP	ATGGCCGGTAGTATTACTTAGAGATCTGTGTTTGTGTATCGGAGGCTCAGGTCATTTGGGGCCGCTATATGTCGTCGTGGACGTGCGGGTTGCGTGCATGCCTTGTTCCCGGAGTTCCTTCGCTTGGAAGTTAGTTGTGTTACATCATCACCATCACCACTGAGCGGCCGC	171	53.216	ATGGCCGGTAGTATTACT	18	44.444	MAGSIT	6	-0.052411	0.9943	1	0.2094	0	[0-6]	inFrame	NA	NA	NA	0.166667	0.166667	NA	NA	NA	NA	0.166667	0.166667	0.166667	NA	NA	NA	NA	NA	0.166667	NA	NA
EUK0813	-2.70556	5.36845e-31	DOWN	ATGGCCTCGGCAGATTGCGTGCGCATATAGGCCTTTGTCGTGTTCTGTGGGCTGTGGTACCTTAAGCGTCTGAGCTTTCCTCTTCCTACTTTTTATGCGGAGAGTTCGTTGGACAAAGGTTAATACGGTCATCTATAGCGATCAATATCGCAGTAGCATCATCACCATCACCACTGAGCGGCCGC	185	50.27	ATGGCCTCGGCAGATTGCGTGCGCATA	27	59.259	MASADCVRI	9	-2.798	0.8595	1	0.0618	0	[7-13]	outOfFrame	NA	NA	NA	0.111111	0.111111	NA	0.111111	NA	0.111111	NA	0.222222	NA	0.111111	0.111111	NA	NA	NA	0.111111	NA	NA
EUK0814	-3.31989	0.00238133	DOWN	ATGGCCGTTGCATGGCTGGCCATGAGCGTACCGCTCTATTGTTATGCATTAATCTCGGCGCAATTCGTCTTAATGGTGTGGCTCTTTGAACTTGTAATGTCATGTTCCGGGTCTCGCTTGTATTGTTTGTACTGGATGAACGGGTCCTCTACACGCCATCATCACCATCACCACTGAGCGGCCGC	185	50.811	ATGGCCGTTGCATGGCTGGCCATGAGCGTACCGCTCTATTGTTATGCATTAATCTCGGCGCAATTCGTCTTAATGGTGTGGCTCTTTGAACTTGTAATGTCATGTTCCGGGTCTCGCTTGTATTGTTTGTACTGGATGAACGGGTCCTCTACACGCCATCATCACCATCACCAC	174	48.851	MAVAWLAMSVPLYCYALISAQFVLMVWLFELVMSCSGSRLYCLYWMNGSSTRHHHHHH	58	-10.0219	0.0834724	0.0689655	0.0285207	0	[37+]	outOfFrame	0.0517241	0.0344828	0.0689655	0.0172414	0.0862069	0.137931	0.0862069	0.0172414	0.0517241	0.0172414	0.0862069	0.0344828	0.0344828	NA	0.103448	0.0172414	NA	0.12069	0.0172414	0.0172414
EUK0815	0.802183	0.0112287	UP	ATGGCCTTCGTTGTGTCGTGTTGTTTATGCAGGACTGTTCCGAGTTAGCGGGGAGTCAGACCAGTTTATGTGTAATGTATGAACATTGGTTTCGCTTACCCAACTAGTGGAGTTCTGGGGTGTCTTCTTCTTATACAGTAGGGGCAGTCTCTAATCATCATCACCATCACCACTGAGCGGCCGC	184	48.37	ATGGCCTTCGTTGTGTCGTGTTGTTTATGCAGGACTGTTCCGAGT	45	48.889	MAFVVSCCLCRTVPS	15	-6.62582	0.07924	0	0.00231333	0	[14-22]	outOfFrame	NA	0.0666667	NA	NA	0.0666667	0.0666667	0.2	NA	0.2	0.0666667	0.0666667	NA	0.0666667	NA	NA	NA	NA	0.133333	NA	0.0666667
EUK0816	-2.9967	6.68919e-11	DOWN	ATGGCCAGGAAGTTGTATTCCTGACGAGATGGGCAGCTGATCATATGTGACCAGGAGACATGGGGGGCATCCACTAGTACAATAAATGATCTAACCGTCGACCGGTGCTAATTGTACTCTGGGGGCGTGCAAAGATCTGTGCTCTTTTGAATGTGCATCATCACATCACCACTGAGCGGCCGC	183	50.82	ATGGCCAGGAAGTTGTATTCC	21	47.619	MARKLYS	7	-0.781491	0.9587	1	0.0341	0	[7-13]	inFrame	NA	NA	0.142857	NA	0.142857	0.142857	NA	NA	NA	NA	0.142857	NA	0.142857	NA	NA	NA	0.142857	0.142857	NA	NA
EUK0817	-0.626675	0.0112474	DOWN	ATGGCCAAATTCAGTTGTAATTGTGTAGTGGGTCAAGGTTATCTTGGGGATCTGTACTTCGTCGCGCCTTACTATCAGCGTAACTTAGTATACGCATCTGGGCGTATTAGTCTGTTGGGTGTTTTGGTGTTGGTATGTTCGCGTCGGGTGCTTCTTCCATCACCATCACCACTGAGCGGCCGC	183	49.18	ATGGCCAAATTCAGTTGTAATTGTGTAGTGGGTCAAGGTTATCTTGGGGATCTGTACTTCGTCGCGCCTTACTATCAGCGTAACTTAGTATACGCATCTGGGCGTATTAGTCTGTTGGGTGTTTTGGTGTTGGTATGTTCGCGTCGGGTGCTTCTTCCATCACCATCACCACTGAGCGGCCGC	183	49.18	MAKFSCNCVVGQGYLGDLYFVAPYYQRNLVYASGRISLLGVLVLVCSRRVLLPSPSPLSGR	61	-9.43487	0.117375	0.0983607	0.0323361	0	[37+]	inFrame	NA	0.0327869	0.0819672	0.0163934	0.0163934	0.163934	0.131148	0.0327869	0.0491803	NA	0.0491803	0.0983607	0.0819672	0.0163934	NA	0.0327869	0.0163934	0.114754	NA	0.0655738
EUK0818	-1.00732	0.258036	NS	ATGGCCTTCTTTTGGGTGACGTGACTGGGCAGGGTTTTCGCGGGGTTTGGGGATGGTAGAATCTATACTGAGTAGGATGCGAGAGCATCACTGTTTTTGGGTGGGCCCTGTCTACGTGTAATTTGTCTCGTCTTTAGTCTTATCAATTCTCTTCAGCATCATCACCATCACCACTGAGCGGCCGC	185	50.27	ATGGCCTTCTTTTGGGTGACG	21	52.381	MAFFWVT	7	-4.7646	0.6174	1	0.0001	0	[7-13]	outOfFrame	0.142857	0.285714	NA	NA	0.142857	NA	0.142857	NA	NA	0.142857	0.142857	NA	NA	NA	NA	NA	NA	NA	NA	NA
EUK0819	0.756469	4.93356e-06	UP	ATGGCCAAAGCCTATAAAAGAGCCCTTAAATTTAGTTGCTTGCATGTCGTGTTTTATTGTTGTCTCTTAGTTTTCCTTGGGCTCACTTGCGTTGACGGTTCTACGATGCCTCGTGGGGATGGATTTTCGGCTTCTGATTGCGTTCAGCTCACTGAGCATCATCACCATCACCACTGAGCGGCCGC	185	48.108	ATGGCCAAAGCCTATAAAAGAGCCCTTAAATTTAGTTGCTTGCATGTCGTGTTTTATTGTTGTCTCTTAGTTTTCCTTGGGCTCACTTGCGTTGACGGTTCTACGATGCCTCGTGGGGATGGATTTTCGGCTTCTGATTGCGTTCAGCTCACTGAGCATCATCACCATCACCAC	174	45.977	MAKAYKRALKFSCLHVVFYCCLLVFLGLTCVDGSTMPRGDGFSASDCVQLTEHHHHHH	58	-13.181	0.167419	0.103448	0.0565862	0	[37+]	outOfFrame	NA	0.0689655	0.0344828	NA	0.0344828	0.12069	0.0862069	NA	0.0862069	0.0517241	0.0689655	0.0689655	0.0344828	0.0517241	0.12069	0.0172414	0.0517241	0.0689655	0.0172414	0.0172414
EUK0820	0.845243	0.00134305	UP	ATGGCCTCCAGATTTCATCAGCGCACGTGACTTAGGCATTGAATTATGTCCCGGATAGTATTAGTGGTTTATAGGGTTTTCTGTAGCACACGCTGTACAACGGGGTGATCGGTTCTGTTTCTGGGTGTTTCGACGAAGACAACTTTTTGAGTCGCACATCATCACCATCACCACTGAGCGGCCGC	185	48.649	ATGGCCTCCAGATTTCATCAGCGCACG	27	55.556	MASRFHQRT	9	-0.559391	0.9951	1	0.9329	1	[7-13]	outOfFrame	NA	0.111111	NA	NA	0.111111	NA	NA	NA	NA	0.111111	0.111111	NA	0.222222	NA	0.111111	0.111111	NA	0.111111	NA	NA
EUK0821	-0.761779	0.00243502	DOWN	ATGGCCATTGTGAAGTGCTCTGAGAGTTATTCGCCTTCTTTTCTTCAGAGAAAAGGTTACCTTGGTATCAATCGACTAACGTGTTAGCAATTCCTAGGTTGTGTTCCTCTTGACTCCCCCGCCTGCGTGCTTTGGTAGTCGTCATTCTTGGTTTGTCATCATCACCATCACCACTGAGCGGCCGC	185	48.108	ATGGCCATTGTGAAGTGCTCTGAGAGTTATTCGCCTTCTTTTCTTCAGAGAAAAGGTTACCTTGGTATCAATCGACTAACGTGT	84	41.667	MAIVKCSESYSPSFLQRKGYLGINRLTC	28	-3.6548	0.305746	0.25	0.0572857	0	[23-36]	outOfFrame	NA	0.0357143	0.0714286	0.0714286	0.0357143	0.107143	0.0357143	0.0357143	0.0714286	0.0357143	0.0357143	0.0714286	0.0714286	NA	NA	0.0357143	0.0714286	0.142857	0.0357143	0.0357143
EUK0823	-1.4251	8.53093e-19	DOWN	AATGGCCGTGCCATGGCGTCGGTTGAGGTTCTGCTGAAGTTATCGACCTGCGTGGGGCACTTCCTTAAAGTCCCCTACGGTTCATATTTCGCATGATTTAGGCTTGCTCTGTTAATGATTTATTTTTTGATCATCTGCCCTGTCTAAGGTTGTTGCATCATCACCATCACCACTGAGCGGCCGC	184	48.913	ATGGCCGTGCCATGGCGTCGGTTGAGGTTCTGC	33	63.636	MAVPWRRLRFC	11	-1.13093	0.5623	1	0.0108	0	[7-13]	outOfFrame	0.0909091	0.0909091	NA	NA	0.0909091	0.0909091	0.0909091	NA	0.0909091	NA	0.0909091	NA	0.272727	NA	NA	NA	NA	NA	NA	0.0909091
EUK0824	-0.630665	0.0138362	DOWN	ATGGCCACGGTATAGTTCGTCTAGTCTATGTGCGGAACAGCTCAAGCGGTTCTGCTGATATCCTCATGATTCACATTTAATAGTATAGCGGCGGAGTTCTGGCCGGGGGGCTCTAGTAGCTATCCAATTTTGATGGGCTCAAGCTCCTATTTACTTCATCATCACCATCACCACTGAGCGGCCGC	185	49.73	ATGGCCACGGTA	12	58.333	MATV	4	-1.76299	0.9964	1	0.0148	0	[0-6]	outOfFrame	NA	NA	NA	NA	0.25	NA	0.25	NA	NA	0.25	0.25	NA	NA	NA	NA	NA	NA	NA	NA	NA
EUK0825	-0.493627	0.0036202	DOWN	ATGGCCTTCTTCTTGTACTCCACATTGACTCCAAGGTGTTCTTTTGCGTATGTTATGTCACATGCGTCTGTTCGGGGAAGCCCTGCAGCTTACGTGCAAGGTTGAATGTGTGTAGGCGGTCAGCTCCCATGGAAGATTTTTTTGGGAGTCGGGCCCATCATCACCATCACCACTGAGCGGCCGC	184	52.174	ATGGCCTTCTTCTTGTACTCCACATTGACTCCAAGGTGTTCTTTTGCGTATGTTATGTCACATGCGTCTGTTCGGGGAAGCCCTGCAGCTTACGTGCAAGGT	102	49.02	MAFFLYSTLTPRCSFAYVMSHASVRGSPAAYVQG	34	-3.22143	0.214994	0.205882	0.0438941	0	[23-36]	outOfFrame	NA	0.0882353	0.0882353	NA	0.0588235	0.0588235	0.0882353	NA	0.0294118	0.0588235	0.147059	0.0588235	0.0588235	NA	0.0294118	0.0294118	NA	0.147059	NA	0.0588235
EUK0826	0.4763	0.0226854	UP	ATGGCCTGGGATTCGTTGTGTCGATGGCGAGTTAAATGCGTTGTTAGTGCTTGTTAGAGCTGACTATTGGACGGAGGTGGCGAAGGGCCCTCCTGCAGTCTTTTCTTTGTAAGCGTGGTTTATTTCTTATGTCCCTTAGGTGGTATTTCAGCGCACCATCATCACCATCACCACTGAGCGGCCGC	185	50.811	ATGGCCTGGGATTCGTTGTGTCGATGGCGAGTTAAATGCGTTGTTAGTGCTTGT	54	48.148	MAWDSLCRWRVKCVVSAC	18	-4.74391	0.155833	0.111111	0.00564444	0	[14-22]	outOfFrame	0.111111	NA	NA	NA	0.0555556	0.0555556	0.166667	NA	0.166667	NA	0.111111	NA	0.111111	0.0555556	NA	NA	0.0555556	0.111111	NA	NA
EUK0827	0.370464	0.1598	NS	ATGGCCGCCTTTGGGGGACTTTTGAGAATGCGCTCCGTCCACTGCGGTCTCTGCGGTGGCTTGGATTCCGTGATACGTAAGACGTCGTATGGCTTGGGGTTGTGTGGGCCTTCCGGCTTTGGGTTCCTAGTGTCTTTGATGCTTCTCTAGCGTTTCGCATCATCACCATCACCACTGAGCGGCCGC	186	56.989	ATGGCCGCCTTTGGGGGACTTTTGAGAATGCGCTCCGTCCACTGCGGTCTCTGCGGTGGCTTGGATTCCGTGATACGTAAGACGTCGTATGGCTTGGGGTTGTGTGGGCCTTCCGGCTTTGGGTTCCTAGTGTCTTTGATGCTTCTC	147	56.463	MAAFGGLLRMRSVHCGLCGGLDSVIRKTSYGLGLCGPSGFGFLVSLMLL	49	-5.43301	0.0967265	0.0612245	0.0119245	0	[37+]	inFrame	NA	0.0612245	0.0204082	0.0204082	0.0612245	0.204082	0.0612245	NA	0.0612245	0.0204082	0.0408163	0.204082	0.0612245	0.0204082	0.0204082	NA	0.0204082	0.102041	NA	0.0204082
EUK0828	0.306736	0.171838	NS	ATGGCCTTGGGTGCCAGGCTCGCCCGCTTTTAGCGCTTGTGCGGTCCCCCAGAATGACATTAACCGTGTTGTTGGGTGGTAGTGAACCTGCTCTTGTAGTTCTGCATTCCATTTAGTTCTGAATTTGTACCCGGGAGCTTTCGGCCTTGGTGAGCGGCCGC	161	55.28	ATGGCCTTGGGTGCCAGGCTCGCCCGCTTT	30	66.667	MALGARLARF	10	0.103827	0.6035	1	0.0057	0	[7-13]	outOfFrame	NA	0.1	NA	NA	0.1	0.2	NA	NA	NA	NA	0.3	0.1	0.2	NA	NA	NA	NA	NA	NA	NA
EUK0829	0.137194	0.383981	NS	ATGGCCGGTCGAAGTCGTACCTAACGGATTTATAATTATGATGGGCGGTGCGTAATGCCAGTTATTACACCGGCGTGATGTGTATGGGTCGCTAGCTACACCTCCGGCACACTCTTCCGATACTCCTCAGCGTGATAGTTGTCATCATCAATACAGCATCATCACCATCACCACTGAGCGGCCGC	185	51.351	ATGGCCGGTCGAAGTCGTACC	21	61.905	MAGRSRT	7	0.140742	1	1	0.9915	1	[7-13]	outOfFrame	NA	NA	NA	NA	0.142857	NA	NA	NA	NA	0.142857	0.142857	0.142857	0.285714	NA	NA	NA	NA	0.142857	NA	NA
EUK0830	-0.0751355	0.758924	NS	ATGGCCCGGTTTTGTACTTCCTTGGAGACGGCATCTAGGGTTAGAGATTCAGGAGTGCTAGTCAATGTTTGAGTGTACCTATTCGTTGTCGTACGGATCTGAGTCGAACTTGTCTCGGATAGATCATTGCCGTTCCATGAAATTATCTCTCGTTGGTCATCATCACCATCACCACTGAGCGGCCGC	186	48.387	ATGGCCCGGTTTTGTACTTCCTTGGAGACGGCATCTAGGGTTAGAGATTCAGGAGTGCTAGTCAATGTT	69	47.826	MARFCTSLETASRVRDSGVLVNV	23	-6.7473	0.461643	0.478261	0.2213	0	[23-36]	inFrame	NA	0.0434783	NA	NA	0.0434783	0.0869565	0.173913	0.0434783	0.0434783	0.0869565	0.0869565	0.0434783	0.130435	0.0434783	NA	NA	NA	0.130435	0.0434783	NA
EUK0831	-0.633858	0.0157308	DOWN	ATGGCCAGCCTGCGTTCAGTTTGTTGGTACCGATTTTTAGTACCGTATGGGATTGAGCACTTTTGCTGCGTTCTGCCGCTGTTGTGTCGTGGTTATACGAGAGGTTTCGTTCATAATTCTTTGGACCCGAGGTTGATCTACGGCTCGGTGTGTTAGCATCATCACCTTCACCACTGAGCGGCCGC	185	50.811	ATGGCCAGCCTGCGTTCAGTTTGTTGGTACCGATTTTTAGTACCGTATGGGATTGAGCACTTTTGCTGCGTTCTGCCGCTGTTGTGTCGTGGTTATACGAGAGGTTTCGTTCATAATTCTTTGGACCCGAGGTTGATCTACGGCTCGGTGTGT	153	49.02	MASLRSVCWYRFLVPYGIEHFCCVLPLLCRGYTRGFVHNSLDPRLIYGSVC	51	-8.63108	0.0643314	0.0392157	0.00481569	0	[37+]	outOfFrame	0.0196078	0.0588235	0.0784314	0.0392157	0.0196078	0.137255	0.0980392	0.0196078	0.0980392	0.0196078	0.0196078	0.0784314	0.0980392	0.0196078	0.0392157	NA	NA	0.0784314	0.0196078	0.0588235
EUK0832	0.0119937	0.967373	NS	ATGGCCCATTTACGTGTGAGAGTTAGTGGTCATCTGTTTATAGCCGGGGTTTCTCGTTATCTTTTATCTGGAGTATGTCTTTTCTTTTGTTAGAAGGCTTTCTTTGAGTTACATTTCAGGATACCCGCTCATTCACGTTTGCCGACCAATCATGCGCATCATCACCATCACCACTGAGCGGCCGC	185	45.405	ATGGCCCATTTACGTGTGAGAGTTAGTGGTCATCTGTTTATAGCCGGGGTTTCTCGTTATCTTTTATCTGGAGTATGTCTTTTCTTTTGT	90	40	MAHLRVRVSGHLFIAGVSRYLLSGVCLFFC	30	-7.17439	0.06337	0.0333333	0.00326333	0	[23-36]	outOfFrame	NA	0.1	0.0333333	0.0333333	0.0333333	0.166667	0.133333	NA	0.0666667	NA	0.0666667	0.1	0.1	NA	0.0666667	NA	NA	0.1	NA	NA
EUK0833	-1.2667	0.143259	NS	AGGTTGGGAACAGGCGACTATAGTGGATTGTTCACTCAGCGGTCTGATAGGATAATGGGTTTTTAGGGACTCCTATTGGTATGTTCAATCTAACGTTTGTCACTCAGTGCATCATCACCATCACCACTGAGCGGCCGC	138	47.826	ATGGGTTTT	9	33.333	MGF	3	NA	0.9665	1	0	0	[0-6]	inFrame	NA	0.333333	NA	NA	0.333333	NA	NA	NA	NA	NA	NA	0.333333	NA	NA	NA	NA	NA	NA	NA	NA
EUK0834	0.713828	0.00230797	UP	CCGCTATGTAGAGGTTTAGTAACTGTTCTTAAACCCGTGTTCTTAAGTAACTCTAAGGTGTTCTCGATGTCCCTACGTCTTTTTTCTACTGGAACAGGGTGTTCTTTTTATCTTCGTTCCTATGTGGCTATGCCCGCAGAAGTGTTCATCATCACCATCACCACTGAGCGGCCGC	175	45.714	ATG	3	33.333	M	1	NA	1	1	0.6712	1	[0-6]	outOfFrame	NA	NA	NA	NA	1	NA	NA	NA	NA	NA	NA	NA	NA	NA	NA	NA	NA	NA	NA	NA
EUK0835	-0.360538	NA	NS	ATGGCCCTAGTATGTCCTGATGACGGATTCTACCTGGTAGTTCCGCGGTCACATCGTTTGCGATTGACTTTGTGGGCCAATAGCGCATTGCACTTTTTGGTTTACTATATGTTGTGTGTAGTAGACCATGATTTGTTCCTTTGTTTTTATTTTCGGCATCATCACCATCACCACTGAGCGGCCGC	185	45.946	ATGGCCCTAGTATGTCCTGATGACGGATTCTACCTGGTAGTTCCGCGGTCACATCGTTTGCGATTGACTTTGTGGGCCAATAGCGCATTGCACTTTTTGGTTTACTATATGTTGTGTGTAGTAGACCATGATTTGTTCCTTTGTTTTTATTTTCGGCATCATCACCATCACCAC	174	43.678	MALVCPDDGFYLVVPRSHRLRLTLWANSALHFLVYYMLCVVDHDLFLCFYFRHHHHHH	58	-12.6409	0.0437069	0.0172414	0.00381034	0	[37+]	outOfFrame	0.0172414	0.0862069	0.0689655	NA	0.0344828	0.172414	0.103448	0.0172414	0.0517241	0.0172414	0.0517241	0.0172414	0.0689655	0.0689655	0.155172	NA	NA	0.0344828	NA	0.0344828
EUK0836	0.552708	0.00101506	UP	ATGGCCGATGATCTACCTACCCAAGAGTTCATTCGCCCTTGATATCGTTGGGCCGTGGTGCTATCATAGCACGCATTAGCAATTTCGCCTTTCGGTCATTTGCCATTGGGTTTAAGACATTCTGTGTCTTGGCCTTTTGAACGGTATTCTATCTCGCATCATCACCATCACCACTGAGCGGCCGC	185	49.189	ATGGCCGATGATCTACCTACCCAAGAGTTCATTCGCCCT	39	51.282	MADDLPTQEFIRP	13	-2.27518	0.948731	1	0.817092	1	[7-13]	outOfFrame	NA	0.0769231	NA	0.0769231	0.0769231	0.0769231	NA	NA	NA	0.0769231	0.0769231	NA	0.0769231	0.153846	NA	0.0769231	NA	NA	0.0769231	0.153846
EUK0838	0.151002	0.404323	NS	ATGGCCCCTGTCCGGAGTTCGTGGGACTTTTATGGGTGAAGAAACCTAGTGCTTCTCTACCAATGTGATAAGCCGTAGTTTCCGCGGGTTGCATTTTATCTGGGGTAGCTTTCTGTCCCCATGTTGCTAGAGGTTTATAATCGGAAGATTAGTCTGCATCATCACCATCACCACTGAGCGGCCGC	185	49.73	ATGGCCCCTGTCCGGAGTTCGTGGGACTTTTATGGG	36	58.333	MAPVRSSWDFYG	12	-0.73718	0.634808	1	0.0246	0	[7-13]	outOfFrame	0.0833333	0.0833333	0.0833333	NA	0.0833333	NA	0.0833333	NA	NA	NA	0.0833333	0.0833333	0.0833333	0.0833333	NA	NA	NA	0.166667	NA	0.0833333
EUK0839	-5.1222	1.37374e-08	DOWN	ATGGCCTGGCATTTTACGTATTTGACAGGCTTTAGGTGTCGGTACGTACGTTTTATTATACTTTTCCGTTTTTACCCAACAGGATAATTTTTAGTTTAGTCCTTTTGTGCTTTCTCTGTGTCCACACTGCGATATTCCTCCTCAACATCTCAAGGACATCATCACCATCACCACTGAGCGGCCGC	185	43.243	ATGGCCTGGCATTTTACGTATTTGACAGGCTTTAGGTGTCGGTACGTACGTTTTATTATACTTTTCCGTTTTTACCCAACAGGA	84	40.476	MAWHFTYLTGFRCRYVRFIILFRFYPTG	28	-7.92935	0.0567107	0	0.00143214	0	[23-36]	outOfFrame	0.0357143	0.178571	0.107143	0.0714286	0.0357143	0.0714286	0.0357143	NA	0.0357143	0.107143	0.0357143	0.0714286	0.142857	NA	0.0357143	NA	NA	NA	NA	0.0357143
EUK0840	0.0404408	0.87942	NS	ATGGCCCTGTGGTCTTCACGCTGGTGGTTCCAGTGGCAGTACAGTATCCGCGCCACGTGCATTTGGTTTTGAGGTTCGGTCAGTACCTTTTTGAAGTAAAGGCAAGCCACATTTGTTTTCCTCAGATCCGCGCCGGGTTCCTCCTCCGAGTTTTCTCATCATCACCATCACCACTGAGCGGCCGC	185	54.054	ATGGCCCTGTGGTCTTCACGCTGGTGGTTCCAGTGGCAGTACAGTATCCGCGCCACGTGCATTTGGTTT	69	56.522	MALWSSRWWFQWQYSIRATCIWF	23	-5.73126	0.11507	0	0.00182174	0	[23-36]	outOfFrame	0.217391	0.0869565	0.0434783	0.0869565	0.0434783	0.0434783	NA	NA	0.0434783	0.0434783	0.0869565	NA	0.0869565	NA	NA	0.0869565	NA	0.130435	NA	NA
EUK0841	-1.11781	0.00030588	DOWN	ATGGCCCCAATCCTTTAGTGTCCTCTGTGCTGGGGGCTCGGGTTAGGATGACGTGTTCGCTGTATGTTTAAGGCGTAAAAGCGCCGGCGTGTCGTTCTGTATGCTTCCTGAGAATTTGATGTGCTTTTTCAGGTAGTTGTATTGTTTGGCATGTTTCATCATCACCATCACCACTGAGCGGCCGC	185	50.27	ATGGCCCCAATCCTT	15	53.333	MAPIL	5	1.84809	0.9665	1	0.0043	0	[0-6]	outOfFrame	NA	NA	NA	0.2	0.2	0.2	NA	NA	NA	NA	0.2	NA	NA	NA	NA	NA	NA	NA	NA	0.2
EUK0842	0.822512	0.00170805	UP	ATGGCCACTTTTTATTGTATTTGGGTGGCTTCCGGTTAGAGGAATCCTCGTTGTTGTAGTTATCTTGTGGTGCTCTTGCTAGTTTAATAGATCGCCGAATTCCTCTCAACAGCTTTATGTTTCAGGATCTCAGGTTGTGCTCTTATATTGCTTTAACATCATCACCATCACCACTGAGCGGCCGC	185	43.784	ATGGCCACTTTTTATTGTATTTGGGTGGCTTCCGGT	36	44.444	MATFYCIWVASG	12	-6.35236	0.244783	0	0.00178333	0	[7-13]	outOfFrame	0.0833333	0.0833333	0.0833333	0.0833333	0.0833333	NA	0.0833333	NA	0.0833333	0.0833333	0.166667	0.0833333	NA	NA	NA	NA	NA	0.0833333	NA	NA
EUK0843	-0.135333	0.509165	NS	ATGGCCCTTGGCGTTCGGGTGTTTGGGATCTGGGCCTCGATTGTAACGTTTGGAGGTAACTTCGATAGGGCGAATGTTTTACTCTTTCTTTTTCTTACCGGGGGGTCCATTAATTTATTTGTCCTCAGCTTTGGCGAGGTTCGATGGTAGCTGCAGCATCATCACCATCACCACTGAGCGGCCGC	185	50.811	ATGGCCCTTGGCGTTCGGGTGTTTGGGATCTGGGCCTCGATTGTAACGTTTGGAGGTAACTTCGATAGGGCGAATGTTTTACTCTTTCTTTTTCTTACCGGGGGGTCCATTAATTTATTTGTCCTCAGCTTTGGCGAGGTTCGATGG	147	48.299	MALGVRVFGIWASIVTFGGNFDRANVLLFLFLTGGSINLFVLSFGEVRW	49	-14.0409	0.0389224	0	0.00279388	0	[37+]	outOfFrame	0.0408163	0.142857	NA	0.0612245	0.0204082	0.142857	0.122449	0.0612245	NA	0.0408163	0.0612245	0.142857	0.0612245	0.0204082	NA	NA	NA	0.0612245	0.0204082	NA
EUK0844	0.375163	0.331286	NS	ATGGCCCAGTGGGTTTCCCCACTGGTCTCACTTTTTATTTGTGAGTTTGAGATTTGTTGTTGCTTGACTTGGTCTCTTGCTAATCGTTTGCCGGGTAGTGCTTCTTATAGCAGATAGGTTACTATTTATGTCTTTTCTTGTTATTAGCGATTTATGCATCATCACCATCACCACTGAGCGGCCGC	185	43.243	ATGGCCCAGTGGGTTTCCCCACTGGTCTCACTTTTTATTTGTGAGTTTGAGATTTGTTGTTGCTTGACTTGGTCTCTTGCTAATCGTTTGCCGGGTAGTGCTTCTTATAGCAGA	114	44.737	MAQWVSPLVSLFICEFEICCCLTWSLANRLPGSASYSR	38	-7.53016	0.133145	0.131579	0.0115395	0	[37+]	outOfFrame	0.0526316	0.0526316	0.0263158	0.0526316	0.0263158	0.131579	0.0526316	0.0263158	0.105263	0.0263158	0.0789474	0.0263158	0.0526316	NA	NA	0.0263158	NA	0.157895	0.0526316	0.0526316
EUK0845	1.20583	1.01663e-12	UP	ATGGCCTGTTCTCTTGCTTGCCGGTGCGCTATGAGACGCGGGTGTCAATCTACTTCGAGGGGGGCGGAACTCCTGTAGTGATTCATCTTGGATTCGTAGGCTTGTCGTGGTTTAGAGAGTCCTTACTTTAAGGTTTTCCTTCTAGTTCTCTTCCGTCATCATCACCATCACACTGAGCGGCCGC	184	51.63	ATGGCCTGTTCTCTTGCTTGCCGGTGCGCTATGAGACGCGGGTGTCAATCTACTTCGAGGGGGGCGGAACTCCTG	75	60	MACSLACRCAMRRGCQSTSRGAELL	25	-2.82953	0.208312	0.2	0.03502	0	[23-36]	outOfFrame	NA	NA	NA	NA	0.08	0.12	NA	NA	0.16	0.04	0.16	0.08	0.16	NA	NA	0.04	NA	0.12	0.04	NA
EUK0846	-0.728468	0.648577	NS	ATGGCCGTGTCGAATTCGTGGTTGCCACTTGACTTGTTATTGTCCGTTCAGTCGGCAAATGCTAGTTTTGCTCCGTGTTGTCGTTTAGCAACTGTTTGTACATTGCTATAGTTCTCACTGGGTTTACTCTTGCCGTCGGTCGTGATGTATGATCGTCATCATCACCATCACCACTGAGCGGCCGC	185	48.649	ATGGCCGTGTCGAATTCGTGGTTGCCACTTGACTTGTTATTGTCCGTTCAGTCGGCAAATGCTAGTTTTGCTCCGTGTTGTCGTTTAGCAACTGTTTGTACATTGCTA	108	45.37	MAVSNSWLPLDLLLSVQSANASFAPCCRLATVCTLL	36	-4.63934	0.106678	0.0555556	0.0124556	0	[23-36]	outOfFrame	0.0277778	0.0277778	NA	NA	0.0277778	0.222222	0.0833333	0.0555556	0.0833333	0.0555556	0.138889	NA	0.0277778	0.0277778	NA	0.0277778	NA	0.138889	NA	0.0555556
EUK0847	-2.71111	4.07838e-07	DOWN	ATGGCCGGGGAGGATATTATACGTTGGCCAACTGAGGAGTGTGGGTTTGTTTCTTTTATTGTTACATCCCATGCGGCATATCTCAGGACTCCCTCCCTAATCTCGTGTCTGCCGAGGCGTTGTATTTAATACCGGGTTTTGGTTAAGCTGTAGACACATCATCACCATCACCACTGAGCGGCCGC	185	49.73	ATGGCCGGGGAGGATATTATACGTTGGCCAACTGAGGAGTGTGGGTTTGTTTCTTTTATTGTTACATCCCATGCGGCATATCTCAGGACTCCCTCCCTAATCTCGTGTCTGCCGAGGCGTTGTATT	126	49.206	MAGEDIIRWPTEECGFVSFIVTSHAAYLRTPSLISCLPRRCI	42	-7.17422	0.213126	0.190476	0.0595524	0	[37+]	outOfFrame	0.0238095	0.047619	0.0238095	0.119048	0.0238095	0.0714286	0.047619	NA	0.0714286	0.0714286	0.0714286	0.047619	0.0952381	0.0238095	0.0238095	NA	NA	0.0952381	0.0714286	0.0714286
EUK0849	-1.14432	2.80892e-06	DOWN	ATGGCCAGTTTAATGAGTAACTCTTTTCAAATGGTCCCTAGGGTTAAACTCGTTCCGCGTGTTTCCGTCTTTATTCTTTTTATTCCATTAGGTCGAGTGTTTCATGTTGCTGGTGACCCTAGCGCATCCCTAATAGTAGATGGCAGAAACGACTTGCATCATCACCATCACCACTGAGCGGCCGC	185	45.946	ATGGCCAGTTTAATGAGTAACTCTTTTCAAATGGTCCCTAGGGTTAAACTCGTTCCGCGTGTTTCCGTCTTTATTCTTTTTATTCCATTAGGTCGAGTGTTTCATGTTGCTGGTGACCCTAGCGCATCCCTAATAGTAGATGGCAGAAACGACTTGCATCATCACCATCACCAC	174	43.678	MASLMSNSFQMVPRVKLVPRVSVFILFIPLGRVFHVAGDPSASLIVDGRNDLHHHHHH	58	-9.82274	0.21976	0.189655	0.162862	0.0517241	[37+]	outOfFrame	NA	0.0689655	NA	0.0517241	0.0517241	0.103448	0.137931	0.0344828	NA	NA	0.0517241	0.0517241	0.0689655	0.0517241	0.12069	0.0172414	0.0172414	0.103448	NA	0.0689655
EUK0850	-1.0895	1.8919e-05	DOWN	ATGGCCAACGAGTACGTGATCTATTTTGAGGGGTGTCTCAGTCTTTGGTGGGGACGTGTAGGCTGGTTCGCTATTCCGTATGCATATGTTGGTTGCAGACTGCGCTTTCTAGCTGGAGCATATGGTCGCAGCTTTCGGCTGCATAACTGGAGATTCATCATCACCATCACCACTGAGCGGCCGC	184	52.174	ATGGCCAACGAGTACGTGATCTATTTTGAGGGGTGTCTCAGTCTTTGGTGGGGACGTGTAGGCTGGTTCGCTATTCCGTATGCATATGTTGGTTGCAGACTGCGCTTTCTAGCTGGAGCATATGGTCGCAGCTTTCGGCTGCATAACTGGAGATTCATCATCACCATCACCACTGAGCGGCCG	183	51.913	MANEYVIYFEGCLSLWWGRVGWFAIPYAYVGCRLRFLAGAYGRSFRLHNWRFIITITTERP	61	-7.35306	0.0790574	0.0655738	0.0070459	0	[37+]	outOfFrame	0.0655738	0.0819672	0.0819672	0.0819672	0.0163934	0.0819672	0.0491803	0.0327869	0.0327869	0.0491803	0.0819672	0.0983607	0.114754	NA	0.0163934	NA	NA	0.0327869	0.0491803	0.0327869
[truncated: 2,920 more rows]

## Sheet: supplementary Table S2 
read counts for all random sequence clones from the common growth experiment
[truncated: 3,710 more rows]
[truncated: 1 more columns]

[truncated: 5 more sheets: supplementary Table S3, supplementary Table S4, supplementary Table S5, supplementary Table S6, supplementary Table S7]
